# Supplementary material for: Multi-channel learning for integrating structural hierarchies into context-dependent molecular representation
Source: Nat Commun. 2025 Jan 6;16:413. doi: 10.1038/s41467-024-55082-4 (PMC11704287; doi:10.1038/s41467-024-55082-4)
Supplement: Supplementary file 4 — Source Data [file 41467_2024_55082_MOESM4_ESM.xlsx]

## Sheet: Table1
Tab.1
Methods	BBBP	Clintox	MUV	HIV	BACE	Tox21	SIDER	Average
#task	1	2	17	1	1	12	27
GIN	65.8+-4.5	58.0+-4.4	71.8+-2.5	75.3+-1.9	70.1+-5.4	74.0+-0.8	57.3+-1.6	67.5
GPS	64.8+-3.0	87.2+-0.9	69.8+-3.8	73.1+-3.3	78.0+-3.0	74.5+-0.6	60.8+-0.6	72.6
Hu et. al	70.8+-1.5	72.6+-1.5	81.3+-2.1	79.9+-0.7	84.5+-0.7	78.7+-0.4	62.7+-0.8	75.8
GraphLoG	72.3+-0.9	74.7+-2.2	74.2+-1.8	75.4+-0.6	82.2+-0.9	75.1+-0.7	61.2+-1.1	73.6
D-SLA	72.6+-0.8	80.2+-1.5	76.6+-0.9	78.6+-0.4	83.8+-1.0	76.8+-0.5	60.2+-1.1	75.5
MolCLR	73.5+-0.4	90.4+-1.7	75.5+-1.8	77.6+-3.2	83.5+-1.8	76.7+-2.1	60.7+-5.7	76.8
GraphMVP	72.4+-1.6	79.1+-2.8	77.7+-0.6	77.0+-1.2	81.2+-0.9	75.9+-0.5	63.9+-1.2	75.3
GROVER	69.5+-0.1	76.2+-3.7	67.3+-1.8	68.2+-1.1	81.0+-1.4	73.5+-0.1	65.4+-0.1	71.6
GEM	71.8+-0.6	89.7+-2.0	77.0+-1.5	78.0+-1.4	84.9+-1.1	78.2+-0.3	67.2+-0.6	78.1
ImageMol	73.9+-0.2	85.1+-1.4	82.5+-0.8	79.7+-0.2	83.9+-0.5	77.3+-0.1	66.0+-0.1	78.3
KANO	69.9+-1.9	90.7+-2.2	74.7+-2.0	75.7+-0.3	82.7+-0.9	75.8+-0.5	60.2+-1.4	75.7
KPGT	71.4+-0.7	88.8+-2.9	75.7+-1.4	77.9+-1.2	81.8+-2.7	78.5+-0.5	64.7+-1.0	77
MoLFormer	70.9+-1.0	91.1+-0.9	80.5+-1.5	76.7+-0.4	83.6+-1.1	77.3+-0.4	64.9+-0.7	77.8
Uni-Mol	72.9+-0.6	91.9+-1.8	82.1+-1.3	80.8+-0.3	85.7+-0.2	79.6+-0.5	65.9+-1.3	79.8
Ours_GIN	74.1+-0.6	95.7+-1.2	81.2+-0.5	79.8+-0.3	85.0+-1.1	77.5+-0.3	66.7+-0.8	80.1
Ours_GPS	73.6+-0.7	95.1+-0.5	81.5+-0.8	80.2+-0.5	86.1+-1.3	79.0+-0.6	68.7+-0.2	80.6

## Sheet: Figure2a, TableS2
Fig. 2a & Tab.S2
Dataset	Size	mlp_mean	mlp_std	gin_mean	gin_std	gps_mean	gps_std	graphlog_mean	graphlog_std	molclr_mean	molclr_std	grover_mean	grover_std	molformer_mean	molformer_std	gem_r2	gem_std	unimol_mean	unimol_std	kano_mean	kano_std	kpgt_mean	kpgt_std	ourgin_mean	ourgin_std	ourgps_mean	ourgps_std
CHEMBL1862_Ki	794	0.71	0.01	0.71	0.03	0.73	0.01	0.69	0.03	0.76	0.03	0.75	0.01	0.71	0	0.79	0.01	0.81	0.01	0.76	0.01	0.82	0.01	0.77	0.01	0.82	0.01
CHEMBL1871_Ki	659	0.54	0.02	0.42	0.05	0.5	0.05	0.33	0.03	0.41	0.09	0.42	0.06	0.47	0	0.46	0.04	0.49	0.06	0.55	0.02	0.63	0.01	0.54	0.01	0.59	0.01
CHEMBL2034_Ki	750	0.63	0.01	0.3	0.06	0.53	0.04	0.56	0.03	0.4	0.1	0.52	0.02	0.6	0.02	0.44	0.04	0.34	0.04	0.5	0.04	0.55	0.03	0.52	0.02	0.55	0.04
CHEMBL2047_EC50	631	0.62	0.01	0.41	0.08	0.08	0.07	0.52	0.02	0.44	0.09	0.59	0.02	0.6	0.02	0.38	0.02	0.34	0.08	0.25	0.11	0.25	0.02	0.32	0.05	0.31	0.02
CHEMBL204_Ki	2754	0.76	0.01	0.76	0.02	0.56	0.03	0.71	0.02	0.72	0.02	0.66	0.01	0.73	0	0.78	0.01	0.81	0.01	0.77	0.01	0.82	0.01	0.79	0.01	0.83	0
CHEMBL2147_Ki	1456	0.89	0	0.88	0.01	0.84	0.01	0.82	0.01	0.87	0.02	0.85	0.01	0.86	0.01	0.85	0.01	0.87	0.01	0.86	0.01	0.9	0	0.87	0	0.89	0
CHEMBL214_Ki	3317	0.63	0	0.63	0.01	0.37	0.14	0.58	0.02	0.6	0.02	0.45	0.09	0.59	0.02	0.6	0.03	0.66	0.01	0.61	0.03	0.68	0.01	0.64	0.01	0.67	0.01
CHEMBL218_EC50	1031	0.46	0.03	0.35	0.06	0.51	0.05	0.34	0.03	0.37	0.04	0.48	0.07	0.23	0.05	0.52	0.04	0.56	0.07	0.59	0.02	0.65	0.01	0.58	0.04	0.65	0.02
CHEMBL219_Ki	1859	0.47	0.02	0.44	0.04	0.23	0.03	0.4	0.04	0.37	0.04	0.32	0.05	0.46	0.02	0.25	0.03	0.4	0.02	0.32	0.01	0.48	0.01	0.31	0.04	0.35	0.03
CHEMBL228_Ki	1704	0.64	0.01	0.63	0.02	0.61	0.01	0.52	0.03	0.58	0.03	0.46	0.11	0.64	0.01	0.64	0.02	0.68	0.02	0.65	0.02	0.68	0.01	0.68	0.01	0.7	0.01
CHEMBL231_Ki	973	0.63	0.01	0.58	0.02	0.77	0.04	0.54	0.03	0.57	0.03	0.64	0.02	0.55	0	0.8	0.02	0.81	0.01	0.77	0.03	0.79	0.01	0.74	0	0.79	0.02
CHEMBL233_Ki	3142	0.67	0	0.63	0.01	0.5	0.05	0.59	0.02	0.64	0.02	0.5	0.09	0.7	0	0.67	0.02	0.72	0.01	0.69	0	0.71	0.01	0.71	0.01	0.72	0
CHEMBL234_Ki	3657	0.74	0	0.66	0.02	0.45	0.01	0.6	0.01	0.62	0.04	0.49	0.01	0.71	0.01	0.63	0.01	0.64	0.02	0.67	0.02	0.7	0.01	0.65	0	0.69	0.01
CHEMBL235_EC50	2349	0.53	0.01	0.52	0.02	0.42	0.14	0.51	0.04	0.48	0.03	0.4	0.1	0.49	0.02	0.66	0.02	0.69	0.02	0.69	0.02	0.72	0.01	0.7	0.02	0.74	0.01
CHEMBL236_Ki	2598	0.7	0.01	0.7	0.02	0.52	0.01	0.65	0.02	0.68	0.02	0.52	0.09	0.65	0.02	0.64	0.05	0.74	0	0.67	0.01	0.77	0.01	0.74	0.01	0.74	0.01
CHEMBL237_EC50	955	0.64	0.01	0.6	0.05	0.63	0.03	0.51	0.03	0.53	0.07	0.52	0.11	0.6	0	0.64	0.02	0.62	0.01	0.66	0.02	0.71	0.01	0.66	0.01	0.72	0.03
CHEMBL237_Ki	2602	0.7	0	0.66	0.01	0.5	0.05	0.67	0.02	0.67	0.02	0.6	0.06	0.67	0.03	0.72	0.01	0.71	0	0.68	0	0.75	0.01	0.71	0	0.7	0.01
CHEMBL238_Ki	1052	0.65	0.01	0.62	0.04	0.56	0.04	0.56	0.02	0.63	0.06	0.62	0.01	0.64	0.01	0.63	0.03	0.71	0	0.71	0.01	0.73	0	0.68	0.02	0.7	0.03
CHEMBL239_EC50	1721	0.61	0	0.47	0.06	0.44	0.06	0.41	0.04	0.47	0.07	0.52	0.02	0.58	0.02	0.5	0.01	0.48	0	0.44	0.03	0.54	0.02	0.58	0.02	0.58	0.02
CHEMBL244_Ki	3097	0.81	0	0.8	0.01	0.57	0.03	0.78	0.01	0.8	0.02	0.63	0.06	0.79	0	0.76	0.01	0.8	0	0.78	0.01	0.82	0	0.81	0	0.81	0
CHEMBL262_Ki	856	0.44	0.04	0.2	0.1	0.46	0.02	0.34	0.04	0.45	0.02	0.4	0.07	0.58	0.01	0.51	0.03	0.63	0	0.6	0.02	0.65	0.01	0.6	0.03	0.64	0.03
CHEMBL264_Ki	2862	0.65	0.01	0.65	0.03	0.49	0.08	0.6	0.02	0.62	0.03	0.41	0.04	0.67	0.01	0.62	0.02	0.72	0	0.66	0.01	0.73	0.01	0.7	0	0.73	0.01
CHEMBL2835_Ki	615	0.78	0.01	0.78	0.03	0.7	0.05	0.69	0.04	0.75	0.04	0.7	0.03	0.72	0.01	0.79	0.01	0.79	0	0.78	0.02	0.8	0.02	0.76	0.01	0.82	0.02
CHEMBL287_Ki	1328	0.44	0.01	0.46	0.03	0.32	0.06	0.21	0.04	0.42	0.05	0.39	0.02	0.46	0.04	0.45	0.02	0.49	0	0.34	0.05	0.57	0.01	0.5	0.01	0.52	0
CHEMBL2971_Ki	976	0.77	0.02	0.72	0.01	0.77	0.02	0.68	0.02	0.76	0.06	0.78	0.01	0.78	0.01	0.83	0.03	0.81	0	0.82	0.01	0.84	0.02	0.85	0.02	0.85	0.01
CHEMBL3979_EC50	1125	0.66	0.01	0.36	0.04	0.4	0.02	0.29	0.03	0.35	0.07	0.34	0.05	0.62	0.05	0.47	0.02	0.26	0.01	0.5	0.01	0.5	0.04	0.48	0.04	0.55	0.05
CHEMBL4005_Ki	960	0.67	0.01	0.64	0.03	0.5	0.08	0.57	0.01	0.44	0.06	0.58	0.07	0.53	0.04	0.57	0.02	0.49	0.01	0.58	0.04	0.63	0.01	0.55	0.02	0.59	0.02
CHEMBL4203_Ki	731	0.12	0.01	0.09	0.12	0.19	0.05	0.05	0.02	0.09	0.05	0.16	0.03	0.14	0	0.16	0.04	0.11	0	0.15	0.05	0.33	0.06	0.38	0.04	0.39	0.03
CHEMBL4616_EC50	682	0.56	0.01	0.42	0.06	0.35	0.07	0.49	0.03	0.48	0.06	0.44	0.1	0.55	0.02	0.43	0.04	0.47	0	0.53	0.05	0.52	0.04	0.49	0.02	0.48	0.05
CHEMBL4792_Ki	1471	0.59	0.01	0.65	0.02	0.52	0.02	0.55	0.03	0.62	0.04	0.55	0.09	0.64	0	0.51	0.03	0.49	0.01	0.49	0.02	0.55	0.01	0.52	0	0.54	0.03
Average		0.6235		0.558		0.5007		0.5253		0.553		0.523		0.5982		0.589		0.6047		0.6025		0.6614		0.6279		0.656

## Sheet: Figure2b, TableS3
Fig. 2b & Tab. S3
Dataset	Size	mlp_mean	mlp_std	kpgt_mean	kpgt_std	ourgps_mean	ourgps_std
CHEMBL1862_Ki	794	0.7	0.05	0.74	0.03	0.81	0
CHEMBL1871_Ki	659	0.56	0.06	0.62	0.03	0.54	0.03
CHEMBL2034_Ki	750	0.54	0.05	0.54	0.09	0.65	0.02
CHEMBL2047_EC50	631	0.57	0.06	0.34	0.21	0.52	0.04
CHEMBL204_Ki	2754	0.75	0.02	0.69	0.01	0.79	0.01
CHEMBL2147_Ki	1456	0.86	0.01	0.85	0.02	0.91	0.01
CHEMBL214_Ki	3317	0.63	0.03	0.62	0.02	0.7	0.01
CHEMBL218_EC50	1031	0.48	0.05	0.46	0.01	0.43	0.03
CHEMBL219_Ki	1859	0.37	0.05	0.47	0.02	0.54	0.02
CHEMBL228_Ki	1704	0.58	0.04	0.57	0.03	0.63	0.02
CHEMBL231_Ki	973	0.68	0.02	0.62	0.1	0.73	0.02
CHEMBL233_Ki	3142	0.62	0.02	0.6	0.02	0.72	0.01
CHEMBL234_Ki	3657	0.64	0.03	0.63	0.02	0.77	0.01
CHEMBL235_EC50	2349	0.19	0.21	0.53	0.04	0.68	0.01
CHEMBL236_Ki	2598	0.65	0.08	0.69	0.02	0.75	0.01
CHEMBL237_EC50	955	0.63	0.04	0.41	0.09	0.68	0.02
CHEMBL237_Ki	2602	0.65	0.02	0.65	0.01	0.76	0.01
CHEMBL238_Ki	1052	0.54	0.07	0.6	0.02	0.53	0.03
CHEMBL239_EC50	1721	0.32	0.12	0.57	0.01	0.56	0.01
CHEMBL244_Ki	3097	0.75	0.02	0.71	0	0.81	0.01
CHEMBL262_Ki	856	0.43	0.08	0.44	0.09	0.55	0.01
CHEMBL264_Ki	2862	0.56	0.04	0.67	0.01	0.69	0.01
CHEMBL2835_Ki	615	0.74	0.04	0.79	0.04	0.78	0.01
CHEMBL287_Ki	1328	0.38	0.11	0.53	0.09	0.74	0.01
CHEMBL2971_Ki	976	0.77	0.03	0.74	0.03	0.85	0.02
CHEMBL3979_EC50	1125	0.53	0.05	0.4	0.09	0.61	0.03
CHEMBL4005_Ki	960	0.55	0.08	0.56	0.02	0.59	0.01
CHEMBL4203_Ki	731	0.27	0.07	0.3	0.15	0.24	0.05
CHEMBL4616_EC50	682	0.39	0.09	0.31	0.07	0.48	0.04
CHEMBL4792_Ki	1471	0.54	0.11	0.41	0.16	0.75	0
Average		0.5625		0.5685		0.659

## Sheet: Figure3, FigureS13
Fig. 3 & Fig. S13
method	smi	split	t-SNE-0	t-SNE-1	normalized_y	cluster_fp	cluster_rep
graphlog	COC(=O)[C@@H]1C[C@H](OC(=O)/C=C/c2ccc([N+](=O)[O-])cc2)C(=O)[C@H]2[C@@]1(C)CC[C@H]1C(=O)O[C@H](c3ccoc3)C[C@]21C	train	45.3402	7.15339	0.365749	5	8
graphlog	COC(=O)[C@@H]1C[C@H](OC(=O)/C=C/c2ccsc2)C(=O)[C@H]2[C@@]1(C)CC[C@H]1C(=O)O[C@H](c3ccoc3)C[C@]21C	train	48.3416	6.88368	0.360168	5	8
graphlog	COC(=O)[C@@H]1C[C@H](OC(=O)CC(=O)OC(C)(C)C)C(=O)[C@H]2[C@@]1(C)CC[C@H]1C(=O)O[C@H](c3ccoc3)C[C@]21C	train	50.81	2.72758	0.410101	5	8
graphlog	COC(=O)[C@@H]1C[C@H](OC(C)=O)C(=O)[C@H]2[C@@]1(C)CC[C@H]1C(=O)O[C@@H](c3cc(Br)oc3Br)C[C@]21C	train	44.4563	1.33743	0.500858	5	8
graphlog	COC(=O)[C@@H]1C[C@H](OCOCC(F)(F)F)C(=O)[C@H]2[C@@]1(C)CC[C@H]1C(=O)O[C@H](c3ccoc3)C[C@]21C	train	42.7174	5.39566	0.51854	5	8
graphlog	COC(=O)[C@@H]1C[C@H](OC(C)=O)C(=O)[C@H]2[C@@]1(C)CC[C@H]1C(=O)O[C@H](C(=O)c3ccco3)C[C@]21C	train	40.7113	-1.51441	0.452775	5	8
graphlog	CN[C@H]1C[C@@H](C(=O)OC)[C@]2(C)CC[C@H]3C(=O)O[C@H](c4ccoc4)C[C@]3(C)[C@H]2C1=O	train	60.5969	-4.95744	0.354896	5	2
graphlog	COC(=O)[C@@H]1C[C@H](OC(C)=O)C(=O)[C@H]2[C@@]1(C)CC[C@H]1C(=O)O[C@H](C(=O)c3ccccc3OC)C[C@]21C	train	49.355	5.14086	0.272874	5	8
graphlog	COC(=O)[C@@H]1C[C@H](OC(=O)c2cccs2)C(=O)[C@H]2[C@@]1(C)CC[C@H]1C(=O)O[C@H](c3ccoc3)C[C@]21C	train	47.4008	9.03552	0.371013	5	8
graphlog	C=C(C)CC(=O)O[C@H]1C[C@@H](C(=O)OC)[C@]2(C)CC[C@H]3C(=O)O[C@H](c4ccoc4)C[C@]3(C)[C@H]2C1=O	train	57.4583	-2.49186	0.63246	5	2
graphlog	CC(=O)O[C@H]1C[C@@H](C(=O)NC(C)C(=O)OCc2ccccc2)[C@]2(C)CC[C@H]3C(=O)O[C@H](c4ccoc4)C[C@]3(C)[C@H]2C1=O	train	51.968	4.17581	0.528381	5	8
graphlog	COC(=O)[C@@H]1C[C@H](OC(=O)C(C)C)C(=O)[C@H]2[C@@]1(C)CC[C@H]1C(=O)O[C@H](c3ccoc3)C[C@]21C	train	46.3216	4.52521	0.5525	5	8
graphlog	CC(=O)O[C@H]1C[C@@H](C(=O)NC2CC2)[C@]2(C)CC[C@@H]3C(=O)O[C@H](c4ccoc4)C[C@]3(C)[C@H]2C1=O	train	52.1183	0.812808	0.329209	5	2
graphlog	CC(=O)O[C@H]1C[C@@H](C(=O)NCC(=O)OCc2ccccc2)[C@]2(C)CC[C@H]3C(=O)O[C@H](c4ccoc4)C[C@]3(C)[C@H]2C1=O	train	52.284	3.39293	0.329943	5	9
graphlog	CCCO[C@H]1C[C@@H](C(=O)OC)[C@]2(C)CC[C@H]3C(=O)O[C@H](c4ccoc4)C[C@]3(C)[C@H]2C1=O	train	60.6374	-3.6096	0.523888	5	2
graphlog	COC(=O)[C@@H]1C[C@H](OC(C)=O)C(=O)[C@H]2[C@@]1(C)CC[C@H]1C(=O)O[C@H](C(=O)c3cnccn3)C[C@]21C	train	41.5907	-2.63745	0.450222	5	9
graphlog	CCOC(=O)c1ccc([C@@H]2C[C@]3(C)[C@H]4C(=O)[C@@H](OC(C)=O)C[C@@H](C(=O)OC)[C@]4(C)CC[C@H]3C(=O)O2)cc1C(=O)OCC	train	57.4844	0.93553	0.380124	5	8
graphlog	C=CCC(=O)O[C@H]1C[C@@H](C(=O)OC)[C@]2(C)CC[C@H]3C(=O)O[C@H](c4ccoc4)C[C@]3(C)[C@H]2C1=O	train	58.8016	-2.7105	0.597025	5	2
graphlog	COC(=O)[C@@H]1C[C@H](OC(=O)c2ccccc2)C(=O)[C@H]2[C@@]1(C)CC[C@H]1C(=O)O[C@H](c3ccoc3)C[C@]21C	train	47.7604	9.37312	0.444605	5	8
graphlog	C=CCO[C@H]1C[C@@H](C(=O)OC)[C@]2(C)CCC3C(=O)O[C@H](c4ccoc4)C[C@]3(C)[C@H]2C1=O	train	61.1465	-3.76967	0.472616	5	2
graphlog	COC(=O)[C@@H]1C[C@H](OC(C)=O)C(=O)[C@H]2[C@@]1(C)CC[C@H]1C(=O)O[C@H](C3=CC4OC3c3ccccc34)C[C@]21C	train	49.2454	2.96046	0.29392	5	8
graphlog	COC(=O)[C@@H]1C[C@]2(C)[C@H]3C(=O)[C@@H](OC(C)=O)C[C@@H](C(=O)OC)[C@]3(C)CC[C@H]2C(=O)O1	train	59.1209	0.992544	0.407344	5	2
graphlog	CCCCO[C@H]1C[C@@H](C(=O)OC)[C@]2(C)CCC3C(=O)O[C@H](c4ccoc4)C[C@]3(C)[C@H]2C1=O	train	60.5706	-3.12651	0.508554	5	2
graphlog	COC(=O)[C@@H]1C[C@H](OC(C)=O)C(=O)[C@H]2[C@@]1(C)CC[C@H]1C(=O)O[C@H](c3ccn(S(=O)(=O)c4ccc(OC)cc4)c3)C[C@]21C	train	38.2414	-0.0885257	0.244102	5	8
graphlog	CC(=O)O[C@H]1C[C@@H](CO)[C@]2(C)CC[C@H]3C(=O)O[C@H](c4ccoc4)C[C@]3(C)[C@H]2C1=O	train	52.5346	1.53043	0.495199	5	8
graphlog	COC(=O)[C@@H]1C[C@H](SC(=O)c2ccccc2)C(=O)[C@H]2[C@@]1(C)CC[C@H]1C(=O)O[C@H](c3ccoc3)C[C@]21C	train	47.7771	9.57018	0.253733	5	8
graphlog	COC(=O)[C@@H]1C[C@H](OC(=N)C(Cl)(Cl)Cl)C(=O)[C@H]2[C@@]1(C)CC[C@H]1C(=O)O[C@H](c3ccoc3)C[C@]21C	train	45.0915	2.72828	0.468255	5	8
graphlog	COC(=O)[C@@H]1CCC(=O)[C@H]2[C@@]1(C)CC[C@H]1C(=O)O[C@H](c3ccoc3)C[C@]21C	train	51.9625	-4.27028	0.483194	5	2
graphlog	COC(=O)[C@@H]1C[C@H](OC(C)=O)[C@H](OC(C)=O)[C@H]2[C@@]1(C)CC[C@H]1C(=O)O[C@H](c3ccoc3)C[C@]21C	train	49.3176	-0.0189432	0.307451	5	8
graphlog	COC(=O)[C@@H]1C[C@H](OC(C)=O)C(=O)[C@H]2[C@@]1(C)CC[C@H]1C(=O)O[C@H](COC(C)=O)C[C@]21C	train	42.4531	2.37754	0.318411	5	8
graphlog	COC(=O)[C@@H]1C[C@H](OC(=O)/C=C/c2ccccc2)C(=O)[C@H]2[C@@]1(C)CC[C@H]1C(=O)O[C@H](c3ccoc3)C[C@]21C	train	48.0986	7.14928	0.599856	5	8
graphlog	COC(=O)[C@@H]1C[C@H](OC(=O)c2ccc3ccccc3c2)C(=O)[C@H]2[C@@]1(C)CC[C@H]1C(=O)O[C@H](c3ccoc3)C[C@]21C	train	50.349	9.15548	0.159437	5	8
graphlog	COC(=O)[C@@H]1C[C@H](OC(=O)CCc2ccccc2)C(=O)[C@H]2[C@@]1(C)CC[C@H]1C(=O)O[C@H](c3ccoc3)C[C@]21C	train	49.7192	8.1121	0.396522	5	8
graphlog	COC(=O)[C@@H]1C[C@@H](F)C(=O)[C@H]2[C@@]1(C)CC[C@H]1C(=O)O[C@H](c3ccoc3)C[C@]21C	train	51.2889	-4.16032	0.390262	5	2
graphlog	COC(=O)[C@@H]1C[C@@H](Cl)C(=O)[C@H]2[C@@]1(C)CC[C@H]1C(=O)O[C@H](c3ccoc3)C[C@]21C	train	51.2681	-4.22959	0.401722	5	2
graphlog	CCNC(=O)O[C@H]1C[C@@H](C(=O)OC)[C@]2(C)CC[C@H]3C(=O)O[C@H](c4ccoc4)C[C@]3(C)[C@H]2C1=O	train	59.3775	-5.58809	0.331134	5	2
graphlog	COC(=O)[C@@H]1C[C@H](OC(=O)c2ccccc2OC)C(=O)[C@H]2[C@@]1(C)CC[C@H]1C(=O)O[C@H](c3ccoc3)C[C@]21C	train	49.4002	6.63479	0.379518	5	8
graphlog	COC(=O)[C@@H]1C[C@H](OC(=O)/C=C/c2ccc3c(c2)OCO3)C(=O)[C@H]2[C@@]1(C)CC[C@H]1C(=O)O[C@H](c3ccoc3)C[C@]21C	train	47.2478	10.2121	0.355962	5	8
graphlog	C/C=C(\C)C(=O)O[C@H]1C[C@@H](C(=O)OC)[C@]2(C)CC[C@H]3C(=O)O[C@H](c4ccoc4)C[C@]3(C)[C@H]2C1=O	train	59.9257	-3.72683	0.407796	5	2
graphlog	COC(=O)[C@@H]1C[C@H](OCOC(C)C)C(=O)[C@H]2[C@@]1(C)CC[C@H]1C(=O)O[C@H](c3ccoc3)C[C@]21C	train	43.8829	5.52042	0.724149	5	8
graphlog	COC(=O)[C@@H]1CC(C(=O)O)C(=O)[C@H]2[C@@]1(C)CC[C@H]1C(=O)O[C@H](c3ccoc3)C[C@]21C	train	48.1128	2.51833	0.535432	5	8
graphlog	COC(=O)[C@@H]1C[C@H](OC(=O)C2CCCCC2)C(=O)[C@H]2[C@@]1(C)CC[C@H]1C(=O)O[C@H](c3ccoc3)C[C@]21C	train	47.1977	10.3551	0.229139	5	8
graphlog	COC(=O)[C@@H]1C[C@H](OC(=O)CCC(=O)O)C(=O)[C@H]2[C@@]1(C)CC[C@H]1C(=O)O[C@H](c3ccoc3)C[C@]21C	train	49.2525	0.626176	0.180198	5	8
graphlog	COC(=O)[C@@H]1C[C@H](OC(C)=O)C(=O)[C@@H]2[C@@]3(C)C[C@@H]([C@]4(O)[C@@H](OC)O[C@@H](OC)[C@H]4O)CC(=O)[C@@H]3CC[C@@]12C	train	38.851	3.31048	0.142384	5	1
graphlog	COCCOCC(=O)OC[C@@H]1C[C@H](OC(C)=O)C(=O)[C@H]2[C@@]1(C)CC[C@H]1C(=O)O[C@H](c3ccoc3)C[C@]21C	train	47.7129	-0.0971782	0.311516	5	8
graphlog	COC(=O)[C@@H]1C[C@H](OC(C)=O)C(=O)[C@@H]2[C@@](C)(CCC3CCOC3)[C@H](C(=O)O)CC[C@@]12C	train	37.7255	6.10522	0.28411	5	1
graphlog	COC(=O)[C@@H]1C[C@H](OC(C)=O)C(=O)[C@H]2[C@@]1(C)CC[C@H]1C(=O)O[C@H](C(=O)c3cccc(C(N)=O)c3)C[C@]21C	train	40.4432	0.403972	0.500858	5	8
graphlog	CC(=O)O[C@H]1C[C@@H](COC(=O)C2CC2)[C@]2(C)CC[C@H]3C(=O)O[C@H](c4ccoc4)C[C@]3(C)[C@H]2C1=O	train	47.0707	0.595076	0.382287	5	8
graphlog	COC(=O)[C@@H]1C[C@H](OC(C)=O)C(=O)[C@H]2[C@@]1(C)CC[C@H]1C(=O)O[C@H](C(=O)c3cccs3)C[C@]21C	train	40.6038	-1.39825	0.504417	5	8
graphlog	CCOC(=O)C1=C(C(=O)OCC)C2OC1C=C2[C@@H]1C[C@]2(C)[C@H]3C(=O)[C@@H](OC(C)=O)C[C@@H](C(=O)OC)[C@]3(C)CC[C@H]2C(=O)O1	train	60.027	-0.807753	0.424649	5	2
graphlog	CC(=O)O[C@H]1C[C@@H](C(=O)N2CCCC2C(=O)OCc2ccccc2)[C@]2(C)CC[C@H]3C(=O)O[C@H](c4ccoc4)C[C@]3(C)[C@H]2C1=O	train	51.3801	4.8193	0.385829	5	8
graphlog	C=CCNC(=O)O[C@H]1C[C@@H](C(=O)OC)[C@]2(C)CC[C@H]3C(=O)O[C@H](c4ccoc4)C[C@]3(C)[C@H]2C1=O	train	60.151	-4.52396	0.424649	5	2
graphlog	COC(=O)[C@@H]1C[C@H](OC(=O)Cc2ccccc2)C(=O)[C@H]2[C@@]1(C)CC[C@H]1C(=O)O[C@H](c3ccoc3)C[C@]21C	train	51.0092	7.29741	0.363438	5	8
graphlog	COC(=O)[C@@H]1C[C@H](OC(C)=O)C(=O)[C@H]2[C@@]1(C)CC[C@H]1C(=O)O[C@H](C(=O)c3ccc(O)cc3)C[C@]21C	train	38.0665	0.134679	0.129358	5	8
graphlog	CCO[C@H]1C[C@@H](C(=O)OC)[C@]2(C)CC[C@H]3C(=O)O[C@H](c4ccoc4)C[C@]3(C)[C@H]2C1=O	train	59.5025	-3.88995	0.613376	5	2
graphlog	COC(=O)c1coc([C@@H]2C[C@]3(C)[C@H]4C(=O)[C@@H](OC(C)=O)C[C@@H](C(=O)OC)[C@]4(C)CC[C@H]3C(=O)O2)n1	train	58.3151	1.03429	0.128869	5	2
graphlog	COC(=O)[C@@H]1C[C@H](OC(=O)/C=C/c2ccccc2OC)C(=O)[C@H]2[C@@]1(C)CC[C@H]1C(=O)O[C@H](c3ccoc3)C[C@]21C	train	48.5536	7.10212	0.467286	5	8
graphlog	COC(=O)[C@@H]1C[C@H](OC(C)=O)C(=O)[C@H]2[C@@]1(C)CC[C@H]1C(=O)O[C@H](C(O)c3ccco3)C[C@]21C	train	46.4976	3.34975	0.548942	5	8
graphlog	COC(=O)[C@@H]1C[C@H](OC(C)=O)C(=O)[C@H]2[C@@]1(C)CC[C@H]1C(=O)O[C@H](C(=O)c3cccc(C(F)(F)F)c3)C[C@]21C	train	40.7981	1.40569	0.221007	5	8
graphlog	COC(=O)CCCCC(=O)O[C@H]1C[C@@H](C(=O)OC)[C@]2(C)CC[C@H]3C(=O)O[C@H](c4ccoc4)C[C@]3(C)[C@H]2C1=O	train	57.8478	-5.1058	0.315956	5	2
graphlog	COC[C@@H]1C[C@]2(C)[C@H]3C(=O)[C@@H](OC(C)=O)C[C@@H](C(=O)OC)[C@]3(C)CC[C@H]2C(=O)O1	train	60.049	1.055	0.325929	5	2
graphlog	COC(=O)[C@@H]1C[C@H](OCOCc2ccccc2)C(=O)[C@H]2[C@@]1(C)CC[C@H]1C(=O)O[C@H](c3ccoc3)C[C@]21C	train	47.5695	6.57702	0.410571	5	8
graphlog	COC(=O)[C@@H]1C[C@H](OC(=O)c2ccccc2C(=O)O)C(=O)[C@H]2[C@@]1(C)CC[C@H]1C(=O)O[C@H](c3ccoc3)C[C@]21C	train	49.8501	5.6387	0.220062	5	8
graphlog	COC(=O)[C@@H]1C[C@H](OCF)C(=O)[C@H]2[C@@]1(C)CC[C@H]1C(=O)O[C@H](c3ccoc3)C[C@]21C	train	46.1266	5.67835	0.485379	5	8
graphlog	COC(=O)CC(=O)O[C@H]1C[C@@H](C(=O)OC)[C@]2(C)CC[C@H]3C(=O)O[C@H](c4ccoc4)C[C@]3(C)[C@H]2C1=O	train	58.2441	-2.43592	0.70867	5	2
graphlog	COC(=O)[C@@H]1C[C@H](OC(C)=O)C(=O)[C@H]2[C@@]1(C)CC[C@H]1C(=O)O[C@H](C(=O)c3cccc(C#N)c3)C[C@]21C	train	40.1626	0.507239	0.382602	5	8
graphlog	C=C(C)C(=O)O[C@H]1C[C@@H](C(=O)OC)[C@]2(C)CC[C@H]3C(=O)O[C@H](c4ccoc4)C[C@]3(C)[C@H]2C1=O	train	59.7256	-3.2684	0.504417	5	2
graphlog	C=Cc1occc1[C@@H]1C[C@]2(C)[C@H]3C(=O)[C@@H](OC(C)=O)C[C@@H](C(=O)OC)[C@]3(C)CC[C@H]2C(=O)O1	train	59.2467	-2.05209	0.620783	5	2
graphlog	COC(=O)[C@@H]1C[C@@H](N)C(=O)[C@H]2[C@@]1(C)CC[C@H]1C(=O)O[C@H](c3ccoc3)C[C@]21C	train	51.3117	-4.18424	0.381662	5	2
graphlog	CCOC(=O)O[C@H]1C[C@@H](C(=O)OC)[C@]2(C)CC[C@H]3C(=O)O[C@H](c4ccoc4)C[C@]3(C)[C@H]2C1=O	train	59.0094	-5.13212	0.40008	5	2
graphlog	COCO[C@H]1C[C@@H](C(=O)OC)[C@]2(C)CC[C@H]3C(=O)O[C@H](C(=O)N4CCCCC4)C[C@]3(C)[C@H]2C1=O	train	62.0611	-2.91421	0.473898	5	2
graphlog	COC(=O)[C@@H]1C[C@H](OC(=O)c2cccc3ccccc23)C(=O)[C@H]2[C@@]1(C)CC[C@H]1C(=O)O[C@H](c3ccoc3)C[C@]21C	train	49.7189	6.9033	0.339417	5	8
graphlog	COC(=O)[C@@H]1C[C@H](OC(C)=O)C(=O)[C@H]2[C@@]1(C)CC[C@H]1C(=O)O[C@H](c3ccn(S(C)(=O)=O)c3)C[C@]21C	train	40.7169	2.08143	0.289663	5	8
graphlog	COC(=O)[C@@H]1C[C@H](OC(C)=O)C(=O)[C@H]2[C@@]1(C)CC[C@H]1C(=O)O[C@H](C(=O)OC(C)C)C[C@]21C	train	42.7168	2.52217	0.431318	5	8
graphlog	C=CC(C)C(=O)O[C@H]1C[C@@H](C(=O)OC)[C@]2(C)CC[C@H]3C(=O)O[C@H](c4ccoc4)C[C@]3(C)[C@H]2C1=O	train	59.6006	-3.22216	0.523647	5	2
graphlog	COC(=O)[C@@H]1C[C@H](OCSC)C(=O)[C@H]2[C@@]1(C)CC[C@H]1C(=O)O[C@H](c3ccoc3)C[C@]21C	train	45.7051	5.77892	0.578825	5	8
graphlog	COC(=O)[C@@H]1C[C@H](OC(N)=O)C(=O)[C@H]2[C@@]1(C)CC[C@H]1C(=O)O[C@H](c3ccoc3)C[C@]21C	train	47.323	3.06113	0.676066	5	8
graphlog	COC(=O)[C@@H]1C[C@H](OC(=O)c2ccsc2)C(=O)[C@H]2[C@@]1(C)CC[C@H]1C(=O)O[C@H](c3ccoc3)C[C@]21C	train	47.6457	8.46603	0.452775	5	8
graphlog	COC(=O)[C@@H]1C[C@H](OC(=O)[C@H](C)N)C(=O)[C@H]2[C@@]1(C)CC[C@H]1C(=O)O[C@H](c3ccoc3)C[C@]21C	train	45.8201	2.71959	0.185253	5	8
graphlog	COC(=O)[C@@H]1C[C@H](OCOC(C)(C)C)C(=O)[C@H]2[C@@]1(C)CC[C@H]1C(=O)O[C@H](c3ccoc3)C[C@]21C	train	42.9696	5.36845	0.510121	5	8
graphlog	CNC(=O)O[C@H]1C[C@@H](C(=O)OC)[C@]2(C)CC[C@H]3C(=O)O[C@H](c4ccoc4)C[C@]3(C)[C@H]2C1=O	train	59.9536	-5.51318	0.450222	5	2
graphlog	COC(=O)[C@@H]1C[C@H](NS(C)(=O)=O)C(=O)[C@H]2[C@@]1(C)CC[C@H]1C(=O)O[C@H](c3ccoc3)C[C@]21C	train	48.3146	3.361	0.371013	5	8
graphlog	COC(=O)[C@@H]1C[C@H](OS(=O)(=O)c2ccccc2)C(=O)[C@H]2[C@@]1(C)CC[C@H]1C(=O)O[C@H](c3ccoc3)C[C@]21C	train	46.76	6.81694	0.472732	5	8
graphlog	CCOC(=O)CC(=O)O[C@H]1C[C@@H](C(=O)OC)[C@]2(C)CC[C@H]3C(=O)O[C@H](c4ccoc4)C[C@]3(C)[C@H]2C1=O	train	57.7648	-2.43444	0.545557	5	2
graphlog	COC(=O)[C@@H]1C[C@H](OC(=O)[C@@H](N)C(C)C)C(=O)[C@H]2[C@@]1(C)CC[C@H]1C(=O)O[C@H](c3ccoc3)C[C@]21C	train	46.4154	4.61251	0.497474	5	8
graphlog	COC(=O)[C@@H]1C[C@H](OC(=O)/C=C/c2ccccc2[N+](=O)[O-])C(=O)[C@H]2[C@@]1(C)CC[C@H]1C(=O)O[C@H](c3ccoc3)C[C@]21C	train	48.5751	7.59927	0.40996	5	8
graphlog	COC(=O)[C@@H]1C[C@H](OC(C)=O)C(=O)[C@H]2[C@@]1(C)CC[C@H]1C(=O)O[C@H](C(=O)c3cccc(O)c3)C[C@]21C	train	40.582	-0.198738	0.430685	5	8
graphlog	COC(=O)[C@@H]1C[C@H](OC(=O)CCCC(=O)O)C(=O)[C@H]2[C@@]1(C)CC[C@H]1C(=O)O[C@H](c3ccoc3)C[C@]21C	train	48.7731	1.06329	0.370217	5	8
graphlog	CCOC[C@@H]1C[C@]2(C)[C@H]3C(=O)[C@@H](OC(C)=O)C[C@@H](C(=O)OC)[C@]3(C)CC[C@H]2C(=O)O1	train	60.0818	0.995232	0.326068	5	2
graphlog	COC(=O)[C@@H]1C[C@H](OC(C)=O)C(=O)[C@H]2[C@@]1(C)CC[C@H]1C(=O)O[C@H](C3=CC4OC3C3C4C4OC3(C)c3c4c4ccccc4c(=O)c4ccccc34)C[C@]21C	train	22.6653	-1.35347	0.363438	5	8
graphlog	CNC(=O)[C@@H]1C[C@H](OC(C)=O)C(=O)[C@H]2[C@@]1(C)CC[C@H]1C(=O)O[C@H](c3ccoc3)C[C@]21C	train	47.5373	2.24066	0.254624	5	8
graphlog	COC(=O)[C@@H]1C[C@H](OC(=O)c2cccc(Br)c2)C(=O)[C@H]2[C@@]1(C)CC[C@H]1C(=O)O[C@H](c3ccoc3)C[C@]21C	train	47.0812	7.88356	0.462038	5	8
graphlog	CCCCOCO[C@H]1C[C@@H](C(=O)OC)[C@]2(C)CC[C@H]3C(=O)O[C@H](c4ccoc4)C[C@]3(C)[C@H]2C1=O	train	60.8326	-3.04701	0.641066	5	2
graphlog	COC(=O)[C@@H]1C[C@H](OCc2ccccc2)C(=O)[C@@H]2[C@@]3(C)C[C@@H](c4ccoc4)OC(=O)C3CC[C@]21C	train	5.81704	6.33095	0.456608	5	8
graphlog	COC(=O)[C@@H]1C[C@H](OS(C)(=O)=O)C(=O)[C@H]2[C@@]1(C)CC[C@H]1C(=O)O[C@H](c3ccoc3)C[C@]21C	train	48.0532	3.62852	0.698975	5	8
graphlog	COC(=O)[C@@H]1C[C@H](OC(C)=O)C(=O)[C@H]2[C@@]1(C)CC[C@H]1C(=O)O[C@H](c3ccco3)C[C@]21C	train	47.1921	2.7123	0.520815	5	8
graphlog	COC(=O)[C@@H]1C[C@H](OC(C)=O)C(=O)[C@H]2[C@@]1(C)CC[C@H]1C(=O)O[C@H](C3=NCCO3)C[C@]21C	train	42.0405	-0.131959	0.361086	5	2
graphlog	COC(=O)[C@@H]1C[C@H](OC(=O)CNC(=O)OC(C)(C)C)C(=O)[C@H]2[C@@]1(C)CC[C@H]1C(=O)O[C@H](c3ccoc3)C[C@]21C	train	50.7419	2.69959	0.444605	5	8
graphlog	COC(=O)[C@@H]1C[C@H](OC(C)=O)C(=O)[C@H]2[C@@]1(C)CC[C@H]1C(=O)O[C@H](C(=O)N3CCCCC3)C[C@]21C	train	41.6081	-0.250377	0.413955	5	8
graphlog	CC(=O)O[C@H]1C[C@@H](C(=O)O)[C@]2(C)CC[C@@H]3C(=O)O[C@H](c4ccoc4)C[C@]3(C)[C@H]2C1=O	train	52.9375	1.29229	0.487349	5	2
graphlog	COC(=O)[C@@H]1C[C@H](OC(C)=O)C(=O)[C@H]2[C@@]1(C)CC[C@H]1C(=O)O[C@H](C(=O)c3ccoc3)C[C@]21C	train	40.9325	-1.70819	0.409169	5	8
graphlog	COC(=O)c1ccc([C@@H]2C[C@]3(C)[C@H]4C(=O)[C@@H](OC(C)=O)C[C@@H](C(=O)OC)[C@]4(C)CC[C@H]3C(=O)O2)cc1C(=O)OC	train	57.7418	0.862809	0.364402	5	2
graphlog	CCCCC(=O)O[C@H]1C[C@@H](C(=O)OC)[C@]2(C)CC[C@H]3C(=O)O[C@H](c4ccoc4)C[C@]3(C)[C@H]2C1=O	train	58.555	-3.80537	0.568898	5	2
graphlog	C/C=C\C(=O)[C@@H]1C[C@]2(C)[C@H]3C(=O)[C@@H](OC(C)=O)C[C@@H](C(=O)OC)[C@]3(C)CC[C@H]2C(=O)O1	train	59.7011	1.34334	0.356609	5	2
graphlog	COC[C@@H]1C[C@H](OC(C)=O)C(=O)[C@@H]2C3(C)C[C@@H](c4ccoc4)OC[C@H]3C(=O)C[C@]21C	train	34.8148	9.13458	0.295789	5	8
graphlog	CCOC(=O)CCC(=O)O[C@H]1C[C@@H](C(=O)OC)[C@]2(C)CC[C@H]3C(=O)O[C@H](c4ccoc4)C[C@]3(C)[C@H]2C1=O	train	56.6909	-4.75876	0.334993	5	2
graphlog	COC(=O)[C@@H]1C[C@H](OC(C)=O)C(=O)[C@H]2[C@@]1(C)CC[C@H]1C(=O)O[C@H](C(=O)c3ccsc3)C[C@]21C	train	40.853	-1.61077	0.51854	5	8
graphlog	COC(=O)CCC(=O)O[C@H]1C[C@@H](C(=O)OC)[C@]2(C)CC[C@H]3C(=O)O[C@H](c4ccoc4)C[C@]3(C)[C@H]2C1=O	train	57.222	-4.68444	0.508167	5	2
graphlog	COC(=O)[C@@H]1C[C@H](OC(=O)/C=C/c2ccc(OC)cc2OC)C(=O)[C@H]2[C@@]1(C)CC[C@H]1C(=O)O[C@H](c3ccoc3)C[C@]21C	train	46.0219	8.0886	0.404045	5	8
graphlog	C/C=C/C(=O)O[C@H]1C[C@@H](C(=O)OC)[C@]2(C)CC[C@H]3C(=O)O[C@H](c4ccoc4)C[C@]3(C)[C@H]2C1=O	train	58.2048	-3.34063	0.532635	5	2
graphlog	COC(=O)[C@@H]1C[C@H](OC(=O)/C=C/c2ccc(OC)cc2)C(=O)[C@H]2[C@@]1(C)CC[C@H]1C(=O)O[C@H](c3ccoc3)C[C@]21C	train	45.0183	8.3132	0.416581	5	8
graphlog	COC(=O)[C@@H]1C[C@H](OS(=O)(=O)c2ccc(C)cc2)C(=O)[C@H]2[C@@]1(C)CC[C@H]1C(=O)O[C@H](c3ccoc3)C[C@]21C	train	44.9644	8.06569	0.485379	5	8
graphlog	COC(=O)[C@@H]1C[C@H](OC(=O)c2cccnc2)C(=O)[C@H]2[C@@]1(C)CC[C@H]1C(=O)O[C@H](c3ccoc3)C[C@]21C	train	49.1867	10.1005	0.231956	5	8
graphlog	COC(=O)/C=C/C(=O)O[C@H]1C[C@@H](C(=O)OC)[C@]2(C)CC[C@H]3C(=O)O[C@H](c4ccoc4)C[C@]3(C)[C@H]2C1=O	train	58.3363	-4.1565	0.502615	5	2
graphlog	COC(=O)[C@@H]1C[C@H](OC(=O)Nc2ccccc2)C(=O)[C@H]2[C@@]1(C)CC[C@H]1C(=O)O[C@H](c3ccoc3)C[C@]21C	train	51.1376	7.25658	0.44233	5	8
graphlog	COC(=O)[C@@H]1C[C@H](OC(=O)c2cccc([N+](=O)[O-])c2)C(=O)[C@H]2[C@@]1(C)CC[C@H]1C(=O)O[C@H](c3ccoc3)C[C@]21C	train	46.5627	9.30848	0.293047	5	8
graphlog	COC(=O)[C@@H]1C[C@H](OC(=O)CSC#N)C(=O)[C@H]2[C@@]1(C)CC[C@H]1C(=O)O[C@H](c3ccoc3)C[C@]21C	train	44.3587	5.93149	0.792189	5	8
graphlog	COC(=O)CCCC(=O)O[C@H]1C[C@@H](C(=O)OC)[C@]2(C)CC[C@H]3C(=O)O[C@H](c4ccoc4)C[C@]3(C)[C@H]2C1=O	train	57.8749	-4.86872	0.360625	5	2
graphlog	COC(=O)[C@@H]1C[C@H](OC(C)(C)OC)C(=O)[C@H]2[C@@]1(C)CC[C@H]1C(=O)O[C@H](c3ccoc3)C[C@]21C	train	45.8488	3.52297	0.460084	5	8
graphlog	COC(=O)[C@@H]1C[C@H](OC(C)=O)C(=O)[C@H]2[C@@]1(C)CC[C@H]1C(=O)O[C@H](c3ccn(S(=O)(=O)c4ccccc4)c3)C[C@]21C	train	39.0932	-1.12873	0.339417	5	8
graphlog	COC(=O)[C@@H]1C[C@H](OCOCCF)C(=O)[C@H]2[C@@]1(C)CC[C@H]1C(=O)O[C@H](c3ccoc3)C[C@]21C	train	45.5179	5.83771	0.712228	5	8
graphlog	COC(=O)[C@@H]1C[C@H](OC(C)=O)C(=O)[C@H]2[C@@]1(C)CC[C@H]1C(=O)O[C@H]([C@@]3(O)[C@H](O)[C@@H](OC)O[C@H]3OC)C[C@]21C	train	38.8453	3.24021	0.342886	5	8
graphlog	COC(=O)[C@@H]1C[C@@H](NC(C)=O)C(=O)[C@H]2[C@@]1(C)CC[C@H]1C(=O)O[C@H](c3ccoc3)C[C@]21C	train	47.0487	1.30875	0.354056	5	8
graphlog	COCC(=O)N1CCC(c2ccccc2)(c2nccn2Cc2ccc(C(=O)OC)cc2)CC1	train	-9.75795	-29.3491	0.467179	9	9
graphlog	CNCCN1CN(c2ccccc2)C2(CCN(C(c3ccccc3Cl)c3ccccc3Cl)CC2)C1=O	train	29.3469	-37.6043	0.287149	1	9
graphlog	OCc1ccccc1C(c1ccccc1)N1CCC(O)(c2ccccc2)CC1	train	26.6823	-50.2807	0.26644	1	0
graphlog	CC1(C)CCC(N2CCC3(CC2)C(=O)NCN3c2ccccc2)c2ccc(F)cc21	train	24.3846	-27.6926	0.400896	1	9
graphlog	CN(C(=O)Cc1ccc(Cl)c(Cl)c1)[C@H]1CC[C@@]2(CCCO2)C[C@@H]1N1CCCC1	train	0.711691	43.8661	0.673512	1	7
graphlog	NC(=O)c1ccc2c(c1)CCCN2c1ccc(CNCC2CCCCC2)cc1	train	-6.14599	-20.8941	0.357431	9	1
graphlog	CCC[C@@H]1C[C@@](C)(c2cccc(O)c2)[C@@H](C)CN1CCC	train	-19.4203	-28.4618	0.348439	9	1
graphlog	Cc1ccc(CN2CCN3C[C@H](C)[C@](C)(c4cccc(O)c4)C[C@@H]3C2)cc1	train	-25.8405	-18.7577	0.361086	9	1
graphlog	Cc1cc(O)cc(C)c1C[C@H](N)C(=O)N[C@H](CCCNC(=N)N)C(=O)N[C@H]1Cc2ccccc2CN(CCC(=O)N[C@@H](CCCNC(=N)N)C(=O)N[C@@H](Cc2ccc(O)cc2)C(=O)N[C@@H](Cc2ccc(O)cc2)C(=O)N[C@@H](CCCNC(=N)N)C(=O)N[C@@H](Cc2c[nH]c3ccccc23)C(=O)N[C@@H](CCCNC(=N)N)C(N)=O)C1=O	train	28.1478	3.50117	0.489671	4	2
graphlog	CC(C)CNCc1ccc(-c2ccccc2S(=O)(=O)NC(C)C)cc1	train	22.6878	15.9946	0.470457	1	9
graphlog	C[C@H]1CN2C[C@H](c3ccccc3)N(C)C[C@H]2C[C@@]1(C)c1cccc(O)c1	train	-22.3002	-26.5514	0.581545	9	1
graphlog	O=C1NCN(c2ccccc2)C12CCN(C1CCCCc3ccccc31)CC2	train	-2.5519	-12.9238	0.38818	1	9
graphlog	C[C@H]1CN(Cc2cc3ccccc3o2)CC[C@@]1(C)c1cccc(C(N)=O)c1	train	-13.5001	-25.5411	0.361086	9	1
graphlog	O=C1N(CCNC2CCC2)CN(c2ccccc2)C12CCN(Cc1c(Cl)cccc1Cl)CC2	train	40.0076	-14.8375	0.523166	1	7
graphlog	CN(C(=O)Cc1ccccc1[N+](=O)[O-])[C@H](CN1CCCC1)c1ccccc1	train	8.12831	39.7399	0.818602	8	7
graphlog	CS(=O)(=O)N1CCC(c2ccccc2)(c2nccn2Cc2ccccc2)CC1	train	39.1549	-29.6241	0.22907	1	9
graphlog	Oc1ccc2c(c1)[C@]1(CCCc3ccccc3)CCN(CCc3ccc(C(F)(F)F)cc3)C[C@@H]1O2	train	-29.3294	-36.399	0.414453	9	1
graphlog	CCN(CC)C(=O)c1ccc(N(c2cccc(O)c2)C2CCN(CCC3CCCCC3)CC2)cc1	train	-1.05595	-65.8438	0.29978	9	1
graphlog	C[C@H]1CN(Cc2cccc(Cl)c2)CC[C@@]1(C)c1cccc(C(N)=O)c1	train	-12.821	-24.5303	0.392771	9	1
graphlog	C[C@H](NC(=O)[C@H](CO)NC(=O)[C@H](CCCCN)NC(=O)[C@H](CCCNC(=N)N)NC(=O)C(C)(C)NC(=O)CNC(=O)[C@@H](NC(=O)[C@H](Cc1ccccc1)NC(=O)CNC(=O)CNC(=O)[C@@H](N)Cc1ccccc1)[C@@H](C)O)C(=O)N[C@@H](CCCNC(=N)N)C(=O)N[C@@H](CCCCN)C(=O)N[C@@H](CCCNC(=N)N)C(=O)N[C@@H](CCCCN)C(=O)N[C@@H](CC(N)=O)C(=O)N[C@@H](CCC(N)=O)C(N)=O	train	29.0787	4.70831	0.304722	4	2
graphlog	COC(=O)N1CCN(C(=O)Cc2ccc(Cl)c(Cl)c2)[C@@H]([C@@H](C)N2CCCC2)C1	train	1.08624	42.6363	0.837997	1	4
graphlog	CN(C(=O)CNC(=O)Cc1ccccc1)[C@H](CN1CCCC1)c1ccccc1	train	18.6473	39.9057	0.563132	8	7
graphlog	O=C(Nc1ccccc1)N1CCC(c2ccccc2)(c2nccn2Cc2ccccc2)CC1	train	39.4438	-26.2689	0.421264	9	9
graphlog	CCCCN1C[C@@H]2[C@H](C1)CN(c1ccccc1)C21CCN([C@H]2CC[C@@H](C(C)C)CC2)CC1	train	-29.9962	-23.7591	0.373404	1	2
graphlog	O=C(NC[C@@H]1Cc2ccccc2CN1C(=S)NC[C@H]1CCCN1)Nc1ccccc1	train	24.2564	-14.1011	0.358812	1	9
graphlog	Clc1ccccc1C(c1ccccc1)(c1ccccc1)n1ccnc1	train	35.1968	-23.1975	0.213425	1	0
graphlog	CN1c2ccc(Cl)cc2C(c2ccccc2)=NCC1CCNC(=O)c1cc2ccccc2[nH]1	train	15.8294	25.1429	0.575976	1	7
graphlog	Cn1c(N2CCC(c3ccccc3)(c3nccn3Cc3ccccc3)CC2)nc2ccccc21	train	36.7157	-29.3539	0.500858	1	9
graphlog	Cc1cc(O)cc(C)c1C[C@H](N)C(=O)N1CCN(CCCCCc2ccccc2)CC1	train	9.06629	8.55852	0.502615	9	8
graphlog	O=C(Nc1ccccc1)N1CCC(c2ccccc2)(c2nccn2C(=O)c2ccccc2)CC1	train	39.9648	-27.6992	0.265793	9	9
graphlog	O=C(NC[C@@H]1Cc2ccccc2CN1C(=S)NC[C@H]1CCCN1Cc1ccccc1)Nc1ccccc1	train	23.9739	-13.7504	0.360396	1	9
graphlog	CC1(C)CCC(N2CCC3(CC2)C(=O)NCN3c2ccccc2)c2cc(Cl)c(Cl)cc21	train	24.2672	-28.3373	0.282008	1	1
graphlog	CC(C)CN(C)Cc1ccc(-c2ccccc2S(=O)(=O)N2CCCC2)cc1	train	21.3892	16.817	0.457252	1	9
graphlog	C[C@H]1CN2CCN(Cc3ccccc3Cl)C[C@H]2C[C@@]1(C)c1cccc(O)c1	train	-23.5785	-23.453	0.564421	9	1
graphlog	CC1(C)c2cc(O)ccc2CCC1N(C/C=C/c1ccccc1)C/C=C/c1ccccc1	train	17.9988	15.8839	0.262088	9	8
graphlog	Cc1cc(C(N)=O)cc(C)c1C[C@H](N)C(=O)NCC(=O)NCC(=O)N[C@@H](Cc1ccccc1)C(=O)N[C@@H](CC(C)C)C(=O)O	train	33.0684	4.83243	0.259368	4	8
graphlog	O=S(=O)(c1ccccc1-c1ccc(CNC2CCOCC2)cc1)N1CCCC1	train	19.8443	20.5021	0.590413	1	8
graphlog	NC(=O)c1ccc(Oc2ccc(CN3CCCC3c3cccnc3)cc2)nc1	train	-1.03995	11.1104	0.72909	9	5
graphlog	NC(=O)[C@@H]1CC(=O)NCCCC[C@@H](NC(=O)[C@@H](N)Cc2ccc(O)cc2)C(=O)N[C@@H](Cc2ccccc2)C(=O)N2CCC(CC2)C(=O)N1	train	19.7228	6.36296	0.159804	4	8
graphlog	Oc1ccc2c(c1)[C@]1(CCc3ccccc3)CCN(CCc3ccccc3F)C[C@@H]1O2	train	-34.2422	-34.2934	0.290828	9	9
graphlog	CC[C@H](C)[C@H](NC(=O)[C@H](CCCN=C(N)N)NC(=O)[C@H](CCCN=C(N)N)NC(=O)[C@H](CC(C)C)NC(=O)[C@H](Cc1ccccc1)NC(=O)[C@H](NC(=O)CNC(=O)[C@@H](N)Cc1ccc(O)cc1)[C@H](C)CC)C(=O)N[C@@H](CCCN=C(N)N)C(=O)N1CCC[C@@H]1C(=O)N[C@@H](CCCCN)C(N)=O	train	27.331	9.8073	0.478768	4	8
graphlog	Cc1cc(C)cc(C2CCCN2Cc2ccc(Oc3ccc(C(N)=O)cc3)c(F)c2)c1	train	-9.12177	-10.4705	0.522216	9	1
graphlog	COC(=O)c1cccc(CN2CCN3C[C@H](C)[C@](C)(c4cccc(O)c4)C[C@@H]3C2)c1	train	-25.6535	-17.6305	0.413955	9	1
graphlog	CCc1ccc(OCc2ccccc2C(=O)Nc2ccc3nc(C)cc(N)c3c2)cc1	train	34.291	-26.6418	0.273706	9	9
graphlog	CC1(C)CCC(N2CCC3(CC2)C(=O)N(CCNC2CCCC2)CN3c2ccccc2)c2ccccc21	train	23.3025	-25.1286	0.486781	1	8
graphlog	CCCC(=O)N1CC[C@@H](NC(=O)[C@@H](N)Cc2c(C)cc(O)cc2C)c2cc(Cc3ccc4ccccc4c3)ccc21	train	28.847	-11.3516	0.468255	4	9
graphlog	CN(C(=O)CNc1ccccc1)[C@H](CN1CC[C@H](O)C1)c1ccccc1	train	13.3719	36.9844	0.879672	8	7
graphlog	CCCOC1(c2ccccc2)CCN(C(c2ccccc2)c2ccccc2)CC1	train	29.1996	-52.6828	0.250185	1	0
graphlog	C[C@H]1CN(Cc2ccc(N(C)C)cc2)CC[C@@]1(C)c1cccc(C(N)=O)c1	train	-12.5731	-26.9003	0.331435	9	1
graphlog	O=C1N[C@H](Cc2c[nH]c3ccccc23)C(=O)N[C@@H](Cc2ccc(O)cc2)C(=O)N2CCC[C@@H]2C(=O)N[C@H]1Cc1ccccc1	train	14.7752	3.56497	0.382602	1	8
graphlog	CC(C)CN(C(=O)CCN1CC[C@@](C)(c2cccc(O)c2)[C@@H](C)C1)[C@@H](Cc1ccccc1)C(=O)O	train	-16.7895	-19.9965	0.222873	9	1
graphlog	O=C1C[C@H]2C[C@](c3cccc(O)c3)(CCN2CCc2ccccc2)C1	train	42.2339	10.7725	0.38991	9	8
graphlog	CN(C(=O)CNc1ccc(C#N)cc1)[C@H](CN1CC[C@H](O)C1)c1ccccc1	train	10.883	35.1268	0.785577	8	7
graphlog	CC(C)[C@H]1CC[C@@H](N2CCC(n3cc(CNCCO)c4ccccc43)CC2)CC1	train	-9.54422	-45.8246	0.249905	1	2
graphlog	O=C1N(CCNCC2CC2)CN(c2ccccc2)C12CCN(Cc1c(Cl)cccc1Cl)CC2	train	39.7521	-15.0387	0.533462	1	7
graphlog	CC(C)C1CCC(N2CCC(O)(c3cccc(C(F)(F)F)c3)CC2)CC1	train	-19.4183	-33.852	0.178798	1	1
graphlog	COc1cc(O)ccc1CN1CCC[C@@H]1C/N=C(\S)N1Cc2ccccc2C[C@H]1CNC(=O)Nc1ccccc1	train	22.8313	-13.1375	0.419096	9	9
graphlog	C=CCN1CC[C@@]2(CCCc3ccccc3)c3cc(O)ccc3O[C@H]2C1	train	-37.3575	-35.5241	0.643734	9	5
graphlog	CCCC(=O)N1CC[C@@H](NC(=O)[C@@H](N)Cc2c(C)cc(O)cc2C)c2cc(Cc3ccccc3)ccc21	train	27.9305	-9.8404	0.485379	4	9
graphlog	O=C1NCN(c2ccccc2)C12CCN(C(c1ccccc1Cl)c1ccccc1Cl)CC2	train	27.9425	-39.8062	0.154594	1	9
graphlog	CCC1C(=O)N(C2CCN([C@H]3CC[C@@H](C(C)C)CC3)CC2)c2ccccc21	train	8.50759	-19.786	0.450725	1	2
graphlog	O=C(Nc1ccc(Cl)c(C(F)(F)F)c1)[C@H]1CC=C[C@H]2CCN(Cc3ccccc3)C(=O)[C@@H]12	train	17.8889	-10.9773	0.259208	1	8
graphlog	O=C1C(c2ccc(C(F)(F)F)cc2)CC=CCN1C(CN1CCCC1)c1ccccc1	train	7.36359	41.769	0.779541	1	7
graphlog	CN(C)C[C@H]1CCCC[C@]1(O)c1cccc(O)c1	train	20.9922	-33.7803	0.33296	9	1
graphlog	Cc1cc(C[C@H](N)C(=O)N[C@@H]2CCNc3ccc(Cc4ccccc4)cc32)c(C)cc1O	train	22.9246	-10.2634	0.299399	4	9
graphlog	CN(C(=O)CNc1ccccc1CNS(C)(=O)=O)[C@H](CN1CC[C@H](O)C1)c1ccccc1	train	20.1821	37.8141	0.773989	8	7
graphlog	NC(=O)[C@@H]1CSSC[C@@H](NC(=O)[C@@H](N)Cc2ccc(O)cc2)C(=O)N[C@@H](Cc2cccc3ccccc23)C(=O)N[C@@H](Cc2ccccc2)C(=O)N1	train	9.10368	21.5512	0.545557	4	7
graphlog	OC1(c2ccccc2)CCN(C(c2ccccc2)c2ccccc2C(F)(F)F)CC1	train	24.0274	-52.7641	0.256136	1	0
graphlog	CCN(CC)C(=O)c1ccc(C2(c3cccc(O)c3)CCCN(CC3CC3)C2)cc1	train	10.4597	2.77145	0.536294	9	8
graphlog	CN(CCC1CN=C(c2ccccc2)c2ccccc2N1C)C(=O)c1cccs1	train	17.3872	25.0937	0.654728	1	7
graphlog	CCCCCCC(c1ccccc1)N1CCC(O)(c2ccccc2)CC1	train	-19.5769	-45.7285	0.353432	1	1
graphlog	Oc1ccc2c(c1)[C@]1(CCCCCc3ccccc3)CCN(CCc3ccccc3F)C[C@@H]1O2	train	-34.4637	-33.7865	0.397688	9	9
graphlog	CCC(=O)N1CC[C@@H](NC(=O)[C@@H](N)Cc2c(C)cc(O)cc2C)c2cc(Cc3ccccc3)ccc21	train	27.7935	-9.40743	0.500858	4	9
graphlog	COc1cccc(C2CCCN2Cc2ccc(Oc3ccc(C(=O)NO)cc3F)cc2)c1	train	17.4133	0.16038	0.224339	9	8
graphlog	CN(C)CCNCc1ccc(-c2ccccc2S(=O)(=O)N2CCCC2)cc1	train	20.4309	19.4437	0.634812	1	8
graphlog	OC1(c2ccc(Cl)c(C(F)(F)F)c2)CCN(CCCC(c2ccc(F)cc2)c2ccc(F)cc2)CC1	train	-21.5006	-36.3144	0.277568	1	1
graphlog	COCC(=O)N1CC[C@@H](NC(=O)[C@@H](N)Cc2c(C)cc(O)cc2C)c2cc(Cc3ccccc3)ccc21	train	28.2744	-9.39494	0.512132	4	9
graphlog	C[C@H]1[C@H]2Cc3ccc(O)cc3[C@]1(C)CCN2CCC(=O)Nc1cccc2cccnc12	train	-22.4612	-8.8519	0.379518	7	9
graphlog	NC(=O)[C@@H]1CSSC[C@@H](NC(=O)[C@@H](N)Cc2ccc(O)cc2)C(=O)N[C@@H](Cc2ccccc2)C(=O)N[C@@H](Cc2cccc3ccccc23)C(=O)N1	train	9.10855	21.5428	0.590413	4	7
graphlog	CN1C[C@@H]2[C@H](C1)CN(c1ccccc1)C21CCN(C2CCCCCCCCC2)CC1	train	-29.4232	-22.4076	0.528329	1	2
graphlog	CC(C)[C@@H](CN1CC[C@@](C)(c2cccc(O)c2)[C@@H](C)C1)NC[C@H]1Cc2ccc(O)cc2CN1	train	-16.6934	32.6265	0.715212	9	4
graphlog	CN1CC[C@@]2(C)c3cc(O)ccc3O[C@H]2C1	train	-36.379	-37.7749	0.178315	9	1
graphlog	CCC1C(=O)N(C2CCN(CCC(c3ccccc3)c3ccccc3)CC2)c2ccccc21	train	33.1462	-50.4213	0.445849	1	0
graphlog	CCN(CC)C(=O)c1ccc(N(c2cccc(C(C)O)c2)C2CCN(Cc3ccccc3)CC2)cc1	train	4.37379	-66.8559	0.169597	9	0
graphlog	CN(C)[C@H](CNC(=O)C1CCN(C(N)=O)CC1)c1cccs1	train	12.025	-23.4905	0.208924	1	3
graphlog	CN(C(=O)Cc1ccc(CNS(C)(=O)=O)cc1)[C@H](CN1CCCC1)c1ccccc1	train	17.4188	43.9636	0.682895	8	7
graphlog	COc1ccccc1C(=O)NCC(=O)N(C)[C@H](CN1CC[C@@H](O)C1)c1ccccc1	train	20.7977	39.6463	0.70867	8	7
graphlog	CN(C(=O)Cc1ccccc1)[C@H]1C[C@]2(CCCO2)CC[C@@H]1N1CCCC1	train	16.6564	41.5637	0.627983	1	7
graphlog	NC(=O)c1ccc(Oc2ccc3c(c2)CN(Cc2ccccc2)CC3)nc1	train	14.5084	-5.19038	0.216028	9	9
graphlog	NC(=O)c1ccc2c(c1)CCCN2c1ccc(CNCCC2CCOCC2)cc1	train	-6.12514	-20.4605	0.373404	9	8
graphlog	CSCC[C@H](NC(=O)[C@H](Cc1ccccc1)NC(=O)CNC(=O)CNC(=O)[C@@H](N)Cc1ccc(C(N)=O)cc1)C(N)=O	train	16.4243	-16.8084	0.331435	4	1
graphlog	CC(C)[C@H]1CC[C@@H](N2CCC3(CC2)[C@@H]2CN(CCO)C[C@@H]2CN3c2ccccc2)CC1	train	-30.009	-23.6935	0.418126	1	2
graphlog	NCc1ccccc1C1(O)CCN(C(c2ccccc2)c2ccccc2Br)CC1	train	24.3498	-45.7579	0.366121	1	0
graphlog	Cc1ccc(C2(N(C)C)CCC(O)(c3ccccc3)CC2)cc1	train	-21.6525	-47.744	0.251316	1	1
graphlog	CC1(C)SCCSC[C@@H](NC(=O)[C@@H](N)Cc2ccc(O)cc2)C(=O)N[C@@H](Cc2ccccc2)C(=O)N[C@H]1C(N)=O	train	7.43077	19.6645	0.229485	4	2
graphlog	Cc1ccc(NC(=O)[C@H]2CC=C[C@H]3CCN(Cc4ccccc4F)C(=O)[C@@H]23)cc1C(F)(F)F	train	17.852	-10.899	0.448815	1	9
graphlog	CCN(CC)C(=O)c1ccc(N(c2cccc(O)c2)C2CCN(C)CC2)cc1	train	0.281918	-64.7777	0.284799	9	1
graphlog	N[C@H](c1cccc(C(F)(F)F)c1)[C@H]1CCN1C(c1ccccc1)c1ccccc1	train	21.904	-53.8639	0.308418	1	0
graphlog	C[C@H]1CN2CCCC[C@@H]2C[C@@]1(C)c1cccc(O)c1	train	-20.6501	-29.2174	0.32293	9	1
graphlog	C[C@H]1[C@H]2C(=O)c3ccc(O)cc3[C@@]1(C)CCN2CC1CCCO1	train	21.341	30.6794	0.300356	7	8
graphlog	OC1(c2ccccc2)CCN(C(c2ccc(F)cc2)c2ccc(F)cc2)CC1	train	-0.497895	-59.0951	0.422936	1	1
graphlog	CCN(CC)C(=O)c1ccc(N(c2cccc(C=O)c2)C2CCN(Cc3ccccc3)CC2)cc1	train	3.05944	-67.8157	0.168812	9	0
graphlog	CN(Cc1cccnc1)[C@H]1C2C3CC4C5C3CC2C5C41	train	3.43455	0.0850229	0.242327	1	6
graphlog	OC1(Cc2ccccc2)CCN(C(c2ccccc2)c2ccccc2)CC1	train	28.3071	-55.295	0.252369	1	0
graphlog	COc1ccc(CN2C3C4C5CC6C7C5C3C7C2(O)C64)cc1	train	3.7856	2.46582	0.311065	1	6
graphlog	NC(=O)c1ccc(Oc2ccc3c(c2)CCCN(CCN2CCOCC2)C3)nc1	train	11.4205	-1.98342	0.34846	9	8
graphlog	NC(=O)N1CCC(c2ccccc2)(c2nccn2Cc2ccccc2)CC1	train	38.5144	-29.5329	0.353639	9	9
graphlog	NC(=O)[C@H]1CSSC[C@@H](NC(=O)[C@@H](N)Cc2ccc(O)cc2)C(=O)N[C@@H](Cc2ccccc2)C(=O)N1	train	8.12271	20.4583	0.50315	4	7
graphlog	CCN1CN(c2ccccc2)C2(CCN(C(c3ccccc3)c3ccccc3)CC2)C1=O	train	32.8105	-54.1857	0.324823	1	0
graphlog	CC(C)C1(O)CCN(C(c2ccccc2)c2ccccc2)CC1	train	29.1057	-57.3694	0.138821	1	0
graphlog	NC(=O)c1ccc2c(c1)CCCN2c1ccc(CNC2Cc3ccccc3C2)c(F)c1	train	-4.09067	-25.7323	0.389376	9	3
graphlog	CC(C)CNCc1ccc(-c2ncccc2S(=O)(=O)N2CCCC2)cc1	train	20.4702	18.6902	0.46612	1	8
graphlog	CC(C)[C@H]1CC[C@@H](N2CCC3(CC2)[C@@H]2CN(Cc4ccccc4)C[C@@H]2CN3c2ccccc2)CC1	train	-29.613	-23.6581	0.406949	1	2
graphlog	CC[C@@H]1CN2CC[C@@]34OCCO[C@@]3(Nc3ccc(F)c(OC)c34)[C@@H]2C[C@@H]1/C(=C\OC)C(=O)OC	train	4.99679	-16.7347	0.621767	1	8
graphlog	CC(C)=CC(O)C/C(C)=C/COc1ccc2ccc(=O)oc2c1	train	-23.4477	-10.5974	0.211285	1	9
graphlog	N[C@@H](c1ccc(Cl)cc1)[C@@H]1CCN1C(c1ccccc1)c1ccccc1	train	20.6363	-57.4997	0.312199	1	0
graphlog	CCOC(=O)C12CN(C)CC(C(=O)OCC)(C1=O)C(c1ccc(Cl)cc1)N(C)C2c1ccc(Cl)cc1	train	15.7906	8.69431	0.230182	1	1
graphlog	Cc1cccc2c1CCCC2N1CCC2(CC1)C(=O)NCN2c1ccccc1	train	-2.51173	-13.0109	0.494247	1	8
graphlog	O=C(Nc1ccccc1)N1CCC(c2ccccc2)(c2nccn2Cc2ccccn2)CC1	train	39.4484	-26.1621	0.491163	9	9
graphlog	C[C@H]1CN(CCC(=O)N[C@@H](CCc2ccccc2)C(=O)O)CC[C@@]1(C)c1cccc(O)c1	train	-15.8688	-18.4529	0.303308	9	1
graphlog	COc1cc(CC(=O)N(C)[C@H](CN2CCCC2)c2ccccc2)c(S(=O)(=O)N(C)Cc2ccccc2)cc1OC	train	7.90252	35.3343	0.783506	8	7
graphlog	CC(C)C[C@H](NC(=O)[C@H](CO[C@@H]1O[C@H](CO)[C@@H](O)[C@H](O)[C@H]1O)NC(=O)[C@H](CCCCN)NC(=O)[C@H](CC(C)C)NC(=O)[C@H](C)NC(=O)[C@H](CCCCN)NC(=O)[C@H](CCC(=O)O)NC(=O)C(C)(C)NC(=O)[C@H](CC(C)C)NC(=O)[C@H](CC(N)=O)NC(=O)[C@@H]1CCCN1C(=O)CNC(=O)[C@H](Cc1ccccc1)N(C)C(=O)CNC(=O)[C@@H](C)NC(=O)[C@@H](N)Cc1ccc(O)cc1)C(N)=O	train	32.5927	9.21091	0.492688	4	8
graphlog	Cc1ccccc1C(c1ccccc1)N1CCC(O)(c2ccccc2CN)CC1	train	24.2772	-45.7224	0.299876	1	0
graphlog	N[C@@H](Cc1ccc(O)cc1)C(=O)N[C@@H]1CSSC[C@@H](NC(=O)[C@@H](N)Cc2ccc(O)cc2)C(=O)NCC(=O)N[C@@H](Cc2ccccc2)C(=O)NCCSSCCNC(=O)[C@H](Cc2ccccc2)NC(=O)CNC1=O	train	10.6074	20.3009	0.557455	4	7
graphlog	Cc1cccc(C2CCCN2Cc2ccc(Oc3ccc(C(N)=O)c4ccccc34)cc2)c1	train	19.9921	-1.75694	0.239225	9	8
graphlog	COc1ccc([C@H](N)[C@@H]2CCN2C(c2ccccc2)c2ccccc2)cc1	train	20.0865	-57.558	0.257214	1	1
graphlog	COc1ccc(C(=O)NCC(=O)N(C)[C@H](CN2CC[C@@H](O)C2)c2ccccc2)cc1	train	17.4426	33.4546	0.488211	8	7
graphlog	C[C@H]1[C@H]2Cc3ccc(O)cc3[C@]1(C)CCN2CCC(=O)Nc1ccccc1	train	-23.0894	-8.08703	0.137796	7	9
graphlog	CN(C(=O)CNC(=O)OCc1ccccc1)[C@H](CN1CCCC1)c1ccccc1	train	14.085	31.8071	0.449391	8	7
graphlog	CCCN1C[C@@H]2[C@H](c3ccccc3)CC[C@H]1CN2Cc1ccc(C(=O)N(CC)CC)cc1	train	-15.3744	-6.41508	0.216837	9	1
graphlog	O=C(Cc1ccc(Cl)c(Cl)c1)N1CCN(Cc2cccnc2)C2CCCC(N3CCC(O)C3)C21	train	4.2455	13.549	0.51854	1	2
graphlog	Cc1ccccc1C1(O)CCN(C(c2ccccc2)c2ccccc2)CC1	train	26.295	-52.723	0.291504	1	0
graphlog	CNS(=O)(=O)c1ccc2c(c1)CC(C(=O)N(C)[C@H](CN1CC[C@H](O)C1)c1ccccc1)O2	train	20.2381	31.9949	0.534864	8	7
graphlog	COc1ccc(C2(O)CCN(C(c3ccccc3)c3ccccc3)CC2)cc1	train	25.3916	-56.6805	0.115802	1	0
graphlog	CN(C(=O)CC(=O)Nc1cccnc1)[C@H](CN1CC[C@H](O)C1)c1ccccc1	train	22.6275	41.238	0.738553	8	7
graphlog	COc1cccc(CCN2C3C4C5CC6C7C5C3C7C2(O)C64)c1OC	train	2.89568	1.89444	0.226764	1	6
graphlog	CC(C)[C@H]1CC[C@@H](N2CCC3(CC2)[C@@H]2CNC[C@@H]2CN3c2ccccc2)CC1	train	-29.9638	-24.3423	0.371807	1	2
graphlog	NC(=O)c1cccc(OC2CCN(Cc3ccccc3)CC2)c1	train	28.9691	30.6809	0.457252	9	7
graphlog	NC(=O)c1ccc2c(c1)CCCN2c1ccc(CNCCc2cccc(F)c2)cc1	train	-6.01812	-21.6436	0.29354	9	1
graphlog	OC1(c2ccc(Br)cc2)CCN(C(c2ccccc2)c2ccccc2)CC1	train	26.3038	-55.9659	0.210965	1	0
graphlog	COCN1CN(c2ccccc2)C2(CCN(C3CCc4cccc(Cl)c4C3)CC2)C1=O	train	4.28038	-9.48545	0.558204	1	9
graphlog	COC1(c2ccccc2)CCN(C(c2ccccc2)c2ccccc2)CC1	train	29.6895	-51.9741	0.351794	1	0
graphlog	COc1ccc(CN2CC[C@@](C)(c3cccc(C(N)=O)c3)[C@@H](C)C2)cc1	train	-11.3874	-25.69	0.382602	9	1
graphlog	COc1ccccc1C(c1ccccc1OC)N1CCC(O)(c2ccccc2)CC1	train	24.2534	-47.1532	0.359713	1	9
graphlog	C[C@H]1CN(CC2CC2)CC[C@@]1(C)c1cccc(C(N)=O)c1	train	-10.9942	-24.6249	0.413955	9	1
graphlog	C[C@H]1CN2C[C@H](C3CCCCC3)NC[C@H]2C[C@@]1(C)c1cccc(O)c1	train	-21.8264	-28.2652	0.564421	9	1
graphlog	N=C(N)NCC(=O)NCC1(Cc2ccccc2)CCN(Cc2ccccc2)CC1	train	33.7891	-10.0186	0.177245	9	9
graphlog	CCN(CC)C(=O)c1ccc(N(c2cccc(O)c2)C2CCN(CCc3nccn3C)CC2)cc1	train	1.62297	-64.2309	0.171782	9	1
graphlog	COc1cc(CN[C@H]2C3C4CC5C6C4CC3C6C52)cc(OC)c1OC	train	4.6262	2.3736	0.230287	1	6
graphlog	CC(C)(C)C1CCC(N2CCC3(CC2)C(=O)N(Cc2ccccc2)Cc2cccc(F)c23)CC1	train	-13.8219	-36.6659	0.392771	1	1
graphlog	NC(=O)c1ccc(Oc2ccc(CNCCc3ccccc3)cc2)cc1	train	1.24371	8.7023	0.611386	9	5
graphlog	COc1ccc(CC(=O)N(C)[C@H](CN2CCCC2)c2ccccc2)cc1OC	train	12.9801	39.9918	0.685329	8	7
graphlog	NC(=O)c1ccc2c(c1)CCCN2c1ccc(CNCCC2=CCCCC2)cc1	train	-31.6907	-11.0359	0.357431	9	3
graphlog	O=C1NCN(c2ccccc2)C12CCN(C(c1ccccc1)c1ccccc1F)CC2	train	29.2234	-42.1217	0.26591	1	0
graphlog	COC(=O)C12CN(C)CC(C(=O)OC)(C1=O)C(c1ccc3ccccc3n1)N(C)C2c1ccc2ccccc2n1	train	9.27712	-39.0901	0.392771	1	3
graphlog	CN1CC[C@@]2(CCc3ccccc3)c3cccc(O)c3O[C@H]2C1	train	-37.2661	-37.1223	0.20419	9	9
graphlog	CCC(C)(C)[C@H]1CC[C@@H](N2CCC(N3C(=O)Cc4ccccc43)CC2)CC1	train	-8.68835	-40.1809	0.404823	1	2
graphlog	C[C@H]1CN(CCc2ccccc2)[C@H](c2ccccc2)C[C@@]1(C)c1cccc(O)c1	train	-20.4081	-24.9411	0.363438	9	1
graphlog	CC(C)C[C@H](NC(=O)[C@H](CO[C@@H]1O[C@H](CO)[C@@H](O)[C@H](O)[C@H]1O)NC(=O)[C@H](CCCCN)NC(=O)[C@H](CC(C)C)NC(=O)[C@H](C)NC(=O)[C@H](CCCCN)NC(=O)[C@H](CCC(=O)O)NC(=O)C(C)(C)NC(=O)[C@H](CC(C)C)NC(=O)[C@H](CC(N)=O)NC(=O)CNC(=O)[C@H](CC(C)C)NC(=O)[C@H](Cc1ccccc1)NC(=O)CNC(=O)[C@@H](NC(=O)[C@@H](N)Cc1ccc(O)cc1)[C@@H](C)O)C(N)=O	train	31.3011	10.3057	0.573684	4	8
graphlog	CC(C)[C@@H](CN1CC[C@@](C)(c2cccc(O)c2)[C@@H](C)C1)NC(=O)[C@H]1Cc2ccc(O)cc2CN1C	train	-15.9673	31.2327	0.794361	9	4
graphlog	CN(C(=O)CNC(=O)c1ccc(Cl)c(Cl)c1)[C@H](CN1CC[C@@H](O)C1)c1ccccc1	train	17.5778	34.0879	0.769679	8	7
graphlog	CC(C)[C@@H](CN1CC[C@@](C)(c2cccc(O)c2)[C@@H](C)C1)NC(=O)[C@H]1Cc2ccc(O)cc2CN1C(=O)CN(C)C	train	-15.8542	31.0739	0.563559	9	4
graphlog	OC1(c2ccccc2)CCN(C(c2ccccc2)c2cccnc2)CC1	train	29.6351	-49.5615	0.20152	1	0
graphlog	COc1ccccc1N1CCN(CCCNC(=O)NN(Cc2ccccc2)c2ccccc2)CC1	train	-15.0056	-9.78488	0.183158	1	2
graphlog	O=C1N(CCNC2CCCCC2)CN(c2ccccc2)C12CCN(C(c1ccccc1Cl)c1ccccc1Cl)CC2	train	26.6402	-37.234	0.381352	1	9
graphlog	Oc1ccc2c(c1)[C@]1(CCCc3ccccc3)CCN(CCc3ccccc3F)C[C@@H]1O2	train	-34.4135	-33.641	0.404692	9	9
graphlog	CC(C)C1CCC(N2CCC(N3C(=O)CCc4ccccc43)CC2)CC1	train	-8.45094	-40.2165	0.461999	1	2
graphlog	NC(=O)[C@@H]1CC(=O)NCCCC[C@@H](NC(=O)[C@@H](N)Cc2ccc(O)cc2)C(=O)N[C@@H](Cc2ccccc2)C(=O)N2CCC[C@H](C2)C(=O)N1	train	19.6737	6.0776	0.171331	4	8
graphlog	CN(C(=O)CNc1ccc(NS(C)(=O)=O)cc1)[C@H](CN1CC[C@H](O)C1)c1ccccc1	train	20.5937	44.0112	0.636018	8	7
graphlog	Cc1cc(O)cc(C)c1C[C@H](N)C(=O)N1CCC(Cc2ccccc2)CC1	train	10.9326	8.97404	0.413955	4	8
graphlog	NC(=O)[C@H](Cc1ccccc1)NC(=O)[C@H](Cc1ccccc1)NC(=O)[C@@H]1CCCN1C(=O)[C@@H](N)Cc1ccc(O)cc1	train	17.7035	3.34424	0.268722	4	8
graphlog	Cc1cc(O)cc(C)c1C[C@H](N)C(=O)N[C@@H]1CCN(CC(N)=O)c2ccc(Cc3ccccc3)cc21	train	28.91	-8.65577	0.65557	4	9
graphlog	CCCN1CC[C@H]2CC(=O)[C@H](Cc3ccccc3)[C@H]3CCC[C@@H]1[C@H]23	train	13.5365	11.9027	0.18825	1	8
graphlog	NC(=O)c1ccc2c(c1)CCCN2c1ccc(CNC2Cc3ccccc3C2)c(C(F)(F)F)c1	train	-3.30904	-25.2357	0.309513	9	3
graphlog	CCOC(=O)N1CCC(c2ccccc2)(c2nccn2Cc2ccc(C(=O)OC)cc2)CC1	train	-9.77997	-29.3017	0.533462	9	1
graphlog	CC(C)CNCc1ccc(-c2ccccc2S(=O)(=O)N2CCC(F)(F)C2)cc1	train	25.0164	17.7934	0.533462	1	7
graphlog	CC(C)[C@H]1CC[C@@H](N2CCC(n3cc(CNC(=O)[C@@H](N)CCCNC(=N)N)c4ccccc43)CC2)CC1	train	-9.25968	-44.4216	0.304936	1	2
graphlog	C=CCN(CC=C)CCc1c[nH]c2ccc(OC)cc12	train	-7.02462	-15.5817	0.269581	1	9
graphlog	NCc1ccccc1C1(O)CCN(C(c2ccccc2F)c2ccccc2F)CC1	train	23.2605	-43.5769	0.427	1	9
graphlog	Cc1cc(O)cc(C)c1C[C@H](N)C(=O)N1CCCc2ccccc21	train	26.962	-4.99406	0.50721	9	8
graphlog	Cc1cc(CNCCC2=CCCCC2)ccc1N1CCCc2cc(C(N)=O)ccc21	train	-31.7042	-11.0601	0.389376	9	3
graphlog	N[C@H](c1cccc(Cl)c1)[C@@H]1CCN1C(c1cccc(F)c1)c1cccc(F)c1	train	-19.3248	-19.2679	0.190014	1	1
graphlog	NC(=O)c1ccc2c(c1)CCCN2c1ccc(CNC2Cc3ccccc3C2)c(Cl)c1	train	-4.07371	-25.4805	0.389376	9	3
graphlog	CC(C)CCCN1CCCc2cc(Oc3ccc(C(N)=O)cn3)ccc2C1	train	13.96	-1.77005	0.433287	9	8
graphlog	OC1(c2ccccc2)CCN(C(c2ccccc2)c2cccc(Cl)c2)CC1	train	27.3997	-54.7851	0.230498	1	0
graphlog	CC(C)CNCc1ccc(-c2ccccc2S(=O)(=O)N2CCCC2)cn1	train	21.0347	18.9771	0.48004	1	8
graphlog	C[C@H]1CN(Cc2cccn2S(=O)(=O)c2ccccc2)CC[C@@]1(C)c1cccc(C(N)=O)c1	train	-14.4739	-25.9941	0.385829	9	1
graphlog	CCN(CC)C(=O)c1ccc(N(c2cccc(O)c2)C2CCN(CCc3ncc[nH]3)CC2)cc1	train	1.96449	-64.0223	0.265559	9	1
graphlog	CN1CC[C@]23Cc4nc5ccccc5cc4C[C@]2(Cc2ccc(O)cc23)C1	train	-3.52505	-30.1446	0.390969	9	1
graphlog	O=C(Nc1c(F)cccc1F)C(c1ccccc1)N1CCC(O)(c2ccccc2)CC1	train	35.9245	-27.5637	0.17509	1	9
graphlog	OC1(c2ccc(Cl)c(C(F)(F)F)c2)CCN(CCCC(c2ccccc2)c2ccccc2)CC1	train	22.7494	-52.8355	0.25789	1	0
graphlog	Oc1ccc2c(c1)[C@]1(CCCc3ccccc3)CCN(CCc3cccc(C(F)(F)F)c3)C[C@@H]1O2	train	-30.4022	-37.4546	0.283126	9	1
graphlog	CO[C@@H]1CCCN1S(=O)(=O)c1ccccc1-c1ccc(CNCC(C)C)cc1	train	24.512	19.0139	0.6494	1	7
graphlog	CCCCCN(CCc1ccccc1)CCc1cccc(O)c1	train	-37.5893	-26.5008	0.580993	9	1
graphlog	CSc1ccc2c(c1)N(CCC1CCCCN1C)c1ccccc1S2	train	-26.1819	-38.872	0.277846	1	1
graphlog	CC(C)C[C@H](NC(=O)[C@H](CO[C@@H]1O[C@H](CO)[C@@H](O)[C@H](O)[C@H]1O)NC(=O)[C@H](CCCCN)NC(=O)[C@H](CC(C)C)NC(=O)[C@H](C)NC(=O)[C@H](CCCCN)NC(=O)[C@H](CCC(=O)O)NC(=O)C(C)(C)NC(=O)[C@H](CC(C)C)NC(=O)[C@H](CC(N)=O)NC(=O)[C@@H]1CCCN1C(=O)[C@@H]1CCCN1C(=O)[C@H](Cc1ccccc1)N(C)C(=O)CNC(=O)[C@@H](C)NC(=O)[C@@H](N)Cc1ccc(O)cc1)C(N)=O	train	32.3482	8.48535	0.5525	4	8
graphlog	CCCCC(=N)NCCCCCCNC(=O)[C@H](CC(C)C)NC(=O)CNC(=O)[C@@]1(c2ccccc2)C[C@H]1CN1CC[C@]2(C)c3cc(O)ccc3C[C@@H]1[C@@H]2C	train	4.83545	-16.384	0.641066	7	8
graphlog	CC(C)[C@H]1CC[C@@H](N2CCC(n3cc(CN4CCC(O)CC4)c4ccccc43)CC2)CC1	train	-11.4339	-43.3706	0.184233	1	2
graphlog	CC(=O)N[C@@H](Cc1ccc(O)cc1)C(=O)N[C@@H](CCCCN)C(=O)N[C@@H](Cc1c[nH]c2ccccc12)C(=O)N[C@@H](Cc1c[nH]c2ccccc12)C(N)=O	train	-20.0641	-12.6957	0.255882	4	9
graphlog	COc1cccc(C2(O)CCCCC2CN(C)C)c1	train	21.3244	-33.4153	0.573684	1	8
graphlog	CC(NCc1nccn1C)c1cccc(O)c1	train	-35.9239	-22.9222	0.405811	9	1
graphlog	Cc1cc(C)cc(C2CCCN2Cc2ccc(Oc3ccc(C(N)=O)cc3)c(Cl)c2)c1	train	-9.1667	-10.4363	0.505151	9	1
graphlog	CN(C(=O)Cc1ccc(CNS(=O)(=O)c2ccc(F)cc2)cc1)[C@H](CN1CC[C@H](O)C1)c1ccccc1	train	15.9121	44.7323	0.633626	8	7
graphlog	CC(=O)N(Cc1ccccc1O[11CH3])c1cnccc1Oc1ccccc1	train	37.2212	-24.4116	0.222873	1	9
graphlog	CNC(c1ccccc1)C(C)(C)C(=O)NCCc1ccccc1	train	1.77411	-5.7577	0.486781	1	9
graphlog	C=CCN(CC=C)CCc1c[nH]c2ccc(C)cc12	train	-7.02658	-15.5761	0.263192	1	9
graphlog	OCc1ccccc1C1(O)CCN(C(c2ccccc2)c2ccccc2)CC1	train	27.0056	-52.1632	0.206916	1	0
graphlog	Cc1cc(O)cc(C)c1C[C@H](N)C(=O)N1CCN(CCCCc2ccccc2)CC1	train	9.09037	8.62518	0.454532	9	8
graphlog	CCCCCCN1CCCc2cc(Oc3ccc(C(N)=O)cn3)ccc2C1	train	12.8549	-3.56691	0.426756	9	8
graphlog	Fc1ccc2[nH]cc(C3CCN(Cc4cccc5ccccc45)CC3)c2c1	train	1.42729	-13.9202	0.291334	1	9
graphlog	N=C(N)NCCCCC(=O)N[C@H](CC1CCCCC1)C(=O)N[C@H]1CC[C@H]2CCC[C@@H](C(=O)N[C@H](CCCNC(N)=O)C(=O)N[C@H](Cc3ccc(Cl)cc3)C(N)=O)N2C1=O	train	22.9008	8.95455	0.407796	4	8
graphlog	NC(=O)c1cccc(O[C@H]2C[C@@H]3CC[C@H](C2)N3Cc2ccccc2)c1	train	28.8192	30.6377	0.500858	9	7
graphlog	COc1cccc(CCN2C3C4C5CC6C7C5C3C7C2(O)C64)c1	train	3.63455	2.02223	0.253243	1	6
graphlog	O=S(=O)(c1ccccc1-c1ccc(CN2C[C@@H]3CCC[C@H]2C3)nc1)N1CCCC1	train	23.3806	22.197	0.460084	1	8
graphlog	CN(C(=O)CC(=O)Nc1ccc(NS(C)(=O)=O)cc1)[C@H](CN1CC[C@H](O)C1)c1ccccc1	train	21.8994	43.9013	0.523166	8	7
graphlog	NC(=O)c1ccc(Oc2ccc(CCNCc3ccccc3)cc2)nc1	train	0.875716	8.01279	0.415834	9	8
graphlog	CCCCNCCN1CN(c2ccccc2)C2(CCN(C(c3ccccc3Cl)c3ccccc3Cl)CC2)C1=O	train	29.638	-37.1347	0.402558	1	9
graphlog	CC(C)C[C@H](NC(=O)[C@H](Cc1ccccc1)NC(=O)CNC(=O)CNC(=O)[C@@H](N)Cc1ccc(O)cc1)C(=O)N[C@@H](CCCN=C(N)N)C(=O)N[C@@H](CCCN=C(N)N)C(=O)O	train	29.5794	11.5035	0.645665	4	7
graphlog	O=C(NCCC1CN=C(c2ccccc2)c2ccccc2N1)c1ccccc1F	train	19.5474	26.015	0.800337	1	9
graphlog	CN1Cc2cccc(F)c2C2(CCN(C3CCC(C(C)(C)C)CC3)CC2)C1=O	train	17.6884	-22.8746	0.18871	1	3
graphlog	CCOC(=O)N1CCC(c2ccccc2)(c2nccn2Cc2ccccc2)CC1	train	37.332	-29.2128	0.40008	9	9
graphlog	COc1cc(CC(=O)N(C)[C@H](CN2CCCC2)c2ccccc2)c(S(=O)(=O)N(C)C)cc1OC	train	6.4509	34.7435	0.804836	8	4
graphlog	CCc1ccccc1C(c1ccccc1)N1CCC(O)(c2ccccc2)CC1	train	26.679	-50.1452	0.320957	1	0
graphlog	Cc1ccc(N2CNC(=O)C23CCN(C2Cc4cccc5cccc2c45)CC3)cc1	train	-2.41258	-20.0976	0.389376	1	1
graphlog	CC(C)C[C@H](NC(=O)[C@H](CO[C@@H]1O[C@H](CO)[C@@H](O)[C@H](O)[C@H]1O)NC(=O)[C@H](CCCCN)NC(=O)[C@H](CC(C)C)NC(=O)[C@H](C)NC(=O)[C@H](CCCCN)NC(=O)[C@H](CCC(=O)O)NC(=O)C(C)(C)NC(=O)[C@H](CC(C)C)NC(=O)[C@H](CC(N)=O)NC(=O)CCCNC(=O)[C@H](CC(C)C)NC(=O)[C@H](Cc1ccccc1)NC(=O)CNC(=O)[C@@H](NC(=O)[C@@H](N)Cc1ccc(O)cc1)[C@@H](C)O)C(N)=O	train	31.2592	9.70159	0.590413	4	8
graphlog	CC1(C)C2CCC(CN3CCC(N4C(=O)Cc5ccccc54)CC3)C1C2	train	-6.26614	-39.1259	0.398476	1	2
graphlog	C[C@H]1CN(C[C@H](Cc2ccccc2)C(=O)N[C@@H](Cc2ccc(-c3ccccc3)cc2)C(=O)O)CC[C@@]1(C)c1cccc(O)c1	train	-14.1348	-21.4396	0.404692	9	1
graphlog	O=C1C(Oc2ccc(Cl)c(Cl)c2)CC=CCN1C(CN1CCCC1)c1ccccc1	train	13.8688	40.712	0.69047	1	7
graphlog	C[C@H]1CN(CCc2ccccc2)CC[C@@]1(C)c1cccc(O)c1	train	-17.366	-24.2823	0.560215	9	1
graphlog	CCN(CC)CCN1CN(c2ccccc2)C2(CCN(Cc3c(Cl)cccc3Cl)CC2)C1=O	train	40.1875	-15.618	0.477518	1	7
graphlog	c1ccc(Cn2ccnc2C2(c3ccccc3)CCN(c3nccs3)CC2)cc1	train	39.2062	-31.137	0.213096	1	9
graphlog	CCC(O)(CC)c1ccc(C2(c3cccc(C(N)=O)c3)CCN(CC3CC3)CC2)cc1	train	13.2824	-18.4515	0.453648	9	1
graphlog	Cc1ccc(C2(O)CCN(C(c3ccccc3)c3ccccc3)CC2)cc1	train	25.6823	-55.7688	0.180471	1	0
graphlog	CN(C)[C@H](CNC(=O)Nc1ccc(C(N)=O)cc1)c1cccs1	train	4.44948	-29.0832	0.236409	9	9
graphlog	Clc1ccc2[nH]cc(C3CCN(Cc4ccccc4)CC3)c2c1	train	1.87714	-13.6315	0.354475	1	9
graphlog	Clc1ccccc1C(c1ccccc1Cl)N1[C@H]2CC[C@@H]1C[C@H](c1ccccn1)C2	train	9.92713	-10.6146	0.323197	1	9
graphlog	CN1CC[C@]23Cc4[nH]c5ccccc5c4C[C@]2(Cc2ccc(O)cc23)C1	train	-3.62531	-30.5124	0.265501	9	3
graphlog	CCCCNCCN1CN(c2ccccc2)C2(CCN(C3CCC(C)(C)c4ccccc43)CC2)C1=O	train	25.495	-23.2386	0.414954	1	9
graphlog	O=C1NCN(c2ccccc2)C12CCN(C1CCc3cccc(Cl)c3C1)CC2	train	3.83934	-11.1814	0.488211	1	9
graphlog	N[C@H](c1cccc(Cl)c1)[C@@H]1CCN1C(c1ccc(F)cc1)c1ccc(F)cc1	train	-22.7054	-39.5139	0.221623	1	1
graphlog	CN(C(=O)CCC(=O)Nc1nccs1)[C@H](CN1CC[C@H](O)C1)c1ccccc1	train	21.361	40.9	0.539246	8	7
graphlog	Fc1ccc2[nH]cc(C3CCN(CC4CCCCCCC4)CC3)c2c1	train	7.3414	8.75621	0.396522	1	1
graphlog	C[C@H]1CN2CCN(c3ccccc3)C[C@H]2C[C@@]1(C)c1cccc(O)c1	train	-23.1742	-26.8276	0.18681	9	1
graphlog	Oc1cccc([C@@]23CCN(CCc4ccccc4)[C@H](C[C@@H](O)C2)C3)c1	train	41.5967	11.3268	0.416478	9	8
graphlog	Cc1ccccc1C(c1ccccc1C)N1CCC(O)(c2ccccc2)CC1	train	25.0764	-43.0279	0.240271	1	9
graphlog	CCCCC(c1ccccc1)N1CCC(O)(c2ccccc2CN)CC1	train	-18.715	-44.5274	0.568898	1	1
graphlog	c1ccc2sc(SSc3nc4ccccc4s3)nc2c1	train	-0.147708	-31.1172	0.326068	1	3
graphlog	CC(C)CCN1CC[C@H]2CC(=O)[C@H](Cc3ccccc3)[C@H]3CCC[C@@H]1[C@H]23	train	13.5906	11.8888	0.301228	1	8
graphlog	CCN(CC)C(=O)c1ccc(N(c2cccc(O)c2)C2CCN(Cc3ccccc3)CC2)cc1	train	3.91665	-66.0415	0.298081	9	0
graphlog	Cc1ccc(C(CNC(=O)c2oc3ccc(F)cc3c2C)N2CCCC2)o1	train	8.21909	-14.4261	0.30715	1	9
graphlog	CC(C)C[C@H](NC(=O)[C@H](Cc1ccccc1)NC(=O)[C@@H]1CCCN1C(=O)CNC(=O)[C@@H](N)Cc1ccc(O)cc1)C(=O)N[C@@H](CCCN=C(N)N)C(=O)N[C@@H](CCCN=C(N)N)C(=O)N[C@@H](CCCN=C(N)N)C(=O)N[C@@H](CCCN=C(N)N)C(=O)N1CCC[C@@H]1C(=O)N[C@@H](CCCCN)C(N)=O	train	27.1578	8.39681	0.813704	4	8
graphlog	CN(C(=O)Cc1ccc(C(F)(F)F)cc1)[C@H](CN1CCCC1)c1cccc(N(CC(=O)O)CC(=O)O)c1	train	33.3832	15.2215	0.21979	8	7
graphlog	C[C@H]1CN2CCN(C(=O)Nc3ccccc3)C[C@H]2C[C@@]1(C)c1cccc(O)c1	train	37.2434	-5.68239	0.337746	9	9
graphlog	O=C1CC[C@@]23Cc4ccc(O)cc4[C@@]2(CCN(CC2CC2)C3)C1	train	-10.5116	35.9897	0.558602	9	5
graphlog	OC1(c2ccccc2CN2CCNCC2)CCN(C(c2ccccc2Cl)c2ccccc2Cl)CC1	train	21.6569	-43.5913	0.370747	1	9
graphlog	COc1cc(CC(=O)N(C)[C@H](CN2CC[C@H](O)C2)c2ccccc2)c(S(=O)(=O)N2CCN(C)CC2)cc1OC	train	7.48588	32.988	0.664145	8	7
graphlog	CCN(CC)C(=O)c1ccc(N(c2cccc(NS(C)(=O)=O)c2)C2CCN(Cc3ccccc3)CC2)cc1	train	5.22684	-66.0825	0.189564	9	0
graphlog	NC(=O)[C@H](Cc1ccccc1)NC(=O)[C@H](Cc1c[nH]c2ccccc12)N1C(=O)O[C@@H](CNC(=O)[C@@H](N)Cc2ccc(O)cc2)C1=O	train	8.83758	18.6412	0.598426	4	5
graphlog	C=CCCN1CCC(N(c2ccc(C(=O)N(CC)CC)cc2)c2cccc(O)c2)CC1	train	0.534483	-64.0239	0.438698	9	1
graphlog	CN(C(=O)Cc1ccc(C(F)(F)F)cc1)[C@H](CN1CCCC1)c1ccccc1	train	9.92658	42.9837	0.954269	8	7
graphlog	CCCCCC(c1ccccc1)N1CCC(O)(c2ccccc2)CC1	train	-19.393	-45.7798	0.382602	1	1
graphlog	O=C(Nc1ccccc1)N1CCC(c2ccccc2)(c2nccn2Cc2ccccc2F)CC1	train	39.5463	-25.1534	0.427	9	9
graphlog	CC(C)(C)C1CCC(N2CCC3(CC2)C(=O)N(Cc2ccccc2)Cc2ccccc23)CC1	train	-13.4564	-35.9492	0.439409	1	1
graphlog	CC[C@H](C)[C@H](NC(=O)[C@H](CCCN=C(N)N)NC(=O)[C@H](CCCN=C(N)N)NC(=O)[C@H](CC(C)C)NC(=O)[C@H](Cc1ccccc1)NC(=O)[C@@H](C)NC(=O)CNC(=O)[C@@H](N)Cc1ccc(O)cc1)C(=O)N[C@@H](CCCN=C(N)N)C(=O)N1CCC[C@@H]1C(=O)N[C@@H](CCCCN)C(N)=O	train	27.3729	9.40007	0.888355	4	8
graphlog	CCCCNCCN1CN(c2ccccc2)C2(CCN(C3CCC(C)(C)c4cc(Cl)ccc43)CC2)C1=O	train	25.3413	-22.5616	0.533462	1	8
graphlog	OC1(c2ccc(Cl)c(C(F)(F)F)c2)CCN(CCCCCc2ccc(F)cc2)CC1	train	-20.718	-35.82	0.240555	1	1
graphlog	CC(C)C1CCC(N2CCC3(CC2)C(=O)N(C)Cc2cccc(F)c23)CC1	train	17.6704	-22.8498	0.33908	1	1
graphlog	c1ccc(CN[C@H]2C3C4CC5C6C4CC3C6C52)cc1	train	3.97835	1.01445	0.167835	1	6
graphlog	CN(C(=O)CNc1cccc(CNS(C)(=O)=O)c1)[C@H](CN1CC[C@H](O)C1)c1ccccc1	train	19.7772	43.8023	0.662343	8	7
graphlog	COc1ccccc1CCN1C2C3C4CC5C6C4C2C6C1(O)C53	train	2.91479	1.76831	0.270516	1	6
graphlog	Cc1ncsc1CN1CCCCC1CCc1cccc(O)c1	train	-36.2275	-23.5435	0.350717	9	1
graphlog	CN(C(=O)Cc1ccc(CNS(=O)(=O)c2ccccc2)cc1)[C@H](CN1CC[C@H](O)C1)c1ccccc1	train	16.2944	44.6786	0.633626	8	7
graphlog	CC(=O)N[C@@H](CCCN=C(N)N)C(=O)N[C@@H](CC1CCCCC1)C(=O)N[C@@H](Cc1ccccc1)C(=O)N1[C@H](C(=O)N[C@H](CCCN=C(N)N)C(=O)N[C@@H](Cc2ccc(Cl)cc2)C(N)=O)CC[C@@H]1C(C)(C)C	train	24.6699	10.1769	0.365379	4	8
graphlog	C[C@H](NC(=O)[C@H](CO)NC(=O)[C@H](CCCCN)NC(=O)[C@H](CCCNC(=N)N)NC(=O)C(C)(C)NC(=O)CNC(=O)[C@@H](NC(=O)[C@H](Cc1ccc(F)cc1)NC(=O)CNC(=O)[C@H](CN)NC(=O)[C@@H](N)Cc1ccccc1)[C@@H](C)O)C(=O)N[C@@H](CCCNC(=N)N)C(=O)N[C@@H](CCCCN)C(=O)N[C@@H](CCCNC(=N)N)C(=O)N[C@@H](CCCCN)C(=O)N[C@@H](CC(N)=O)C(=O)N[C@@H](CCC(N)=O)C(N)=O	train	29.0865	4.7139	0.525156	4	2
graphlog	C[C@@H]1COCCN1S(=O)(=O)c1ccccc1-c1ccc(CN2CCN(C)CC2)cc1	train	25.3899	19.2948	0.578825	1	7
graphlog	CC(=O)NCc1ccccc1CC(=O)N(C)[C@H](CN1CCCC1)c1ccccc1	train	19.4866	37.0867	0.712228	8	7
graphlog	CCN(CC)C(=O)c1ccc(N(c2cccc(O)c2)C2CCN(CCc3c[nH]cn3)CC2)cc1	train	2.30172	-64.5701	0.251745	9	1
graphlog	C=CCN1CN(c2ccccc2)C2(CCN(C3CCc4c(Cl)ccc(Cl)c4C3)CC2)C1=O	train	5.89291	-10.0978	0.53021	1	9
graphlog	CC(CCc1ccc(O)cc1)NCCc1ccccc1	train	-40.4244	-28.1961	0.146627	9	1
graphlog	CCCN1CN(c2ccccc2)C2(CCN(C(c3ccccc3)c3ccccc3)CC2)C1=O	train	32.4027	-53.531	0.257162	1	0
graphlog	COc1cc(CC(=O)N(C)[C@H](CN2CCCC2)c2ccccc2)c(S(=O)(=O)N2CCCC2)cc1OC	train	7.44364	34.2421	0.837997	8	5
graphlog	Clc1ccc(COC(Cn2ccnc2)c2ccc(Cl)cc2Cl)cc1	train	-35.8672	-21.1137	0.191743	1	2
graphlog	C[C@H]1CN(CCC(=O)N(CC2CC2)[C@@H](Cc2ccccc2)C(=O)O)CC[C@@]1(C)c1cccc(O)c1	train	-15.5782	-17.7296	0.222873	9	1
graphlog	COc1ccc(N(CCCCN2CCC(O)(c3ccc(Cl)c(C(F)(F)F)c3)CC2)c2ccc(OC)cc2)cc1	train	-21.2537	-35.6853	0.117839	1	1
graphlog	CCC[C@@H]1C[C@@](C)(c2cccc(O)c2)[C@@H](C)CN1C	train	-20.1354	-29.5186	0.382602	9	1
graphlog	OC1(CCCc2ccccc2)CCN(C(c2ccccc2)c2ccccc2)CC1	train	29.2353	-54.9621	0.236755	1	0
graphlog	CC(C)[C@H]1CC[C@@H](N2CCC(n3cc(CN4CCC(N)CC4)c4ccccc43)CC2)CC1	train	-11.3009	-43.3905	0.191542	1	2
graphlog	CN(C/C=C/c1ccccc1)C1CCc2ccc(O)cc2C1(C)C	train	17.8139	15.9176	0.386827	9	9
graphlog	CC(C)S(=O)(=O)NCc1ccccc1C1(O)CCN(C(c2ccccc2Cl)c2ccccc2Cl)CC1	train	21.61	-41.6072	0.398874	1	9
graphlog	Cc1cc(O)cc(C)c1C[C@H](N)C(=O)N1CCN(CCCc2cccc3ccccc23)CC1	train	9.72961	7.07358	0.454532	9	2
graphlog	O=C1NCN(c2ccccc2)C12CCN(Cc1ccsc1)CC2	train	38.6597	-18.3971	0.53021	1	9
graphlog	CNC(c1cccc(O)c1)C(C)(C)C(=O)NCC1CC1	train	18.2781	11.5524	0.457252	9	1
graphlog	CN(C(=O)Cc1cccc(N(S(C)(=O)=O)S(C)(=O)=O)c1)[C@H](CN1CCCC1)c1ccccc1	train	10.4041	52.9087	0.63246	8	7
graphlog	CC[C@@H]1Cc2ccc(O)cc2C(C)(C)[C@@H]1N	train	-29.1786	-43.2915	0.351391	9	1
graphlog	CN(C(=O)Cc1ccc(CCNS(C)(=O)=O)cc1)[C@H](CN1CC[C@H](O)C1)c1ccccc1	train	19.0768	45.9078	0.685329	8	7
graphlog	CC[C@@H]1CN2CC[C@@]3(O)C(=Nc4cccc(OC)c43)[C@@H]2C[C@@H]1/C(=C\OC)C(=O)OC	train	26.0012	-21.2986	0.45809	1	8
graphlog	CC(C)C[C@H](NC(=O)[C@H](CO[C@@H]1O[C@H](CO)[C@@H](O)[C@H](O)[C@H]1O)NC(=O)[C@H](CCCCN)NC(=O)[C@H](CC(C)C)NC(=O)[C@H](C)NC(=O)[C@H](CCCCN)NC(=O)[C@H](CCC(=O)O)NC(=O)C(C)(C)NC(=O)[C@H](CC(C)C)NC(=O)[C@H](CC(N)=O)NC(=O)CNC(=O)CNC(=O)[C@H](Cc1ccccc1)N(C)C(=O)CNC(=O)[C@@H](C)NC(=O)[C@@H](N)Cc1ccc(O)cc1)C(N)=O	train	32.1891	10.3684	0.473898	4	8
graphlog	CCCCC(=N)NCCCCCNC(=O)[C@H](CC(C)C)NC(=O)CNC(=O)[C@@]1(c2ccccc2)C[C@H]1CN1CC[C@]2(C)c3cc(O)ccc3C[C@@H]1[C@@H]2C	train	4.82853	-16.3623	0.624805	7	8
graphlog	CC(C)C[C@H](NC(=O)[C@H](CO[C@@H]1O[C@H](CO)[C@@H](O)[C@H](O)[C@H]1O)NC(=O)[C@H](CCCCN)NC(=O)[C@H](CC(C)C)NC(=O)[C@H](C)NC(=O)[C@H](CC(N)=O)NC(=O)[C@H](CCCCN)NC(=O)C(C)(C)NC(=O)[C@H](CC(C)C)NC(=O)[C@H](CC(N)=O)NC(=O)CNC(=O)CNC(=O)[C@H](Cc1ccccc1)N(C)C(=O)CNC(=O)[C@@H](C)NC(=O)[C@@H](N)Cc1ccc(O)cc1)C(N)=O	train	31.9086	10.3106	0.590413	4	8
graphlog	CC(C)C[C@H](NC(=O)[C@H](Cc1ccccc1)NC(=O)CNC(=O)CNC(=O)[C@@H](N)Cc1ccc(O)cc1)C(=O)N[C@@H](CCCNC(=N)N)C(=O)N[C@@H](CCCCN)C(=O)N[C@@H](Cc1ccc(O)cc1)C(=O)N1CCC[C@H]1C(=O)N[C@@H](CCCCN)C(=O)O	train	29.0315	6.95827	0.696022	4	8
graphlog	COC(=O)N[C@H](C(=O)N(C)[C@H](CN1CCCC1)c1ccccc1)c1ccccc1	train	16.3533	38.6537	0.397297	8	7
graphlog	CNC(c1ccccc1)C(C)(C)C(=O)NCc1ccccc1	train	1.67196	-6.29084	0.330387	1	9
graphlog	CSCC[C@H](NC(=O)[C@H](Cc1ccccc1)NC(=O)[C@H](CCCN=C(N)N)NC(C)=O)C(=O)N[C@@H](Cc1c[nH]c2ccccc12)C(=O)N[C@@H](CCSC)C(=O)N[C@@H](CCCN=C(N)N)C(=O)N[C@@H](CCCN=C(N)N)C(=O)N[C@@H](C)C(=O)N[C@@H](CCCN=C(N)N)C(=O)N1CCC[C@H]1C(=O)N[C@@H](CCCCN)C(N)=O	train	27.3619	6.9082	0.625849	4	8
graphlog	O=C1N[C@H](Cc2c[nH]c3ccccc23)C(=O)NCC(=O)N2CCC[C@@H]2C(=O)N[C@H]1Cc1ccccc1	train	16.8141	-8.29036	0.368395	1	8
graphlog	CCN(CC)C(=O)c1ccc(C2(c3cccc(O)c3)CCN(CCc3ccccc3)CC2)cc1	train	11.899	-16.4292	0.440854	9	9
graphlog	CCOC1(c2ccccc2)CCN(C(c2ccccc2)c2ccccc2)CC1	train	29.4016	-52.7675	0.327336	1	0
graphlog	CCC[C@@H]1C[C@@](C)(c2cccc(O)c2)[C@@H](C)CN1CC	train	-19.5054	-28.8303	0.368395	9	1
graphlog	Oc1ccc2c(c1)[C@]1(CCCCc3ccccc3)CCN(CCc3ccccc3F)C[C@@H]1O2	train	-34.3936	-33.7846	0.379518	9	9
graphlog	O=C1Cc2ccccc2N1C1CCN(Cc2ccccc2)CC1	train	-3.86545	-35.9186	0.448979	1	9
graphlog	CN(C(=O)Cc1ccc(N(S(C)(=O)=O)S(C)(=O)=O)cc1)[C@H](CN1CCCC1)c1ccccc1	train	10.3733	52.9073	0.533462	8	7
graphlog	Cc1[nH]c2ccc(Cl)cc2c1C1CCN(C2Cc3cccc4cccc2c34)CC1	train	0.85061	-21.5354	0.304321	1	3
graphlog	CC[C@H](C)[C@H](NC(=O)[C@H](CCCNC(=N)N)NC(=O)[C@H](CCCNC(=N)N)NC(=O)[C@H](CC(C)C)NC(=O)[C@H](Cc1ccccc1)NC(=O)CNC(=O)CNC(=O)[C@@H](N)Cc1ccc(O)cc1)C(=O)N[C@@H](CCCNC(=N)N)C(=O)N1CCC[C@H]1C(=O)N[C@@H](CCCCN)C(=O)N[C@@H](CC(C)C)C(=O)N[C@@H](CCCCN)C(=O)N[C@@H](Cc1c[nH]c2ccccc12)C(=O)N[C@@H](CC(=O)O)C(=O)N[C@@H](CC(N)=O)C(=O)N[C@@H](CCC(N)=O)C(=O)O	train	28.6396	5.84038	0.865014	4	2
graphlog	COC(=O)CN1CN(c2ccccc2)C2(CCN(C(c3ccccc3Cl)c3ccccc3Cl)CC2)C1=O	train	28.5525	-37.1157	0.220578	1	9
graphlog	Oc1ccc(CCN(CCc2ccccc2)CC2CC2)cc1	train	-40.437	-27.0088	0.383235	9	7
graphlog	CC[C@H](C)[C@H](NC(=O)[C@H](CCCNC(=N)N)NC(=O)[C@H](Cc1ccc(O)cc1)NC(=O)[C@H](Cc1ccc(O)cc1)NC(=O)[C@@H](N)CCCNC(=N)N)C(=O)N[C@@H](CCCCN)C(N)=O	train	25.9169	12.483	0.233043	4	2
graphlog	Clc1ccc(CSc2nnc(-c3ccccn3)n2Cc2ccco2)cc1Cl	train	-36.3064	-30.4176	0.50034	1	9
graphlog	CCCC1CCC(N2CCC(O)(c3cccc(C(F)(F)F)c3)CC2)CC1	train	-19.4687	-34.0128	0.153275	1	1
graphlog	Cc1cc(O)cc(C)c1C[C@H](N)C(=O)N[C@@H]1CSSC[C@@H](NC(=O)[C@@H](N)Cc2c(C)cc(O)cc2C)C(=O)NCC(=O)N[C@@H](Cc2ccccc2)C(=O)NCCSSCCNC(=O)[C@H](Cc2ccccc2)NC(=O)CNC1=O	train	12.0166	20.6681	0.766374	4	7
graphlog	CN(C(=O)Cc1ccc(C(F)(F)F)cc1)C(CN1CCCC1)c1cccc(O)c1	train	10.1049	43.4269	0.813704	8	7
graphlog	O=S(=O)(c1ccccc1-c1ccc(CNC2CCOCC2)cc1)N1CCC(F)(F)C1	train	25.7166	17.9369	0.514203	1	7
graphlog	CCCNC1CCc2ccc(O)cc2C1(C)C	train	-16.8797	-39.2	0.373457	9	1
graphlog	CC(=O)N[C@@H](Cc1c[nH]c2ccccc12)C(=O)N[C@@H](Cc1ccccc1)C(=O)NCC(N)=O	train	-20.1309	-12.6499	0.0350179	4	9
graphlog	CC(C)C[C@]1(c2cccc(O)c2)CCN(CC2CC2)C1	train	13.1652	35.1974	0.693469	9	7
graphlog	O=C(NC[C@@H]1Cc2ccccc2CN1/C(S)=N/C[C@H]1CCCN1Cc1cccc(O)c1)Nc1ccccc1	train	22.5013	-12.3122	0.391326	9	9
graphlog	Cc1cccc(Cl)c1-c1nc(CN2CCC(C(=O)NCCCN3C[C@@H](C)C[C@@H](C)C3)CC2)c(C)o1	train	6.019	12.809	0.264459	1	2
graphlog	CN(C(=O)Cc1cccc2[nH]ccc12)[C@@H]1CCCC[C@H]1N1CCCC1	train	-19.1008	-10.6465	0.291673	1	2
graphlog	CC(C)[C@@H](CN1CC[C@@](C)(c2cccc(O)c2)[C@@H](C)C1)NC(=O)[C@H]1Cc2ccc(O)cc2CN1	train	-16.85	32.3401	0.993318	9	4
graphlog	C[C@H]1CN2CCN(Cc3ccc(O)cc3)C[C@H]2C[C@@]1(C)c1cccc(O)c1	train	-24.697	-20.4741	0.368395	9	1
graphlog	COc1cccc(CN2CCC[C@@H]2C/N=C(\S)N2Cc3ccccc3C[C@H]2CNC(=O)Nc2ccccc2)c1O	train	22.6931	-13.4722	0.319928	1	9
graphlog	O=C1N(CCN2CCCC2)CN(c2ccccc2)C12CCN(C(c1ccccc1Cl)c1ccccc1Cl)CC2	train	27.0153	-37.0423	0.372633	1	9
graphlog	NC(=O)c1ccc(Oc2ccc3c(c2)CCN(CCc2ccccc2)C3)nc1	train	13.688	-5.52384	0.263717	9	9
graphlog	CCC(=O)N(c1ccccc1)C1(COC)CCN(CCc2ccccc2)CC1	train	-0.695613	-4.16554	0.469347	9	1
graphlog	Cc1cc(O)cc(C)c1C[C@H](N)C(=O)N[C@@H]1CCNc2ccc(CC3CCCCC3)cc21	train	24.9907	-9.57816	0.630186	4	2
graphlog	O=C1NCN(c2ccccc2)C12CCN(C1CCCc3cccc(Cl)c31)CC2	train	-1.97485	-14.6528	0.412485	1	9
graphlog	O=c1[nH]c2ccccc2n1CCCN1CCC(n2c(=O)[nH]c3cc(Cl)ccc32)CC1	train	24.9066	22.707	0.206193	1	8
graphlog	N[C@@H](c1cccc(F)c1)[C@@H]1CCN1C(c1ccccc1)c1ccccc1	train	21.0949	-56.749	0.277776	1	0
graphlog	NC(=O)c1ccc2c(c1)CCCN2c1ccc(CNCCc2cccs2)cc1	train	-6.09625	-21.2547	0.309513	9	1
graphlog	CCN(CC)C(=O)c1ccc(N(c2cccc(O)c2)C2CCN(CCc3ccncc3)CC2)cc1	train	2.57565	-65.4444	0.172191	9	1
graphlog	O=C1NCN(c2ccccc2)C12CCN(C1c3ccccc3CCc3ccccc31)CC2	train	28.1823	-41.4787	0.241911	1	9
graphlog	CC(C)CCN1CN(c2ccccc2)C2(CCN(C(c3ccccc3Cl)c3ccccc3Cl)CC2)C1=O	train	27.6674	-38.6374	0.0112058	1	9
graphlog	Cc1cc(O)cc(C)c1C[C@H](N)C(=O)N1CCC(Cc2ccccc2)c2ccccc21	train	26.817	-5.04505	0.358812	4	8
graphlog	CC1(C)CCC(N2CCC3(CC2)C(=O)NCN3c2ccccc2)c2ccc(Cl)cc21	train	24.3078	-27.6331	0.365379	1	8
graphlog	CC(C)C[C@H](NC(=O)[C@H](CO)NC(=O)CCCNC(=O)[C@H](CC(C)C)NC(=O)[C@H](Cc1ccccc1)NC(=O)CNC(=O)[C@@H](NC(=O)[C@@H](N)Cc1ccc(O)cc1)[C@@H](C)O)C(N)=O	train	29.6391	12.0731	0.502615	4	7
graphlog	CN(C(=O)Cc1cc2c(cc1S(=O)(=O)N(C)Cc1ccccc1)OCO2)[C@H](CN1CCCC1)c1ccccc1	train	7.86922	36.6627	0.871957	8	4
graphlog	CN1CC[C@@]2(CCCCc3ccccc3)c3cc(O)ccc3O[C@H]2C1	train	-36.8181	-37.0576	0.403404	9	1
graphlog	CC/C(=C(\c1ccccc1)c1ccc(OCCN(C)C)cc1)c1ccccc1	train	18.9165	15.2185	0.150421	9	8
graphlog	CC[C@@]12CCN(Cc3ccc(F)cc3)C[C@@H]1Oc1c(O)cccc12	train	-27.4683	-33.4244	0.193085	9	9
graphlog	CC(C)C1CCC(N2CCC3(CC2)C(=O)N(Cc2ccccc2)Cc2cccc(F)c23)CC1	train	-13.9369	-36.779	0.422936	1	1
graphlog	CCN(CC)C(=O)c1ccc(N(c2cccc(O)c2)C2CCN(CCc3ccco3)CC2)cc1	train	0.351622	-65.8384	0.370217	9	1
graphlog	CC(C)C(=O)N1CCC(c2ccccc2)(c2nccn2Cc2ccccc2)CC1	train	36.6583	-29.9368	0.310617	9	9
graphlog	CN(C(=O)CC(=O)Nc1nccs1)[C@H](CN1CC[C@H](O)C1)c1ccccc1	train	21.077	40.4124	0.800794	8	7
graphlog	O=C1NCN(c2ccccc2)C12CCN(C(c1ccccc1F)c1ccccc1F)CC2	train	27.9791	-40.6896	0.288192	1	9
graphlog	CC/C(=C(/CC)c1ccc(O)cc1)c1ccc(O)cc1	train	8.57836	-0.0684619	0.235837	9	8
graphlog	N[C@@H](c1ccc(Oc2ccccc2)cc1)[C@@H]1CCN1C(c1ccccc1)c1ccccc1	train	21.7317	-57.3641	0.206841	1	0
graphlog	NC(=O)C1(c2ccc(F)cc2)CC2CCC(C1)N2C(c1ccccc1Cl)c1ccccc1Cl	train	-12.3474	-13.8268	0.297339	1	3
graphlog	O=C1N(CC2CCCCC2)CN(c2ccccc2)C12CCN(C(c1ccccc1)c1ccccc1)CC2	train	33.354	-53.4289	0.219309	1	0
graphlog	CCNC(=O)NCc1ccccc1C1(O)CCN(C(c2ccccc2Cl)c2ccccc2Cl)CC1	train	22.4846	-42.5016	0.354475	1	9
graphlog	CCCC(c1ccccc1)N1CCC2(CC1)C(=O)NCN2c1ccccc1	train	-0.281109	-11.168	0.540771	1	1
graphlog	CCN(CC)C(=O)c1ccc(N(c2cccc(C(C)=O)c2)C2CCN(Cc3ccccc3)CC2)cc1	train	3.55025	-67.8306	0.172587	9	0
graphlog	C[C@H]1CN(CCc2ccccc2)CC[C@@]1(C)c1cccc(C(N)=O)c1	train	-14.9984	-24.9728	0.440854	9	1
graphlog	CN1CCN(C(=O)Cc2ccc(Cl)c(Cl)c2)[C@H]2[C@@H]1CCC[C@@H]2N1CCCC1	train	3.34693	15.8891	0.590413	1	2
graphlog	CN(C(=O)CC(=O)Nc1ccc(CNS(C)(=O)=O)cc1)[C@H](CN1CC[C@H](O)C1)c1ccccc1	train	21.6209	44.4486	0.440128	8	7
graphlog	CC(C)[C@H]1CC[C@@H](N2CCC(n3cc(CCNC(N)=S)c4ccccc43)CC2)CC1	train	-8.07269	-45.0827	0.451914	1	2
graphlog	CCC(CC)CN1CCCc2cc(Oc3ccc(C(N)=O)cn3)ccc2C1	train	13.3745	-2.23215	0.47085	9	8
graphlog	O=C(O)c1ccccc1C(c1ccccc1)N1CCC(O)(c2ccccc2)CC1	train	26.1794	-51.4112	0.132826	1	0
graphlog	O=C(NCCCN1CCC(c2c(Cl)cccc2Cl)CC1)[C@H]1CCCN1Cc1ccccc1	train	6.29434	11.9021	0.357431	1	2
graphlog	O=C(Nc1ccccc1)N1CCC(c2ccccc2)(c2nccn2Cc2cccc(F)c2)CC1	train	38.5876	-26.1576	0.233888	9	9
graphlog	C[C@@H](NC(=O)[C@@H](N)Cc1ccc(O)cc1)C(=O)NCC(=O)N[C@@H](Cc1ccccc1)C(=O)NNC(=O)[C@H](Cc1ccccc1)NC(=O)CNC(=O)[C@@H](C)NC(=O)[C@@H](N)Cc1ccc(O)cc1	train	10.5012	18.8437	0.368395	4	7
graphlog	CC(C)CCC(c1ccccc1)N1CCC2(CC1)C(=O)NCN2c1ccccc1	train	0.137755	-11.2002	0.532089	1	1
graphlog	C[C@H]1CN(C[C@H](Cc2ccccc2)C(=O)N[C@@H](Cc2ccc3ccccc3c2)C(=O)O)CC[C@@]1(C)c1cccc(O)c1	train	-14.5853	-21.48	0.376566	9	1
graphlog	CC(C)[C@H]1CC[C@@H](N2CCC3(CC2)[C@@H]2CN(CCN4CCOCC4)C[C@@H]2CN3c2ccccc2)CC1	train	-30.3904	-23.6398	0.410143	1	2
graphlog	CCN(CC)C(=O)c1ccc(C2=CC3(CCNCC3)Oc3ccccc32)c(C)c1	train	47.6807	-24.6759	0.342886	9	8
graphlog	C[C@H]1CN2CCN(CCCc3ccccc3)C[C@H]2C[C@@]1(C)c1cccc(O)c1	train	-22.0453	-21.6526	0.281126	9	1
graphlog	Oc1ccc2c(c1)[C@]13CCN(CC4CC4)C[C@@]1(C2)Cc1cc2ccccc2nc1C3	train	-1.61132	-30.6292	0.448897	9	3
graphlog	Cc1cc(C)cc(C2CCCN2Cc2ccc(Oc3ccc4c(=O)[nH]oc4c3)cc2)c1	train	24.705	-6.37346	0.253684	1	8
graphlog	CN(C(=O)CC(=O)NCc1ccccc1)[C@H](CN1CC[C@H](O)C1)c1ccccc1	train	19.9843	41.1309	0.568898	8	7
graphlog	OC12C3C4CC5C6C4C1C6C(C53)N2Cc1ccccc1	train	4.09286	1.34528	0.327336	1	6
graphlog	CN1CC[C@]23Cc4c(c5ccccc5n4C)C[C@]2(Cc2ccc(O)cc23)C1	train	-4.17942	-31.2768	0.269706	9	3
graphlog	Oc1ccc2c(c1)[C@]1(CCc3ccccc3)CCN(CCc3ccc(F)cc3)C[C@@H]1O2	train	-30.1478	-33.7261	0.30026	9	1
graphlog	Cc1ccc([C@H](N)[C@@H]2CCN2C(c2ccccc2)c2ccccc2)cc1	train	20.041	-57.5655	0.306392	1	1
graphlog	O=C1NCN(c2cccc(F)c2)C12CCN(C1Cc3cccc4cccc1c34)CC2	train	-2.09977	-19.8755	0.581048	1	5
graphlog	CC(C)(C)C1CCC(N2CCC3(CC2)C(=O)NCc2ccccc23)CC1	train	-11.1693	-37.797	0.184161	1	2
graphlog	CC(C)CNCCN1CN(c2ccccc2)C2(CCN(Cc3c(Cl)cccc3Cl)CC2)C1=O	train	39.0344	-15.5509	0.612504	1	7
graphlog	CCNCC(=O)NCc1cn(C2CCN([C@H]3CC[C@@H](C(C)C)CC3)CC2)c2ccccc12	train	-9.38212	-45.3971	0.252273	1	2
graphlog	CC(C)CCC(c1ccccc1)N1CCC(O)(c2ccccc2)CC1	train	-21.2253	-45.4553	0.394621	1	1
graphlog	COC(=O)C12CN(C)CC(C(=O)OC)(C1=O)C(c1ccc(F)cc1)N(C)C2c1ccc(F)cc1	train	15.3025	8.19072	0.413955	1	8
graphlog	O=C1N[C@H](Cc2c[nH]c3ccccc23)C(=O)N[C@@H](Cc2ccccc2)C(=O)N2CCC[C@@H]2C(=O)N[C@H]1Cc1cccc(O)c1	train	15.2215	2.92461	0.548942	9	8
graphlog	C[C@H](c1ccco1)N(C)CC(=O)N1CCC(C(N)=O)CC1	train	12.0417	-23.484	0.198194	1	3
graphlog	Cc1cc(O)cc(C)c1C[C@H](N)C(=O)N[C@@H]1CSCCSC(C)(C)[C@H](C(=O)N[C@@H](CO)C(N)=O)NC(=O)C2(Cc3ccccc3C2)NC1=O	train	30.0553	-1.727	0.442033	4	3
graphlog	CN1CC[C@]23c4c5cccc4O[C@H]2[C@@H](O)CC[C@H]3[C@H]1C5	train	1.65327	15.7126	0.167182	1	2
graphlog	O=C1NCN(c2ccccc2)C12CCN(C(c1cccc(Cl)c1)c1cccc(Cl)c1)CC2	train	31.2113	-44.8367	0.171286	1	0
graphlog	CC(C1CCCCC1)N1CCC(N2C(=O)Cc3ccccc32)CC1	train	-3.73461	-38.2088	0.494405	1	2
graphlog	CC(C)c1ccccc1Nc1ncnc2c1ncn2[C@H]1OC(CO)C(O)C1O	train	-22.6682	26.1451	0.931961	1	4
graphlog	Cc1cccc(C(c2ccccc2)N2CCC(O)(c3ccccc3)CC2)c1	train	27.2836	-54.6886	0.271272	1	0
graphlog	CC(=O)NCc1ccc(CC(=O)N(C)[C@H](CN2CCCC2)c2ccccc2)cc1	train	15.7608	43.6886	0.489671	8	7
graphlog	Cc1cc(C)cc(C2CCCN2Cc2ccc(Oc3ccc(C(N)=O)cc3F)c(F)c2)c1	train	-8.86589	-10.7017	0.496327	9	1
graphlog	CN(C(=O)[C@H](Cc1ccccc1)NC(=O)OCc1ccccc1)[C@H](CN1CCCC1)c1ccccc1	train	14.0801	31.8026	0.409169	8	7
graphlog	CC1(C)c2cc(O)ccc2CCC1N(CC1CC1)CC1CC1	train	-13.8623	-41.5995	0.235647	9	2
graphlog	Clc1cccc2c(C3CCN(C4Cc5cccc6cccc4c56)CC3)c[nH]c12	train	1.55267	-19.4196	0.211285	1	8
graphlog	CC(=O)N[C@@H](CCCNC(N)=O)C(=O)N[C@H](CC1CCCCC1)C(=O)N[C@H]1CC[C@H]2CCC[C@@H](C(=O)N[C@H](CCCN=C(N)N)C(=O)N[C@H](Cc3ccc(Cl)cc3)C(N)=O)N2C1=O	train	23.1735	9.14668	0.176871	4	8
graphlog	N=C(N)NCC(=O)NCC1(Cc2cccc3ccccc23)CCN(Cc2ccccc2)CC1	train	33.2151	-10.5921	0.250842	9	9
graphlog	CN(C)C1CCc2ccc(O)cc2C1(C)C	train	-15.2911	-40.055	0.353847	9	1
graphlog	O=C1Cc2ccccc2N1C1CCN(C2C3CCCC2CCC3)CC1	train	5.12453	-24.6075	0.516947	1	2
graphlog	O=C1NCN(c2ccccc2)C12CCN(C1CCCc3ccc(F)cc31)CC2	train	-0.954193	-11.4867	0.51316	1	9
graphlog	N[C@@H](Cc1c(Cl)cc(O)cc1Cl)C(=O)N[C@@H]1CCNc2ccc(Cc3ccccc3)cc21	train	27.4724	-12.5142	0.510121	4	9
graphlog	CCC1CC2CC3c4[nH]c5ccc(O)cc5c4CCN(C2)C13	train	33.3886	20.1873	0.300356	9	8
graphlog	CCCN1CC[C@H]2c3cc4ccccc4nc3[C@H](CC)[C@H]3CCC[C@@H]1[C@@H]32	train	-20.628	-1.39726	0.326629	1	3
graphlog	NC(=O)c1ccc(Oc2ccc3c(c2)CCCN(CCCC2CCCCC2)C3)nc1	train	10.7691	-2.06148	0.301936	9	8
graphlog	CCS(=O)(=O)N1CCN(Cc2ccccc2C2(O)CCN(C(c3ccccc3Cl)c3ccccc3Cl)CC2)CC1	train	21.0205	-41.7977	0.411044	1	9
graphlog	Cc1[nH]c2ccc(Cl)cc2c1C1CCN(Cc2cccc3ccccc23)CC1	train	1.18091	-15.8781	0.297524	1	9
graphlog	CC(C)(C)C1(O)CCN(C(c2ccccc2)c2ccccc2)CC1	train	29.1711	-57.5542	0.27268	1	0
graphlog	O=C(c1ccc(OCCN2CCCCC2)cc1)c1c(-c2ccc(O)cc2)sc2cc(O)ccc12	train	9.73602	-2.24708	0.308418	9	8
graphlog	Cc1ccccc1C(c1ccccc1C)N1CCC2(CC1)C(=O)NCN2c1ccccc1	train	27.9867	-40.3172	0.244877	1	9
graphlog	CN1c2ccccc2C(c2ccccc2)=NCC1CCNC(=O)c1ccccc1F	train	19.2942	25.8449	0.827326	1	7
graphlog	COc1cc(NC2(CNC(=O)CNC(=N)N)CCN(Cc3ccccc3)CC2)cc(OC)c1	train	34.2161	-9.49701	0.187223	9	9
graphlog	CN(C(=O)Cc1ccccc1CNS(C)(=O)=O)[C@H](CN1CCCC1)c1ccccc1	train	19.7734	37.345	0.584377	8	7
graphlog	COC(=O)c1cc2c([nH]c1=O)C[C@@]13CCN(CC4CC4)C[C@@]1(Cc1ccc(OC)cc13)C2	train	32.9924	-2.49875	0.188672	1	8
graphlog	CCCN1CN(c2ccccc2)C2(CCN(C3CCC(C)(C)c4ccccc43)CC2)C1=O	train	25.1291	-24.9163	0.254624	1	9
graphlog	O=C1NCN(c2ccccc2)C12CCN(Cc1c(Cl)cccc1Cl)CC2	train	39.0921	-16.7206	0.482459	1	9
graphlog	CC(C)N1CN(c2ccccc2)C2(CCN(C(c3ccccc3)c3ccccc3)CC2)C1=O	train	32.5689	-54.6151	0.319928	1	0
graphlog	CNS(=O)(=O)c1ccc2c(c1)CCC(C(=O)N(C)[C@H](CN1CC[C@H](O)C1)c1ccccc1)O2	train	20.3704	31.8527	0.553234	8	7
graphlog	O=C1N(CCO)CN(c2ccccc2)C12CCN(C(c1ccccc1Cl)c1ccccc1Cl)CC2	train	28.6423	-38.0815	0.238867	1	9
graphlog	CC1(C)CCC(N2CCC3(CC2)C(=O)N(CCNC2CCC2)CN3c2ccccc2)c2ccccc21	train	23.3058	-24.9903	0.492688	1	8
graphlog	CC1C2Cc3ccc(C(N)=O)cc3C1(C)CCN2C	train	-25.6368	4.52945	0.5525	7	5
graphlog	COC[C@H](C)NCc1ccc(-c2ccccc2S(=O)(=O)N2CCCC2)cc1	train	20.0604	20.1734	0.607487	1	8
graphlog	CC[C@@]1(c2cccc(NS(C)(=O)=O)c2)[C@H]2CN(CCCC3(O)CCCCC3)C[C@H]21	train	65.9538	-6.69688	0.564421	9	7
graphlog	O=C1C(c2cccc(S(=O)(=O)N3CCCC3)c2)CC=CCN1C(CN1CCCC1)c1ccccc1	train	23.5799	23.9666	0.233043	1	8
graphlog	C=CCN(CC=C)C1CCc2ccc(O)cc2C1(C)C	train	-17.4482	-40.0296	0.477766	9	3
graphlog	COc1cccc(-c2ccc3c(c2)CN(Cc2ccccc2)C3)c1	train	8.32789	-7.65011	0.197272	1	9
graphlog	OC1(c2ccc(Cl)c(C(F)(F)F)c2)CCN(CC2CCCCCCC2)CC1	train	-21.0409	-33.2832	0.242703	1	1
graphlog	Oc1ccc2c(c1)[C@]1(CCCc3ccccc3)CCN(CCc3ccc(F)cc3)C[C@@H]1O2	train	-29.7303	-33.6675	0.430685	9	1
graphlog	Cc1cc(O)cc(C)c1C[C@H](N)C(=O)N[C@H](CCCNC(=N)N)C(=O)N[C@H]1Cc2ccccc2CN(CCC(=O)N[C@@H](CCCNC(=N)N)C(=O)N[C@@H](Cc2ccc(O)cc2)C(=O)N[C@@H](Cc2c(C)cc(O)cc2C)C(=O)N[C@@H](CCCNC(=N)N)C(=O)N[C@@H](Cc2c[nH]c3ccccc23)C(=O)N[C@@H](CCCNC(=N)N)C(N)=O)C1=O	train	28.2712	3.32336	0.54233	4	2
graphlog	CC(=O)N[C@@H](Cc1ccc(O)cc1)C(=O)N[C@@H](CCCCN)C(=O)N[C@@H](Cc1c[nH]c2ccccc12)C(=O)N[C@@H](Cc1c[nH]c2ccccc12)C(=O)N[C@@H](CC(C)C)C(=O)N[C@@H](CCCN=C(N)N)C(=O)N[C@@H](CCCN=C(N)N)C(=O)N[C@H](C)C(=O)N[C@@H](CCCN=C(N)N)C(=O)N1CCC[C@H]1C(=O)N[C@@H](CCCCN)C(N)=O	train	27.7828	5.4776	0.549639	4	7
graphlog	CC[C@H]1c2cc(OC)ccc2CC[C@@]1(C)N	train	-15.4541	-37.3114	0.357431	1	1
graphlog	O=C1N(CCCN2CCCC2)CN(c2ccccc2)C12CCN(C(c1ccccc1Cl)c1ccccc1Cl)CC2	train	26.5914	-36.9289	0.468255	1	9
graphlog	C[C@H]1CN(Cc2ccc3ccccc3n2)CC[C@@]1(C)c1cccc(C(N)=O)c1	train	-13.3085	-26.3215	0.313003	9	1
graphlog	C[C@H]1CN(CCc2ccccc2)[C@H](Cc2ccccc2)C[C@@]1(C)c1cccc(O)c1	train	-19.0957	-25.407	0.283352	9	1
graphlog	Cc1cc(O)cc(C)c1C[C@H](N)C(=O)N[C@@H]1CSCCSC(C)(C)[C@H](C(=O)N[C@@H](CO)C(=O)O)NC(=O)C2(Cc3ccccc3C2)NC1=O	train	30.067	-1.70327	0.141598	4	3
graphlog	CCCCCCN(CCc1ccccc1)CCc1cccc(O)c1	train	-37.5555	-26.4887	0.413462	9	1
graphlog	NC(=O)[C@@H]1CC(=O)NCCCC[C@@H](NC(=O)[C@@H](N)Cc2ccc(O)cc2)C(=O)N[C@@H](Cc2ccccc2)C(=O)N2CCC[C@H]2C(=O)N1	train	19.3703	5.76123	0.286121	4	8
graphlog	CC(C)C[C@H](NC(=O)[C@H](Cc1ccccc1)NC(=O)CNC(=O)[C@@H](NC(=O)[C@@H](N)Cc1ccc(O)cc1)[C@@H](C)O)C(=O)N[C@@H](CO[C@@H]1O[C@H](CO)[C@@H](O[C@@H]2O[C@H](CO)[C@@H](O)[C@H](O)[C@H]2O)[C@H](O)[C@H]1O)C(N)=O	train	30.9179	13.2387	0.497474	4	1
graphlog	CC1(C)c2cc(O)ccc2CCC1NC/C=C/c1ccccc1	train	-10.9805	-19.4929	0.450809	9	1
graphlog	COc1cc(CC(=O)N(C)[C@H](CN2CC[C@H](O)C2)c2ccccc2)c(S(=O)(=O)N2CCCC2)cc1OC	train	7.81023	33.6788	0.750141	8	7
graphlog	CC1(C)SSC(C)(C)[C@H](NC(=O)[C@@H](N)Cc2ccc(O)cc2)C(=O)NCC(=O)N[C@@H](Cc2ccccc2)C(=O)N2CCN(CC2)C(=O)[C@H](Cc2ccccc2)NC(=O)CNC(=O)[C@H]1NC(=O)[C@@H](N)Cc1ccc(O)cc1	train	10.1814	19.6866	0.637104	4	7
graphlog	C=CC[N+]1(C)CC[C@]2(C)c3cc(O)ccc3C[C@@H]1[C@@H]2C	train	-26.0636	4.94619	0.594974	7	1
graphlog	CC[C@@]1(c2cccc(C(N)=O)c2)[C@H]2CN(CC3(O)Cc4ccccc4C3)C[C@H]21	train	66.4885	-6.11716	0.472732	9	8
graphlog	CC(C)N(C)S(=O)(=O)c1ccccc1-c1ccc(CN2CCCCC2)cc1	train	-0.305084	-5.68412	0.597025	1	5
graphlog	NC(=O)c1ccc2c(c1)CCCN2c1cc(F)c(CNC2Cc3ccccc3C2)c(F)c1	train	-3.3322	-26.1504	0.309513	9	3
graphlog	C[C@@H]1NC(=O)[C@@H](Cc2c[nH]c3ccccc23)NC(=O)[C@H](Cc2ccccc2)NC(=O)[C@H]2CCCN2C1=O	train	14.3891	2.40743	0.642387	1	8
graphlog	CCCCC(c1ccccc1)N1CCC(O)(c2ccccc2)CC1	train	-19.7668	-45.5193	0.508167	1	1
graphlog	CCN(CC)C(=O)c1ccc(N(c2cccc(C(=O)OC)c2)C2CCN(Cc3ccccc3)CC2)cc1	train	3.39258	-67.7117	0.158771	9	0
graphlog	OC1(c2ccccc2CN2CCOCC2)CCN(C(c2ccccc2Cl)c2ccccc2Cl)CC1	train	21.5222	-43.5676	0.355962	1	9
graphlog	Cc1cc(O)cc(C)c1C[C@H](N)C(=O)N[C@@H]1CCN(C(=O)C(C)C)c2ccc(Cc3ccccc3)cc21	train	27.8604	-7.94	0.456334	4	9
graphlog	CC(C)CNCc1ccc(-c2cccnc2S(=O)(=O)N2CCCC2)cc1	train	20.4958	18.4672	0.48004	1	8
graphlog	CCC1C(=O)N(C2CCN(CCCc3ccccc3)CC2)c2ccccc21	train	-4.08784	-1.07602	0.330283	1	8
graphlog	NC(=O)c1ccc(Oc2ccc(CNCCc3ccccc3)cc2)nc1	train	0.896919	8.26817	0.609285	9	8
graphlog	O=C1N[C@H](Cc2c[nH]c3ccccc23)C(=O)N[C@@H](Cc2ccc(F)cc2)C(=O)N2CCC[C@@H]2C(=O)N[C@H]1Cc1ccccc1	train	14.1396	3.57402	0.525601	1	8
graphlog	NC(=O)c1ccc(Oc2ccc(CN3CCCC3c3ccccc3)cc2)nc1	train	-0.389762	9.61666	0.602733	9	5
graphlog	Oc1ccc(CCN(CCc2ccccc2)CC2CCC2)cc1	train	-40.3284	-27.1822	0.507592	9	7
graphlog	CC(C)C[C@H](NC(=O)[C@H](CO[C@@H]1O[C@H](CO)[C@@H](O)[C@H](O)[C@H]1O)NC(=O)CCCNC(=O)[C@H](CC(C)C)NC(=O)[C@H](Cc1ccccc1)NC(=O)CNC(=O)[C@@H](NC(=O)[C@@H](N)Cc1ccc(O)cc1)[C@@H](C)O)C(N)=O	train	30.5742	12.6665	0.461054	4	7
graphlog	CC(=O)Oc1ccc(C(c2ccc(OC(C)=O)cc2)c2ccccn2)cc1	train	35.6969	-23.7267	0.279324	1	9
graphlog	CCC[C@@H]1C[C@@](C)(c2cccc(O)c2)[C@@H](C)CN1CCc1ccccc1	train	-18.7676	-26.203	0.430685	9	1
graphlog	OC12C3C4CC5C6C4C1C6C(C53)N2Cc1ccccn1	train	3.59522	1.3502	0.208976	1	6
graphlog	OC1(c2ccccc2)CCN(C(c2ccccc2F)c2ccccc2F)CC1	train	25.0774	-43.2209	0.266558	1	9
graphlog	OC1(c2ccccc2)CCN(C(c2ccccc2Cl)c2ccccc2Cl)CC1	train	24.9808	-42.7759	0.30907	1	9
graphlog	CN(Cc1cnn(C)c1)C(=O)NCCN1Cc2ccccc2C1	train	20.4974	-9.40233	0.0925444	9	9
graphlog	O=C1N[C@H](Cc2c[nH]c3ccccc23)C(=O)N[C@@H](Cc2ccccc2)C(=O)N2CCC[C@@H]2C(=O)N[C@H]1Cc1ccc(F)cc1	train	14.143	3.55789	0.545557	1	8
graphlog	NC(=O)[C@@H]1CSSC[C@@H](NC(=O)[C@@H](N)Cc2ccc(O)cc2)C(=O)N[C@@H](Cc2ccccc2)C(=O)N[C@@H](Cc2ccc3ccccc3c2)C(=O)N1	train	8.62682	21.434	0.633626	4	7
graphlog	CCCN1CC[C@H]2c3cc4cc(Cl)ccc4nc3[C@H](CC)[C@H]3CCC[C@@H]1[C@@H]32	train	-20.591	-1.31838	0.346164	1	2
graphlog	OC1(c2ccccc2F)CCN(C(c2ccccc2)c2ccccc2)CC1	train	26.2084	-52.7825	0.239225	1	0
graphlog	CC(C)C[C@H](NC(=O)[C@H](CO[C@@H]1O[C@H](CO)[C@@H](O)[C@H](O)[C@H]1O)NC(=O)[C@H](CCCCN)NC(=O)[C@H](CC(C)C)NC(=O)[C@H](C)NC(=O)[C@H](CCCCN)NC(=O)[C@H](CCCCN)NC(=O)C(C)(C)NC(=O)[C@H](CC(C)C)NC(=O)[C@H](CC(N)=O)NC(=O)CNC(=O)CNC(=O)[C@H](Cc1ccccc1)N(C)C(=O)CNC(=O)[C@@H](C)NC(=O)[C@@H](N)Cc1ccc(O)cc1)C(N)=O	train	31.2972	8.93581	0.336113	4	8
graphlog	CNCCN1CN(c2ccccc2)C2(CCN(C3CCC(C)(C)c4ccccc43)CC2)C1=O	train	25.6969	-23.8201	0.488211	1	9
graphlog	C[C@H]1CN2CCN(Cc3ccccc3O)C[C@H]2C[C@@]1(C)c1cccc(O)c1	train	-23.5675	-23.4739	0.456334	9	1
graphlog	CC(C)CNCc1ccc(N2CCCc3cc(C(N)=O)ccc32)cc1	train	-7.04101	-22.1796	0.261595	9	1
graphlog	CC(C)CCN1CCCc2cc(Oc3ccc(C(N)=O)cn3)ccc2C1	train	14.3648	-1.5005	0.454452	9	8
graphlog	Cc1ccccc1C(c1ccccc1C)N1CCC(O)(c2ccccc2CN)CC1	train	23.3241	-43.2595	0.33296	1	9
graphlog	CC[C@H](C)[C@H](NC(=O)[C@H](CCCN=C(N)N)NC(=O)[C@H](CCCN=C(N)N)NC(=O)[C@H](CC(C)C)NC(=O)[C@H](Cc1ccccc1)NC(=O)[C@@H]1CCCN1C(=O)CNC(=O)[C@@H](N)Cc1ccc(O)cc1)C(=O)N[C@@H](CCCN=C(N)N)C(=O)N[C@H](CCCN=C(N)N)C(N)=O	train	26.4046	9.86861	0.672065	4	8
graphlog	CCC(=O)N(c1ccccc1)[C@H]1CCN(CCc2ccccc2)C[C@H]1C	train	-2.52754	1.23849	0.475805	9	2
graphlog	C[C@H]1[C@H]2Cc3ccc(O)cc3[C@]1(C)CCN2CCC(=O)Nc1cnc2ccccc2c1	train	-23.2436	-8.83672	0.148043	7	9
graphlog	COc1ccc2c(c1)[C@]13CCN(C)C[C@@]1(C2)Cc1c([nH]c2ccccc12)C3	train	-1.06447	-32.3956	0.164277	1	3
graphlog	C1C2C3CC4C2C2C1C3[C@H](NCC13C5C6C7C5C1C7C63)C42	train	5.24775	0.862623	0.292271	1	6
graphlog	CC(C)[C@H]1CC[C@@H](N2CCC(n3cc(CNC(N)=S)c4ccccc43)CC2)CC1	train	-9.30874	-44.2973	0.25789	1	2
graphlog	c1ccc(CCN(CCc2ccccc2)CC2CCC2)cc1	train	-38.6042	-26.7263	0.45356	1	7
graphlog	CN1C[C@@H]2[C@H](C1)CN(c1ccccc1)C21CCN([C@H]2CC[C@@H]3CCCC[C@@H]3C2)CC1	train	-29.5338	-22.5439	0.418126	1	2
graphlog	NC(=O)c1ccc(N2CCCN(Cc3ccc(F)cc3)CC2)nc1	train	-15.3169	-10.7955	0.1106	9	2
graphlog	C#CCN1CN(c2ccccc2)C2(CCN(C(c3ccccc3)c3ccccc3)CC2)C1=O	train	32.4688	-53.0974	0.261097	1	0
graphlog	CN(C(=O)Cc1ccccc1N(S(C)(=O)=O)S(C)(=O)=O)[C@H](CN1CCCC1)c1ccccc1	train	10.3892	52.9428	0.607487	8	7
graphlog	CNCCN1CN(c2ccccc2)C2(CCN(Cc3c(Cl)cccc3Cl)CC2)C1=O	train	36.9509	-16.8526	0.464049	1	9
graphlog	O=C1N(CCN2CCCC2)CN(c2ccccc2)C12CCN(Cc1c(Cl)cccc1Cl)CC2	train	40.0601	-14.8698	0.568898	1	7
graphlog	C1=C(c2ccccc2)c2ccccc2OC12CCNCC2	train	47.5899	-25.2558	0.192675	1	0
graphlog	Oc1ccc2c(c1)[C@]1(CCc3ccccc3)CCN(CCCc3ccccc3)C[C@@H]1O2	train	-33.1711	-32.7891	0.305349	9	9
graphlog	Cc1cc(O)cc(C)c1C[C@H](N)C(=O)N[C@@H]1CCN(CC(=O)O)c2ccc(Cc3ccccc3)cc21	train	29.1709	-8.54461	0.365872	4	9
graphlog	CN(C)C[C@H]1CCCC[C@]1(O)c1cccc(C(N)=O)c1	train	21.0521	-33.7244	0.350393	9	3
graphlog	C[C@H]1CN(C[C@H](Cc2ccccc2)C(=O)N[C@@H](Cc2ccccc2)C(=O)O)CC[C@@]1(C)c1cccc(O)c1	train	-15.3335	-21.8387	0.373734	9	1
graphlog	O=C(Cc1ccc(Cl)c(Cl)c1)N1CCN(Cc2ccc(F)cc2)[C@H]2CCC[C@H](N3CCCC3)[C@H]21	train	2.73756	15.1591	0.497474	1	2
graphlog	CC(C)CCCCN1CCCc2cc(Oc3ccc(C(N)=O)cn3)ccc2C1	train	14.2105	-1.62337	0.356837	9	8
graphlog	Clc1cccc2c(C3CCN(CC4CCCCCCC4)CC3)c[nH]c12	train	6.77668	10.8048	0.266677	1	8
graphlog	CC[C@@]12CCN(C)C[C@@H]1Oc1ccc(O)cc12	train	-34.8677	-40.1739	0.33296	9	9
graphlog	Oc1ccc2c(c1)[C@]1(CCCCCc3ccccc3)CCN(CCc3ccccc3C(F)(F)F)C[C@@H]1O2	train	-29.6625	-38.5496	0.269768	9	9
graphlog	OCCN1CCN(CCCN2c3ccccc3Sc3ccc(C(F)(F)F)cc32)CC1	train	12.6252	-13.0463	0.1186	1	2
graphlog	Cc1cc(Oc2nccc3occc23)ccc1-c1c(C)ncc2nccn12	train	33.2398	-34.9948	0.199083	1	9
graphlog	C[C@@H]1COCCN1S(=O)(=O)c1ccccc1-c1ccc(CNC2CCOCC2)cc1	train	25.6788	18.7543	0.573684	1	7
graphlog	Cc1cccc(C2(O)CCN(C(c3ccccc3)c3ccccc3)CC2)c1	train	27.9093	-53.8685	0.267812	1	0
graphlog	OC1(c2ccccc2)CCN(C(c2ccccc2)c2ccccn2)CC1	train	29.4507	-49.7995	0.15403	1	0
graphlog	NC(=O)c1ccc(C2=CC3(CCNCC3)Oc3ccccc32)cc1	train	48.0559	-23.365	0.317789	1	3
graphlog	COc1cc(CC(=O)N(C)[C@H](CN2CCCC2)c2ccccc2)c(S(=O)(=O)N2CCN(C)CC2)cc1OC	train	7.16728	33.394	0.738553	8	7
graphlog	O=C1N[C@H](Cc2c[nH]c3ccccc23)C(=O)N[C@@H](Cc2ccccc2)C(=O)N2CCC[C@@H]2C(=O)N[C@H]1Cc1ccc(O)cc1	train	14.7728	3.55573	0.413955	1	8
graphlog	CCN(CC)C(=O)c1ccc(N(c2cccc(O)c2)C2CCN(CCc3ccccn3)CC2)cc1	train	1.7706	-64.9625	0.228009	9	1
graphlog	CN(C(=O)c1cc2ccccc2o1)[C@H](CN1CC[C@H](O)C1)c1ccccc1	train	28.3693	-34.7648	0.327052	8	7
graphlog	CC[C@H](C)[C@H](NC(=O)[C@H](CCCN=C(N)N)NC(=O)[C@H](CCCN=C(N)N)NC(=O)[C@H](CC(C)C)NC(=O)[C@H](Cc1ccccc1)NC(=O)[C@@H]1CCCN1C(=O)CNC(=O)[C@@H](N)Cc1ccc(O)cc1)C(=O)N[C@@H](CCCN=C(N)N)C(=O)N1CCC[C@@H]1C(=O)N[C@@H](CCCCN)C(=O)O	train	26.7232	9.27155	0.497971	4	8
graphlog	NC(=O)[C@@]1(c2ccc(F)cn2)C[C@@H]2CC[C@H](C1)N2C(c1ccccc1Cl)c1ccccc1Cl	train	-12.3323	-13.8319	0.244532	1	3
graphlog	CNC(c1cccc(O)c1)C(C)(C)C(=O)NCc1cccc2ccccc12	train	-0.666571	-9.44459	0.738553	9	5
graphlog	O=C1N(CCNC2CC2)CN(c2ccccc2)C12CCN(C(c1ccccc1Cl)c1ccccc1Cl)CC2	train	26.4004	-37.4255	0.276603	1	8
graphlog	C[C@H]1[C@H]2Cc3ccc(O)cc3[C@]1(C)CCN2CCC(=O)Nc1cccc2ccccc12	train	-22.4528	-8.95534	0.293047	7	5
graphlog	C=CCN(CC=C)CCc1c[nH]c2ccc(F)cc12	train	-7.03098	-15.5782	0.22326	1	9
graphlog	Cc1cc(O)cc(C)c1C[C@H](N)C(=O)N1CCC(CCCc2ccccc2)CC1	train	9.88524	8.86849	0.430685	9	8
graphlog	CCC1C(=O)N(C2CCN(C3CCc4ccccc4C3)CC2)c2ccccc21	train	2.06306	-8.88519	0.568299	1	9
graphlog	CCCCC1(O)CCN(C(c2ccccc2)c2ccccc2)CC1	train	29.6118	-55.6264	0.172267	1	0
graphlog	O=S(=O)(c1ccccc1-c1ccc(CN[C@H]2c3ccccc3C[C@H]2O)cc1)N1CCCCC1	train	-3.27912	-12.6543	0.604333	1	5
graphlog	c1ccc(Cn2ccnc2C2(c3ccccc3)CCN(c3ncccn3)CC2)cc1	train	39.4529	-30.809	0.324961	1	9
graphlog	COC[C@@H]1CCCN1S(=O)(=O)c1ccccc1-c1ccc(CN2C[C@@H]3CCC[C@H]2C3)cc1	train	24.6085	20.8653	0.665995	1	7
graphlog	CC(C)[C@H]1CC[C@@H](N2CCC(n3cc(C(N)=O)c4ccccc43)CC2)CC1	train	-7.39395	-45.2429	0.333579	1	2
graphlog	CN1Cc2cc(F)ccc2C2(CCN(C3CCC(C(C)(C)C)CC3)CC2)C1=O	train	-13.1017	-33.6663	0.267873	1	1
graphlog	CCN(CC)C(=O)c1ccc(N(c2cccc(O)c2)C2CCN(CCc3ccoc3)CC2)cc1	train	0.925691	-65.7199	0.424073	9	1
graphlog	CN1c2ccc(Cl)cc2C(c2ccccc2)=NCC1CCNC(=O)c1ccc(Cl)cc1	train	15.4425	26.0966	0.73781	1	7
graphlog	CN1c2ccccc2C(c2ccccc2)=NCC1CCNC(=O)c1ccc(F)cc1	train	15.8647	25.8264	0.840041	1	7
graphlog	Cc1cccc(CN2CCN3C[C@H](C)[C@](C)(c4cccc(O)c4)C[C@@H]3C2)c1	train	-25.4732	-18.1587	0.419096	9	1
graphlog	Cc1ccc(C(c2ccccc2)N2CCC(O)(c3ccccc3)CC2)cc1	train	24.9857	-55.9461	0.209002	1	0
graphlog	CNC(=O)c1ccc(C2=CC3(CCNCC3)Oc3ccccc32)cc1	train	48.259	-23.9921	0.244964	1	3
graphlog	CCN(CC)C(=O)c1ccc(N(c2cccc(CN(C)C)c2)C2CCN(Cc3ccccc3)CC2)cc1	train	5.03144	-66.5652	0.238867	9	0
graphlog	CN(C)C[C@H]1CCc2cc(-c3ccccc3)ccc2[C@]1(O)c1cccc(O)c1	train	25.6069	-32.312	0.413955	9	9
graphlog	COc1ccc(C[C@@H]2NC(=O)[C@@H](Cc3c[nH]c4ccccc34)NC(=O)[C@H](Cc3ccccc3)NC(=O)[C@H]3CCCN3C2=O)cc1	train	13.6516	3.00136	0.46612	1	8
graphlog	CCN(CC)C(=O)c1ccc(N(c2cccc(O)c2)C2CCN(CCc3ccccc3F)CC2)cc1	train	1.95688	-65.6897	0.279896	9	1
graphlog	CCN(CC)C(=O)c1ccc(N(c2cccc(OC)c2)C2CCN(CCc3cccs3)CC2)cc1	train	0.645192	-66.9533	0.148744	9	1
graphlog	C[C@]12CC[C@H](C[C@H](N3C(=O)C(N[C@@H](CO)C(=O)O)Nc4ccccc43)C1)N2C1CCCCCCC1	train	6.62241	-26.7015	0.337416	1	2
graphlog	CCNC(=O)c1ccc(Oc2ccc(CNCCc3ccccc3)cc2)nc1	train	1.71461	6.69881	0.205928	9	8
graphlog	CC(=O)N[C@@H](Cc1ccccc1)C(=O)N[C@@H](Cc1ccccc1)C(=O)N[C@@H](Cc1ccccc1)C(=O)N[C@@H](CCCNC(=N)N)C(=O)N[C@@H](CC(C)C)C(=O)N[C@@H](CCCNC(=N)N)C(=O)N[C@@H](CCCNC(=N)N)C(=O)N[C@H](C)C(=O)N[C@@H](CCCNC(=N)N)C(=O)N1CCC[C@H]1C(=O)N[C@@H](CCCCN)C(N)=O	train	27.5718	6.89819	0.597025	4	8
graphlog	Oc1ccc2c(c1)[C@]13CCN(Cc4ccccc4)C[C@@]1(C2)Cc1cc2ccccc2nc1C3	train	-2.03309	-30.6134	0.3137	9	3
graphlog	COc1cccc(CN2CCC[C@@H]2C/N=C(\S)N2Cc3ccccc3C[C@H]2CNC(=O)Nc2ccccc2)c1OC	train	23.1961	-13.2326	0.501731	1	9
graphlog	C[C@H]1CN2CCN(CCc3ccccc3)C[C@H]2C[C@@]1(C)c1cccc(O)c1	train	-22.2043	-21.6301	0.430057	9	1
graphlog	CN1CC[C@@]23C[C@@H]1CC[C@H]2Oc1ccc(O)cc13	train	44.1685	-5.58645	0.117839	9	1
graphlog	CN(C(=O)[C@@H](NC(=O)c1ccccc1)c1ccccc1)[C@H](CN1CCCC1)c1ccccc1	train	16.4086	38.7488	0.437993	8	7
graphlog	CN1CC[C@@]2(CCc3ccc(F)cc3)c3cc(O)ccc3O[C@H]2C1	train	-35.1123	-37.2355	0.204214	9	1
graphlog	CCOCC(c1ccccc1)N1CCC(O)(c2ccccc2)CC1	train	-20.8452	-46.1957	0.275652	1	1
graphlog	CCCCN1CN(c2ccccc2)C2(CCN(C(c3ccccc3)c3ccccc3)CC2)C1=O	train	32.2801	-53.7926	0.295429	1	0
graphlog	CC(C)(C)C1CCC(N2CCC3(CC2)C(=O)NCc2cc(F)ccc23)CC1	train	-11.7268	-37.7492	0.187925	1	2
graphlog	C[C@H]1CN2CCN(Cc3cccc(OCc4ccccc4)c3)C[C@H]2C[C@@]1(C)c1cccc(O)c1	train	-23.3881	-21.118	0.514203	9	1
graphlog	COc1ccccc1N1CCN(CCCNC(=O)NN(Cc2ccc(F)cc2)c2ccccc2)CC1	train	-15.0505	-9.93673	0.176385	1	2
graphlog	c1ccc2c(CN3CCC(c4c[nH]c5ncccc45)CC3)cccc2c1	train	1.2938	-13.9871	0.301326	1	9
graphlog	Oc1ccc2c(c1)[C@]1(CCCc3ccccc3)CCN(CCCc3ccccc3)C[C@@H]1O2	train	-33.239	-32.1122	0.446164	9	9
graphlog	CNC(c1cccc(O)c1)C(C)(C)C(=O)NCCCc1ccccc1	train	0.408753	-5.5021	0.667896	9	8
graphlog	CCNC(=O)c1ccc(C2=CC3(CCNCC3)Oc3ccccc32)cc1	train	47.9837	-24.3451	0.293047	1	3
graphlog	Oc1ccc2c(c1)[C@]1(CCc3ccccc3)CCN(CCc3ccccc3C(F)(F)F)C[C@@H]1O2	train	-29.7452	-38.5863	0.232244	9	9
graphlog	CN1CN(c2ccccc2)C2(CCN(C3CCc4c(Cl)ccc(Cl)c4C3)CC2)C1=O	train	6.52185	-9.65928	0.560215	1	7
graphlog	Cc1cc(O)c(Cl)c(C)c1C[C@H](N)C(=O)N1CCC[C@H]1C(=O)N[C@@H](Cc1ccccc1)C(=O)N[C@@H](Cc1ccccc1)C(N)=O	train	18.5805	3.18326	0.505706	4	8
graphlog	CN(CC(=O)N(C)[C@H](CN1CC[C@@H](O)C1)c1ccccc1)C(=O)c1ccc(Cl)c(Cl)c1	train	18.9783	33.0701	0.548942	8	7
graphlog	COC(=O)N1CC[C@@H](NC(=O)[C@@H](N)Cc2c(C)cc(O)cc2C)c2cc(Cc3ccccc3)ccc21	train	28.0408	-9.5287	0.523166	4	9
graphlog	C=CCN1CC[C@@]2(CCc3ccccc3)c3cc(O)ccc3O[C@H]2C1	train	-37.1561	-35.6807	0.452775	9	9
graphlog	CN(C(=O)Cc1ccc(C(F)(F)F)cc1)[C@H](CN1CCCC1)c1cccc(NC(=O)CCC(=O)O)c1	train	18.3377	43.4916	0.600583	8	7
graphlog	NC(=O)c1ccc(Oc2ccc(CCNCCCc3ccccc3)cc2)nc1	train	-0.144172	8.04957	0.535862	9	5
graphlog	CNC(=O)c1cccc([C@]2(C)CCN(CCc3ccccc3)C[C@@H]2C)c1	train	-12.7095	-22.7825	0.259368	9	1
graphlog	COc1cccc2c1C(c1ccccc1)=NCC(CCNC(=O)c1cccs1)N2C	train	18.2532	25.0653	0.664401	1	7
graphlog	CN(C(=O)Cc1cccc(CN)c1)[C@H](CN1CCCC1)c1ccccc1	train	13.6193	40.6791	0.606685	8	7
graphlog	CC(C)[C@H]1CC[C@@H](N2CCC3(CC2)[C@@H]2CN(CC4CC4)C[C@@H]2CN3c2ccc(F)cc2)CC1	train	-30.72	-24.0664	0.40056	1	2
graphlog	CN(C(=O)Cc1cccc2occc12)[C@H]1CC[C@@]2(CCCO2)C[C@@H]1N1CCCC1	train	2.54179	43.0246	0.84758	1	4
graphlog	CNCc1ccccc1C1(O)CCN(C(c2ccccc2Cl)c2ccccc2Cl)CC1	train	22.4535	-43.0034	0.37236	1	9
graphlog	CN(C(=O)CNC(=O)c1ccccc1)[C@H](CN1CCCC1)c1ccccc1	train	17.2769	35.8122	0.624805	8	7
graphlog	CN1CN(c2ccccc2)C2(CCN(C(c3ccccc3)c3ccccc3)CC2)C1=O	train	33.4125	-54.5206	0.409169	1	0
graphlog	COc1cc(CC(=O)N(C)[C@H](CN2CC[C@H](O)C2)c2ccccc2)c(S(=O)(=O)N2CCOCC2)cc1OC	train	8.03676	33.3926	0.733412	8	7
graphlog	Cc1cc(O)cc(C)c1C[C@H](N)C(=O)N[C@@H]1CCN(C(=O)c2ccccc2)c2ccc(Cc3ccccc3)cc21	train	27.1395	-8.27081	0.502615	4	9
graphlog	O=C1NCN(c2ccccc2)C12CCN(C1CCCc3cccc(F)c31)CC2	train	-2.03989	-14.6411	0.411521	1	9
graphlog	CC1C2Cc3ccc(C(N)=O)cc3C1(C)CCN2CCc1ccccc1	train	-24.6735	3.50551	0.798224	7	5
graphlog	O=C1NCN(c2ccccc2)C12CCN(C1CCc3cc(Cl)ccc3C1)CC2	train	2.80937	-10.9739	0.409633	1	9
graphlog	NC(=O)c1ccc(Oc2ccc3c(c2)CCCN(CCCN2CCOCC2)C3)nc1	train	11.2706	-1.98825	0.19572	9	8
graphlog	CN1Cc2ccccc2C2(CCN(C3CCC(C(C)(C)C)CC3)CC2)C1=O	train	20.0276	-22.7403	0.397297	1	1
graphlog	CC1(O)CCN(Cc2ccc(-c3ccccc3S(=O)(=O)N3CCCC3)cc2)CC1	train	21.4448	22.3489	0.804836	1	7
graphlog	CC(C)S(=O)(=O)N1CCN(Cc2ccccc2C2(O)CCN(C(c3ccccc3Cl)c3ccccc3Cl)CC2)CC1	train	21.0649	-41.5692	0.394247	1	9
graphlog	OC1(c2ccccc2)CCN(C(c2ccccc2)c2ccc(Cl)cc2)CC1	train	25.2233	-55.5339	0.40298	1	0
graphlog	CC[C@@H]1CN2CCc3c([nH]c4ccccc34)[C@@H]2C[C@@H]1/C(=C\OC)C(=O)OC	train	17.0766	-27.781	0.232679	1	8
graphlog	CCC(=O)N(c1ccccc1)[C@@]1(C(=O)OC)CCN(CCc2ccccc2)C[C@H]1C	train	-0.507891	-4.1525	0.638496	9	7
graphlog	CC(C)[C@H]1CC[C@@H](N2CCC(N3CCc4ccccc43)CC2)CC1	train	-9.09206	-40.9547	0.317542	1	2
graphlog	CC(C)C[C@H](NC(=O)[C@H](CO[C@@H]1O[C@H](CO)[C@@H](O)[C@H](O)[C@H]1O)NC(=O)[C@H](CCCCN)NC(=O)[C@H](CC(C)C)NC(=O)[C@H](C)NC(=O)[C@H](CCCCN)NC(=O)[C@H](CCC(=O)O)NC(=O)C(C)(C)NC(=O)[C@H](CC(C)C)NC(=O)[C@H](CC(N)=O)NC(=O)[C@H](C)NC(=O)[C@H](CC(C)C)NC(=O)[C@H](Cc1ccccc1)NC(=O)CNC(=O)[C@@H](NC(=O)[C@@H](N)Cc1ccc(O)cc1)[C@@H](C)O)C(N)=O	train	32.1335	9.77051	0.599138	4	8
graphlog	OC1(c2ccc(F)cc2)CCN(C(c2ccccc2)c2ccccc2)CC1	train	25.9785	-55.9111	0.296697	1	0
graphlog	CN(C(=O)Cc1ccc(CN)cc1)[C@H](CN1CCCC1)c1ccccc1	train	13.7264	42.6751	0.47629	8	7
graphlog	CCN(CC)C(=O)c1ccc(N(c2cccc(OC)c2)C2CCN(CCc3ccoc3)CC2)cc1	train	1.5436	-66.5965	0.166131	9	1
graphlog	Cc1cc(O)cc(C)c1C[C@H](N)C(=O)N1CCN(CCC(c2ccccc2)c2ccccc2)CC1	train	35.0671	-17.2441	0.409169	9	0
graphlog	O=C1NCN(c2ccccc2)C12CCN(Cc1ccccn1)CC2	train	37.975	-19.0981	0.356393	1	0
graphlog	O=C(COCCF)N1CCN(C(=O)Cc2ccc(Cl)c(Cl)c2)[C@@H]2[C@@H](N3CCCC3)CCC[C@@H]21	train	4.01409	15.1249	0.455427	1	2
graphlog	Cc1cc(O)cc(C)c1C[C@H](N)C(=O)N1CCC[C@H]1C(=O)N[C@@H](Cc1ccccc1)C(=O)N[C@@H](Cc1ccccc1)C(N)=O	train	18.6601	3.36595	0.32293	4	8
graphlog	Cc1ccccc1C(c1ccccc1)N1CCC(O)(c2ccccc2)CC1	train	26.5699	-49.1888	0.292874	1	0
graphlog	CC(=O)N1CC[C@@H](NC(=O)[C@@H](N)Cc2c(C)cc(O)cc2C)c2cc(Cc3cccc4ccccc34)ccc21	train	27.4699	-11.2396	0.65557	4	9
graphlog	CN(C)C(=O)C(CCN1CCC(O)(c2ccc(Cl)cc2)CC1)(c1ccccc1)c1ccccc1	train	36.3241	-31.5918	0.262088	1	0
graphlog	C[C@H]1CN2CCN(Cc3ccc4ccccc4c3)C[C@H]2C[C@@]1(C)c1cccc(O)c1	train	-25.0207	-23.1314	0.278969	9	1
graphlog	O=C1N(CCN2CCCCC2)CN(c2ccccc2)C12CCN(C(c1ccccc1Cl)c1ccccc1Cl)CC2	train	26.9045	-37.205	0.366121	1	9
graphlog	CCOC(=O)N1CCC(c2ccccc2)(c2nccn2Cc2cccc(OC)c2)CC1	train	-9.99504	-30.4889	0.347292	9	9
graphlog	CC(C)C[C@H](NC(=O)[C@H](Cc1ccccc1)NC(=O)CNC(=O)CNC(=O)[C@@H](N)Cc1ccc(O)cc1)C(=O)N[C@@H](CCCNC(=N)N)C(=O)N[C@@H](CCCCN)C(=O)N[C@@H](Cc1ccc(I)cc1)C(=O)N1CCC[C@H]1C(=O)N[C@@H](CCCCN)C(=O)O	train	28.9859	6.87263	0.66985	4	8
graphlog	CN(C(=O)Cc1ccc(CNS(=O)(=O)Cc2ccccc2)cc1)[C@H](CN1CC[C@H](O)C1)c1ccccc1	train	19.876	42.3867	0.738553	8	7
graphlog	CC(=O)CN1CN(c2ccccc2)C2(CCN(C3CCC(C)(C)c4ccccc43)CC2)C1=O	train	24.6788	-26.2187	0.477518	1	9
graphlog	CN1c2ccc(Cl)cc2C(c2ccccc2)=NCC1CCNC(=O)c1ccc(F)cc1	train	15.5007	26.0606	0.798256	1	7
graphlog	CCN(CC)C(=O)c1ccc(N(c2cccc(C(N)=O)c2)C2CCN(Cc3ccccc3)CC2)cc1	train	3.17087	-68.1286	0.299876	9	0
graphlog	CC(C)NCCN1CN(c2ccccc2)C2(CCN(C(c3ccccc3Cl)c3ccccc3Cl)CC2)C1=O	train	27.7283	-38.0228	0.330091	1	9
graphlog	C[C@H]1CN2CCN(C(=O)c3ccccc3)C[C@H]2C[C@@]1(C)c1cccc(O)c1	train	37.8063	-4.83829	0.394621	9	1
graphlog	Cc1cc(O)cc(C)c1C[C@H](N)C(=O)N[C@H](CCCNC(=N)N)C(=O)N[C@H]1Cc2ccccc2CN(CCC(=O)N[C@@H](CCCNC(=N)N)C(=O)N[C@@H](Cc2ccc(O)cc2)C(=O)N[C@@H](Cc2ccc(F)cc2)C(=O)N[C@@H](CCCNC(=N)N)C(=O)N[C@@H](Cc2c[nH]c3ccccc23)C(=O)N[C@@H](CCCNC(=N)N)C(N)=O)C1=O	train	28.155	3.49256	0.449391	4	2
graphlog	CCCCNCCN1CN(c2ccccc2)C2(CCN(Cc3c(Cl)cccc3Cl)CC2)C1=O	train	36.4488	-16.9081	0.597025	1	9
graphlog	O=C1NCN(c2ccc(Cl)cc2)C12CCN(C1Cc3cccc4cccc1c34)CC2	train	-2.33433	-20.021	0.453271	1	1
graphlog	CC(=O)N1CCC(c2ccccc2)(c2nccn2Cc2ccccc2)CC1	train	38.5601	-29.5554	0.277015	9	9
graphlog	CCN(CC)C(=O)c1ccc(N(c2cccc(OC)c2)C2CCN(CCc3ccsc3)CC2)cc1	train	1.3802	-66.8094	0.212659	9	1
graphlog	c1cncc([C@@H]2CN3CCC[C@@H]3c3cc(OCCCN4CCCCC4)ccc32)c1	train	-1.83681	2.32437	0.458184	1	2
graphlog	C#C[C@]1(O)CC[C@H]2[C@@H]3CCc4cc(O)ccc4[C@H]3CC[C@@]21C	train	29.462	-21.2578	0.115399	9	9
graphlog	CC#C[C@]1(O)CC[C@H]2[C@@H]3CCC4=CC(=O)CCC4=C3[C@@H](c3ccc(N(C)C)cc3)C[C@@]21C	train	29.4361	-18.9685	0.13299	1	9
graphlog	CCCN1CC[C@H]2c3cc4cccc(OC)c4nc3[C@H](CC)[C@H]3CCC[C@@H]1[C@@H]32	train	-20.5927	-1.31822	0.240963	1	8
graphlog	COc1ccccc1NC(=O)N1CCC(c2ccccc2)(c2nccn2Cc2ccccc2)CC1	train	38.9272	-25.2746	0.294626	9	9
graphlog	O=C1NCN(c2ccccc2)C12CCN(C(c1ccccc1)c1ccccc1Cl)CC2	train	29.2393	-42.0599	0.271845	1	0
graphlog	OC1(c2ccccc2)CC2CCC(C1)N2C(c1ccccc1Cl)c1ccccc1Cl	train	10.1341	-10.3075	0.431318	1	2
graphlog	Oc1ccc2c(c1)[C@]1(CCCCCc3ccccc3)CCN(CCc3ccc(C(F)(F)F)cc3)C[C@@H]1O2	train	-29.1437	-36.3408	0.361784	9	1
graphlog	Cc1cc(C)cc(C(=O)N2CCC(c3ccccc3)(c3nccn3Cc3ccccc3)CC2)c1	train	39.014	-27.5843	0.364888	9	9
graphlog	Cc1ccccc1C(c1ccccc1C)N1C2CCC1CC(O)(c1ccccc1)C2	train	10.1812	-10.2286	0.418565	1	9
graphlog	Cc1ccsc1C1(O)CCN(C(c2ccccc2)c2ccccc2)CC1	train	26.194	-53.4238	0.211982	1	0
graphlog	CC(C)C[C@H](NC(=O)[C@H](CO[C@@H]1O[C@H](CO)[C@@H](O)[C@H](O)[C@H]1O)NC(=O)[C@H](CCCCN)NC(=O)[C@H](CC(C)C)NC(=O)[C@H](C)NC(=O)[C@H](CCCCN)NC(=O)[C@H](CCC(=O)O)NC(=O)C(C)(C)NC(=O)[C@H](CC(C)C)NC(=O)[C@H](CC(N)=O)NC(=O)[C@@H]1CCCN1C(=O)CCNC(=O)[C@H](Cc1ccccc1)N(C)C(=O)CNC(=O)[C@@H](C)NC(=O)[C@@H](N)Cc1ccc(O)cc1)C(N)=O	train	32.8505	9.22256	0.437296	4	8
graphlog	C[C@H]1CN(CCC(=O)N(Cc2ccc(-c3ccccc3)cc2)[C@@H](Cc2ccccc2)C(=O)O)CC[C@@]1(C)c1cccc(O)c1	train	-15.9908	-16.5885	0.379518	9	1
graphlog	CC(C)C[C@H](NC(=O)[C@H](Cc1ccccc1)NC(=O)[C@@H]1CCCN1C(=O)CNC(=O)[C@@H](N)Cc1ccc(O)cc1)C(=O)N[C@@H](CCCN=C(N)N)C(=O)N[C@@H](CCCN=C(N)N)C(N)=O	train	25.3466	9.71011	0.472386	4	8
graphlog	CC[C@H](C)[C@H](NC(=O)[C@H](CCCN=C(N)N)NC(=O)[C@H](CCCN=C(N)N)NC(=O)[C@H](CC(C)C)NC(=O)[C@H](Cc1ccccc1)NC(=O)CNC(=O)CNC(=O)[C@@H](N)Cc1ccc(O)cc1)C(=O)N[C@@H](CCCN=C(N)N)C(=O)N1CCC[C@@H]1C(=O)O	train	28.5601	10.3279	0.829578	4	7
graphlog	COc1ccc(CN2C3C4C5CC6C7C5C3C7C2(O)C64)cc1OC	train	3.9407	2.32976	0.268054	1	6
graphlog	Cc1cc(O)cc(C)c1C[C@H](N)C(=O)N[C@@H]1CCN(C(=O)C2CC2)c2ccc(Cc3ccccc3)cc21	train	27.0643	-7.03109	0.533462	4	9
graphlog	CCCCCN1CCCc2cc(Oc3ccc(C(N)=O)cn3)ccc2C1	train	12.8449	-3.55597	0.433333	9	8
graphlog	Oc1ccc2c(c1)[C@]1(CCCCCc3ccccc3)CCN(CCc3ccccc3)C[C@@H]1O2	train	-33.0895	-33.1167	0.451063	9	9
graphlog	COc1cc(CC(=O)N(C)[C@H](CN2CCCC2)c2ccccc2)c(S(=O)(=O)N2CCOCC2)cc1OC	train	7.71912	34.0698	0.798224	8	7
graphlog	CCN(CC)C(=O)c1ccc(N(c2cccc(O)c2)C2CCN(CCC3CC3)CC2)cc1	train	-1.17918	-65.7622	0.32455	9	1
graphlog	CN1CC[C@@]2(CCc3ccccc3F)c3cc(O)ccc3O[C@H]2C1	train	-35.7284	-35.5102	0.222339	9	9
graphlog	CCCCC(CCCC)N1CC[C@H]1[C@@H](N)c1cccc(Cl)c1	train	-17.4966	-35.3977	0.177001	1	1
graphlog	Clc1cc(Cl)c(OCC#CI)cc1Cl	train	-5.1474	-22.6869	0.331586	1	2
graphlog	Oc1ccc2c(c1)[C@]1(CCc3ccccc3)CCN(CCc3cccc(C(F)(F)F)c3)C[C@@H]1O2	train	-30.0515	-37.459	0.320184	9	1
graphlog	Oc1ccc2c(c1)[C@]1(CCc3ccccc3)CCN(CCc3ccc(C(F)(F)F)cc3)C[C@@H]1O2	train	-29.574	-36.1042	0.215153	9	1
graphlog	CC(C)CNCc1ccc(-c2cnccc2S(=O)(=O)N2CCCC2)cc1	train	20.0456	18.1063	0.314878	1	8
graphlog	NC(=O)[C@@H]1CSCSC[C@@H](NC(=O)[C@@H](N)Cc2ccc(O)cc2)C(=O)N[C@@H](Cc2ccccc2)C(=O)N[C@@H](Cc2ccccc2)C(=O)N1	train	8.64845	20.043	0.693191	4	7
graphlog	NC(=O)c1ccc(Oc2ccc(CNCc3ccccc3)cc2)nc1	train	1.40604	8.90105	0.704464	9	5
graphlog	CCCC(C)CN1CCC(c2ccc(C(O)(CC)CC)cc2)(c2cccc(C(N)=O)c2)CC1	train	13.2503	-18.3972	0.492688	9	1
graphlog	COC(=O)C(c1ccccc1)N1CCC(O)(c2ccccc2)CC1	train	28.6079	-48.907	0.145074	1	0
graphlog	C[C@H]1CN2CCCN(Cc3ccccc3)C[C@H]2C[C@@]1(C)c1cccc(O)c1	train	-22.0749	-23.1059	0.320312	9	1
graphlog	CSCC[C@H](NC(=O)[C@H](Cc1ccccc1)NC(=O)CNC(=O)CNC(=O)[C@@H](N)Cc1ccc(C(N)=O)cc1)C(=O)O	train	16.4157	-16.8157	0.275517	4	1
graphlog	CCN(CC)C(=O)c1ccc(N(c2cccc(O)c2)C2CCN(CC(C)c3ccccc3)CC2)cc1	train	3.08319	-64.6654	0.223157	9	1
graphlog	O=c1[nH]c2ccccc2n1C1CCN(C2(CO)CCCCCCC2)CC1	train	12.0228	-41.5646	0.376855	1	3
graphlog	CC(C)(C)NC(=O)NC[C@@H]1Cc2ccccc2CN1/C(S)=N/C[C@H]1CCCN1C(=O)c1ccccc1	train	16.8256	-11.4429	0.340268	1	9
graphlog	CC(=O)Nc1ccc2c(c1)CCC(C(=O)N(C)[C@H](CN1CC[C@H](O)C1)c1ccccc1)O2	train	23.0159	38.4927	0.560215	8	7
graphlog	CN(C(=O)Cc1ccc(CCCNS(C)(=O)=O)cc1)[C@H](CN1CC[C@H](O)C1)c1ccccc1	train	19.0029	45.9532	0.719944	8	7
graphlog	NCc1ccccc1C1(O)CCN(C(c2ccccc2Cl)c2ccccc2Cl)CC1	train	23.1142	-42.8715	0.297802	1	9
graphlog	COC(=O)C12CN(C)CC(C(=O)OC)(C1=O)C(c1cccc(C)c1)N(C)C2c1cccc(C)c1	train	27.2321	27.1023	0.291334	1	8
graphlog	CN1CC[C@]23c4c5ccc(NCc6cccc(O)c6)c4O[C@H]2[C@@H](O)C=C[C@H]3[C@H]1C5	train	7.67357	-4.60906	0.28411	9	8
graphlog	CC(=O)N1C[C@H]2C[C@@](C)(c3cccc(O)c3)[C@@H](C)CN2C[C@@H]1c1ccccc1	train	-22.7776	-26.638	0.310729	9	1
graphlog	CC1(C)CCC(N2CCC3(CC2)C(=O)N(CCNCc2ccccc2)CN3c2ccccc2)c2ccccc21	train	25.4988	-25.2028	0.408708	1	9
graphlog	Cc1ccc(C(CNC(=O)c2oc3ccccc3c2C)N2CCCC2)o1	train	8.80103	-14.8696	0.34625	1	9
graphlog	Cc1ncc2nccn2c1-c1ccc(Oc2nccc3occc23)cc1C(F)(F)F	train	33.3086	-35.4913	0.140627	1	9
graphlog	CC(C)C1CCC(N2CCC3(CC2)C(=O)NCc2cc(F)ccc23)CC1	train	-11.5737	-37.7974	0.181802	1	2
graphlog	CN(C(=O)Cc1ccc([N+](=O)[O-])cc1)[C@H](CN1CCCC1)c1ccccc1	train	11.6618	41.1895	0.750141	8	7
graphlog	CC(C)(C)NC(=O)NC[C@@H]1Cc2ccccc2CN1/C(S)=N/C[C@H]1CCCN1Cc1ccccc1	train	15.9217	-11.6235	0.328483	1	9
graphlog	CN1CC[C@]23Cc4[nH]c5ccccc5c4C[C@H]2[C@H]1Cc1ccc(O)cc13	train	-20.744	5.24282	0.573684	9	5
graphlog	CC[C@@]1(c2cccc(NS(C)(=O)=O)c2)[C@H]2CN(CC3(O)Cc4ccccc4C3)C[C@H]21	train	66.2123	-6.4251	0.497474	9	9
graphlog	CNC(c1cccc(O)c1)C(C)(C)C(=O)NCc1ccccc1	train	1.26142	-6.44371	0.645108	9	7
graphlog	C[C@H]1C[C@H]2C[C@](c3cccc(O)c3)(CCN2CCc2ccccc2)C1	train	41.4404	11.4484	0.443838	9	8
graphlog	Cc1ccc([C@H](N)[C@@H]2CCN2C(c2ccccc2)c2ccccc2)cc1F	train	20.3291	-56.3816	0.409169	1	1
graphlog	COc1ccc2c(c1)[C@]13CCN(CC4CC4)C[C@@]1(C2)Cc1cc(C(N)=O)c(=O)[nH]c1C3	train	32.9734	-2.50395	0.176627	1	3
graphlog	Oc1ccc2c(c1)[C@]1(CCCCc3ccccc3)CCN(CCc3ccc(F)cc3)C[C@@H]1O2	train	-29.7821	-33.6328	0.410571	9	1
graphlog	COc1nc(NCCCN2CCOCC2)nc(OC)c1NC(=O)c1ccc(Oc2cc3c(cc2C)CCC3(C)C)o1	train	29.5109	-2.64821	0.230886	1	8
graphlog	CN(C(=O)CNc1ccc(C(F)(F)F)cc1)[C@H](CN1CC[C@H](O)C1)c1ccccc1	train	11.6827	37.3056	0.822072	8	7
graphlog	CN(CC(=O)N(C)[C@H](CN1CC[C@H](O)C1)c1ccccc1)c1ccc(C#N)cc1	train	11.5069	35.3261	0.756753	8	7
graphlog	OC1(c2ccccc2)CCN(C(c2ccccc2)c2cccc(C(F)(F)F)c2)CC1	train	23.5193	-52.9739	0.146443	1	0
graphlog	CC(=O)N1CC[C@@H](NC(=O)[C@@H](N)Cc2c(C)cc(O)cc2C)c2cc(Cc3ccc4ccccc4c3)ccc21	train	28.5471	-11.6293	0.488211	4	9
graphlog	CSc1ccc(CN2CC[C@@](C)(c3cccc(C(N)=O)c3)[C@@H](C)C2)cc1	train	-11.3764	-25.6975	0.424649	9	1
graphlog	C[C@@H](NC(=O)[C@@H](N)Cc1ccc(O)cc1)C(=O)NCC(=O)N(C)[C@@H](Cc1ccccc1)C(=O)NCCO	train	9.58667	17.4245	0.359826	4	8
graphlog	O=C(OC1CCCCC1)N1CCC(c2ccccc2)(c2nccn2Cc2ccccc2)CC1	train	36.4575	-28.337	0.424073	9	9
graphlog	C[C@H]1CN2CCN(Cc3cccs3)C[C@H]2C[C@@]1(C)c1cccc(O)c1	train	-23.5272	-22.1941	0.506267	9	1
graphlog	Cc1cc(N2CCCc3cc(C(N)=O)ccc32)ccc1CNC1Cc2ccccc2C1	train	-4.05002	-25.7186	0.40535	9	3
graphlog	C[C@H]1CN(C[C@H](Cc2ccccc2)C(=O)N[C@@H](CCc2ccccc2)C(=O)O)CC[C@@]1(C)c1cccc(O)c1	train	-15.177	-22.0716	0.324277	9	1
graphlog	O=C1N(CC2CCC2)CN(c2ccccc2)C12CCN(C(c1ccccc1)c1ccccc1)CC2	train	33.3216	-53.5151	0.235043	1	0
graphlog	CN(C(=O)CCC(=O)Nc1cccnc1)[C@H](CN1CC[C@H](O)C1)c1ccccc1	train	22.6812	41.3358	0.365872	8	9
graphlog	CCCS(=O)(=O)NCc1ccccc1C1(O)CCN(C(c2ccccc2Cl)c2ccccc2Cl)CC1	train	22.8726	-41.8936	0.423502	1	9
graphlog	CCOC(=O)CN1CC[C@@H](NC(=O)[C@@H](N)Cc2c(C)cc(O)cc2C)c2cc(Cc3ccccc3)ccc21	train	28.6872	-10.1692	0.568898	4	9
graphlog	CC(C)C[C@H](NC(=O)[C@H](CO[C@@H]1O[C@H](CO)[C@@H](O[C@@H]2O[C@H](CO)[C@@H](O)[C@H](O)[C@H]2O)[C@H](O)[C@H]1O)NC(=O)[C@H](CCCCN)NC(=O)[C@H](CC(C)C)NC(=O)[C@H](C)NC(=O)[C@H](CCCCN)NC(=O)[C@H](CCC(=O)O)NC(=O)C(C)(C)NC(=O)[C@H](CC(C)C)NC(=O)[C@H](CC(N)=O)NC(=O)CCCNC(=O)[C@H](CC(C)C)NC(=O)[C@H](Cc1ccccc1)NC(=O)CNC(=O)[C@@H](NC(=O)[C@@H](N)Cc1ccc(O)cc1)[C@@H](C)O)C(N)=O	train	31.6652	9.60971	0.482659	4	8
graphlog	CCN(CC)C(=O)c1ccc(N(c2cccc(CN)c2)C2CCN(Cc3ccccc3)CC2)cc1	train	3.69676	-66.8897	0.203043	9	0
graphlog	CCCCN(C)C(c1cccc(O)c1)C(C)(C)C(=O)NCCc1ccccc1	train	0.850021	-3.03176	0.457252	9	8
graphlog	CN(C(=O)Cc1ccc(C(F)(F)F)cc1)C(CN1CCCC1)c1cccc(OCC(=O)O)c1	train	10.1599	44.8741	0.665995	8	7
graphlog	Cc1ccc(-c2ccccc2CN2CC3CNCC3C2)o1	train	-5.10649	0.0680618	0.201128	1	8
graphlog	COc1ccccc1C(c1ccccc1)N1CCC(O)(c2ccccc2)CC1	train	26.271	-50.1488	0.323064	1	0
graphlog	COCC(c1ccccc1)N1CCC(O)(c2ccccc2)CC1	train	-20.9351	-46.3121	0.23792	1	1
graphlog	N=C(N)NCCC[C@@H](NC(=O)CC1(CC(=O)N2CCN(C3c4ccccc4NC(=O)c4ccccc43)CC2)CCCC1)C(=O)NCCn1c(=O)n(-c2ccccc2)n(-c2ccccc2)c1=O	train	17.358	-27.7179	0.281272	1	3
graphlog	CN(C(=O)Cc1ccc2c(c1)CN(S(C)(=O)=O)C2)[C@H](CN1CCCC1)c1ccccc1	train	7.17675	48.4402	0.712228	8	7
graphlog	N[C@@H](Cc1ccc(O)cc1)C(=O)N[C@@H]1CSSC[C@@H](NC(=O)[C@@H](N)Cc2ccc(O)cc2)C(=O)NCC(=O)N[C@@H](Cc2ccccc2)C(=O)N2CCN(CC2)C(=O)[C@H](Cc2ccccc2)NC(=O)CNC1=O	train	10.4933	20.0329	0.553197	4	7
graphlog	CC(=O)N1CC[C@@H](NC(=O)[C@@H](N)Cc2c(C)cc(O)cc2C)c2cc(CC3Cc4ccccc4C3)ccc21	train	27.0674	-11.1291	0.584377	4	9
graphlog	CN(C(=O)C1CCc2cc(NS(C)(=O)=O)ccc2O1)[C@H](CN1CC[C@H](O)C1)c1ccccc1	train	22.0922	39.0551	0.719944	8	7
graphlog	CN(C(=O)CNc1ccc([N+](=O)[O-])cc1)[C@H](CN1CC[C@H](O)C1)c1ccccc1	train	11.4184	36.2625	0.865014	8	7
graphlog	CCc1ccc(C2(O)CCN(C(c3ccccc3)c3ccccc3)CC2)cc1	train	25.4099	-57.0028	0.109024	1	0
graphlog	CN(C(=O)Cc1cccc([N+](=O)[O-])c1)[C@H](CN1CCCC1)c1ccccc1	train	11.9231	40.2651	0.946364	8	7
graphlog	Cc1cc(O)cc(C)c1C[C@H](N)C(=O)N1CCN(CCCc2ccccc2)CC1	train	9.09958	8.60747	0.373734	9	8
graphlog	OC1(c2ccccc2)CCN(C(c2ccccc2)c2ccccc2)CC1	train	28.4644	-52.1177	0.347672	1	0
graphlog	O=C1NCN(c2ccccc2)C12CCN(C1CCc3c(Cl)cccc3C1)CC2	train	3.874	-11.182	0.546555	1	9
graphlog	CN(C(=O)Cc1cccc(N)c1)[C@H](CN1CCCC1)c1ccccc1	train	10.8451	40.6211	0.761787	8	7
graphlog	CN(C(=O)Cc1ccc(C(F)(F)F)cc1)C(CN1CCCC1)c1cccc(OCC(=O)OC(C)(C)C)c1	train	9.92472	44.6581	0.682895	8	7
graphlog	CCCCCCC1(O)CCN(C(c2ccccc2)c2ccccc2)CC1	train	29.5333	-55.702	0.123465	1	0
graphlog	Clc1ccc(COC(Cn2ccnc2)c2ccc(Cl)cc2Cl)c(Cl)c1	train	-35.9152	-20.9406	0.210304	1	2
graphlog	COC(=O)C12CN(C)CC(C(=O)OC)(C1=O)C(c1cccc(O)c1)N(C)C2c1cccc(O)c1	train	27.2317	27.1168	0.548942	9	7
graphlog	CO[C@H]1Cc2ccc(O)cc2C(C)(C)[C@@H]1NC/C=C/c1ccccc1	train	-10.6919	-18.9352	0.616981	9	8
graphlog	OC1(c2ccccn2)CCN(C(c2ccccc2)c2ccccc2)CC1	train	29.4615	-50.2946	0.0986854	1	0
graphlog	COc1ccccc1C1(O)CCN(C(c2ccccc2)c2ccccc2)CC1	train	26.8433	-52.1792	0.178681	1	0
graphlog	CC[C@H]1C(=O)C[C@@H]2CCN(Cc3cccs3)[C@@H]3CCC[C@H]1[C@@H]23	train	11.6583	13.2217	0.250654	1	8
graphlog	CC(C)CNCc1ccc(-c2ccccc2S(=O)(=O)N2CCCC2)nc1	train	21.3645	18.9636	0.406005	1	8
graphlog	C[C@H]1CN(C[C@H](Cc2ccccc2)C(=O)N[C@@H](CCCCN)C(=O)O)CC[C@@]1(C)c1cccc(O)c1	train	-13.9932	-23.0939	0.315355	9	1
graphlog	CC(C)(C)CCN1CCCc2cc(Oc3ccc(C(N)=O)cn3)ccc2C1	train	14.7928	-1.29053	0.460451	9	8
graphlog	CN(C)CCCN1c2ccccc2Sc2ccc(Cl)cc21	train	-27.0988	-38.6244	0.174272	1	1
graphlog	FCC1OC2(CCN(Cc3ccccc3)CC2)c2ccccc21	train	22.4676	-46.4738	0.283503	1	9
graphlog	C[C@H]1CN2CCN(Cc3cccc(O)c3)C[C@H]2C[C@@]1(C)c1cccc(O)c1	train	-24.3043	-21.1898	0.477518	9	1
graphlog	C[C@H]1CN(CCc2ccccc2)[C@H](CCN)C[C@@]1(C)c1cccc(O)c1	train	-18.7617	-26.4857	0.324277	9	1
graphlog	C[C@H]1CN2CCN(Cc3ccccn3)C[C@H]2C[C@@]1(C)c1cccc(O)c1	train	-24.8281	-22.7345	0.342886	9	2
graphlog	CCC(=O)N1CC[C@@H](NC(=O)[C@@H](N)Cc2c(C)cc(O)cc2C)c2cc(Cc3ccc4ccccc4c3)ccc21	train	28.7967	-11.3638	0.475083	4	9
graphlog	COc1ccc(-c2c(C)c(C(=O)NC3(C#N)CCCCC3)nn2-c2ccccc2Br)cc1	train	15.7131	-20.4596	0.313351	1	9
graphlog	CN(C(=O)Cc1ccccc1N)[C@H](CN1CCCC1)c1ccccc1	train	8.81893	39.2914	0.79454	8	7
graphlog	CCCC(C)CN1CCC(c2ccc(C(=O)N(C)C)cc2)(c2cccc(O)c2)CC1	train	13.0277	-17.8801	0.409169	9	1
graphlog	CCNCCN1CN(c2ccccc2)C2(CCN(Cc3c(Cl)cccc3Cl)CC2)C1=O	train	36.7845	-16.8607	0.48004	1	9
graphlog	CC[C@@]12CCN(CC3CC3)C[C@@H]1Oc1ccc(O)cc12	train	-32.0913	-29.1869	0.512132	9	7
graphlog	NC1CCc2cc(O)ccc2C1	train	25.7597	-3.95376	0.130691	9	8
graphlog	COc1ccccc1CN1CCC[C@@H]1C/N=C(\S)N1Cc2ccccc2C[C@H]1CNC(=O)Nc1ccccc1	train	22.9494	-13.3914	0.431318	1	9
graphlog	CCC(=O)N(c1ccccc1)[C@H]1CCN(C[C@H](O)c2ccccc2)C[C@H]1C	train	-2.41952	1.39099	0.423388	8	2
graphlog	CC(C)OC(=O)N1CCC(c2ccccc2)(c2nccn2Cc2ccccc2)CC1	train	36.6803	-28.7392	0.388867	9	9
graphlog	CN(C(=O)N1CCC(c2ccccc2)(c2nccn2Cc2ccccc2)CC1)c1ccccc1	train	36.8483	-30.6045	0.341652	9	9
graphlog	OC1(c2ccccc2)CCN(C(c2ccccc2)c2ccccc2F)CC1	train	26.6659	-49.1363	0.250419	1	0
graphlog	CC(C)(C)CCNCc1ccc(-c2cccnc2S(=O)(=O)N2CCCC2)cc1	train	19.3314	18.1345	0.609119	1	8
graphlog	N=C(N)NCC(=O)NCC1(Nc2ccccc2)CCN(Cc2ccccc2)CC1	train	33.6527	-10.1664	0.263038	9	9
graphlog	CCCCNCCN1CN(c2ccccc2)C2(CCN(C3CCCc4ccc(Cl)cc43)CC2)C1=O	train	24.4977	-21.7243	0.590413	1	8
graphlog	O=C(NCCC1CN=C(c2ccccc2)c2ccccc2N1)c1ccccc1	train	19.4358	25.9359	0.852753	1	9
graphlog	CN1CC[C@]2(c3cccc(O)c3)C[C@H](O)C[C@@H]1C2	train	40.182	12.315	0.263264	9	8
graphlog	CC1(C)c2cc(O)ccc2CCC1NCC1CC1	train	-20.2178	-36.481	0.378917	9	1
graphlog	O=C1N(Cc2ccccc2)CN(c2ccccc2)C12CCN(C1CCc3c(Cl)ccc(Cl)c3C1)CC2	train	6.09031	-10.0338	0.482659	1	9
graphlog	CN(CCc1ccccn1)[C@H]1C2C3CC4C5C3CC2C5C41	train	3.372	0.58883	0.282304	1	6
graphlog	NC(=O)c1ccc(Oc2ccc(CCCNCc3ccccc3)cc2)nc1	train	0.206821	7.87975	0.49142	9	8
graphlog	CC1(C)CCC(N2CCC3(CC2)C(=O)N(CCNCC2CCCCC2)CN3c2ccccc2)c2ccccc21	train	23.9052	-25.3273	0.530742	1	8
graphlog	OC1(c2ccc(Cl)c(C(F)(F)F)c2)CCN(CCCC=C(c2ccc(F)cc2)c2ccc(F)cc2)CC1	train	-26.4427	-34.8519	0.276126	1	1
graphlog	CC[C@@]12CCN(CCc3ccc(F)cc3)C[C@@H]1Oc1c(O)cccc12	train	-27.6266	-33.5446	0.28223	9	1
graphlog	NC(=O)c1ccc2c(c1)CCCN2c1ccc(CNC2Cc3ccc(F)cc3C2)cc1	train	-5.39967	-24.3775	0.421325	9	1
graphlog	C[C@H](NC(C)(C)CN(C)C(=O)C1(C(N)=O)CC1)c1ccccc1	train	16.2611	-33.327	0.170659	1	0
graphlog	CC(C)(C)c1cccc(-c2nncn2-c2cccc(O)c2)c1	train	-31.4162	-38.2431	0.249441	9	0
graphlog	C[C@H]1CN(CCC(=O)N[C@@H](Cc2ccc(-c3ccccc3)cc2)C(=O)O)CC[C@@]1(C)c1cccc(O)c1	train	-15.9888	-15.8373	0.270956	9	1
graphlog	CCNCCN1CN(c2ccccc2)C2(CCN(C3CCC(C)(C)c4ccccc43)CC2)C1=O	train	25.8723	-23.5675	0.502615	1	9
graphlog	CCN(CC)C(=O)c1ccc(N(c2cccc(O)c2)C2CCN(CCc3ccsc3)CC2)cc1	train	0.736633	-66.0276	0.326348	9	1
graphlog	CC(C)C1CCC(N2CCC3(CC2)C(=O)N(C)Cc2cc(F)ccc23)CC1	train	-13.1059	-33.6887	0.435246	1	1
graphlog	OC1(c2ccc(Cl)cc2)CCN(C(c2ccccc2)c2ccccc2)CC1	train	26.0496	-55.3008	0.240677	1	0
graphlog	C[C@H]1CN2CCN(Cc3ccc(Cl)cc3)C[C@H]2C[C@@]1(C)c1cccc(O)c1	train	-24.7197	-20.4521	0.365872	9	1
graphlog	CC1(C)CCC(NCc2ccc(N3CCCc4cc(C(N)=O)ccc43)cc2)CC1	train	-7.93174	-23.2946	0.469237	9	1
graphlog	C=C(C(=O)O)[C@@H](NC(=O)[C@H](Cc1c[nH]c2ccccc12)NC(=O)[C@@H]1CCCN1C(=O)[C@@H](N)Cc1c(C)cc(O)cc1C)c1ccccc1	train	16.7827	-8.8187	0.392045	4	9
graphlog	CCN(C)C(=O)c1ccc(C2(c3cccc(O)c3)CCCN(CC3CC3)C2)cc1	train	10.2806	2.85518	0.46612	9	8
graphlog	CC(C)CCNCc1ccc(N2CCCc3cc(C(N)=O)ccc32)cc1	train	-7.02065	-22.0818	0.325486	9	1
graphlog	C=C[C@@H](O)C#CC#C[C@@H](O)/C=C\CCCCCCC	train	35.5181	9.14345	0.21359	1	1
graphlog	CC(C)CNCc1ccc(-c2ccccc2S(=O)(=O)N2CCOC[C@H]2C)cc1	train	24.6859	18.9823	0.66985	1	7
graphlog	C=CCN(C)C1CCc2ccc(O)cc2C1(C)C	train	-15.4043	-40.127	0.370217	9	2
graphlog	Cc1cc(O)cc(C)c1C[C@H](N)C(=O)N[C@@H]1CCCc2ccc(Cc3cccc4ccccc34)cc21	train	25.6167	-10.8664	0.469347	4	9
graphlog	CC(C)C[C@H](NC(=O)[C@H](Cc1ccccc1)NC(=O)CNC(=O)CNC(=O)[C@@H](N)Cc1ccc(O)cc1)C(=O)N[C@@H](CCCN=C(N)N)C(=O)O	train	30.2974	11.858	0.34044	4	7
graphlog	CCCN(C)C1CCc2ccc(O)cc2C1(C)C	train	-15.159	-40.2006	0.394997	9	1
graphlog	OC1(c2ccccc2)CCN(C(c2ccccc2)c2ccccc2Cl)CC1	train	26.3741	-49.1245	0.268722	1	0
graphlog	CCN(CC)C(=O)c1ccc(N(c2cccc(N)c2)C2CCN(Cc3ccccc3)CC2)cc1	train	4.1449	-66.0921	0.177212	9	0
graphlog	NC(=O)c1cccc(OC2CCN(CC3CC3)CC2)c1	train	29.6396	30.8872	0.411044	9	7
graphlog	Cc1cc(C(N)=O)cc(C)c1C[C@H](N)C(=O)N[C@@H](C)C(=O)NCC(=O)N[C@@H](Cc1ccccc1)C(=O)N[C@@H](CC(C)C)C(=O)O	train	33.0612	4.82583	0.216837	4	8
graphlog	C[C@H]1CN2CCN(C(=O)Cc3ccccc3)C[C@H]2C[C@@]1(C)c1cccc(O)c1	train	37.2849	-5.63397	0.320312	9	9
graphlog	CCCCCCN1C[C@H](C)[C@](C)(c2cccc(O)c2)C[C@H]1CCC	train	-20.283	-31.1252	0.409169	9	1
graphlog	C[C@H]1CN2CCN(Cc3cccc4ccccc34)C[C@H]2C[C@@]1(C)c1cccc(O)c1	train	-23.1472	-23.8927	0.379518	9	1
graphlog	CCc1cc(F)c2nc(N3CCC(NC4CCOCC4)CC3)c(-c3nc(C)no3)c(C)c2c1	train	-19.2052	51.7488	0.728626	1	4
graphlog	CN1C[C@@H]2Oc3c(O)cccc3[C@@]23CCC[C@@H]1C3	train	43.7434	-5.53769	0.168466	1	8
graphlog	COCC(=O)N1CCC(c2ccccc2)(c2nccn2Cc2ccccc2)CC1	train	37.8644	-28.7798	0.310505	9	9
graphlog	CCN(CC)C(=O)c1ccc(N(c2cccc(OC)c2)C2CCN(CCc3ccccc3)CC2)cc1	train	1.89265	-66.5661	0.188595	9	1
graphlog	CN(C(=O)CNC(=O)c1ccc(Cl)c(Cl)c1)[C@H](CN1CCCC1)c1ccccc1	train	17.3297	34.922	0.667896	8	7
graphlog	O=C1NCN(c2ccccc2)C12CCN(Cc1cccnc1)CC2	train	37.7027	-19.325	0.373181	1	9
graphlog	CN(C(=O)Cc1ccc(NS(C)(=O)=O)cc1)[C@H](CN1CC[C@H](O)C1)c1ccccc1	train	20.7236	43.1952	0.820315	8	7
graphlog	CC(C)(C)OC(=O)N1CCN(C(=O)Cc2ccc(Cl)c(Cl)c2)[C@@H]2[C@@H](N3CCCC3)CCC[C@@H]21	train	4.51317	15.0813	0.55625	1	2
graphlog	COc1cc(CC(=O)N(C)[C@H](CN2CC[C@H](O)C2)c2ccccc2)c(S(=O)(=O)N(C)C)cc1OC	train	6.53373	34.8147	0.724149	8	7
graphlog	CCCc1ccc(C2(O)CCN(C(c3ccccc3)c3ccccc3)CC2)cc1	train	26.0623	-56.8898	0.0708223	1	0
graphlog	CCNCCN1CN(c2ccccc2)C2(CCN(C(c3ccccc3Cl)c3ccccc3Cl)CC2)C1=O	train	29.5522	-37.2963	0.326068	1	9
graphlog	C[C@H]1C[C@H]2C[C@](c3cccc(O)c3)(CCN2C)C1	train	40.5994	12.0457	0.360625	9	8
graphlog	C[C@H]1CN(CCC(=O)N(Cc2ccccc2)[C@@H](Cc2ccccc2)C(=O)O)CC[C@@]1(C)c1cccc(O)c1	train	-16.0994	-18.3945	0.319039	9	1
graphlog	CC(=O)NCC[C@@H]1C[C@@](C)(c2cccc(O)c2)[C@@H](C)CN1CCc1ccccc1	train	-18.0636	-27.0889	0.310729	9	1
graphlog	COc1cc(C[C@H](N)C(=O)N2CCC[C@H]2C(=O)N[C@@H](Cc2ccccc2)C(=O)N[C@@H](Cc2ccccc2)C(N)=O)cc(OC)c1O	train	18.1982	2.44334	0.173571	4	8
graphlog	COC(=O)C12CN(C)CC(C(=O)OC)(C1=O)C(c1ccc(OC)cc1)N(C)C2c1ccc(OC)cc1	train	15.2312	8.1267	0.55625	1	8
graphlog	C[C@H]1CN(CCC(=O)N(CCc2ccccc2)[C@@H](Cc2ccccc2)C(=O)O)CC[C@@]1(C)c1cccc(O)c1	train	-16.2405	-18.8714	0.26492	9	1
graphlog	CN1CC[C@@]2(c3cccc(O)c3)C[C@@H]1C[C@H](c1ccccc1)C2	train	45.6601	-3.82259	0.415966	9	8
graphlog	FC(F)(F)c1cc(Oc2nccc3ccsc23)ccc1-c1cccc2nccn12	train	33.4102	-35.9562	0.196881	1	9
graphlog	CC[C@H](C)[C@H](NC(=O)[C@H](CCCN=C(N)N)NC(=O)[C@H](CCCN=C(N)N)NC(=O)[C@H](CC(C)C)NC(=O)[C@H](Cc1ccccc1)NC(=O)CNC(=O)CNC(=O)[C@@H](N)Cc1ccc(O)cc1)C(=O)N[C@@H](CCCN=C(N)N)C(=O)O	train	28.9996	10.857	0.693191	4	7
graphlog	N[C@@H](c1cc(F)cc(F)c1)[C@@H]1CCN1C(c1ccccc1)c1ccccc1	train	21.6009	-56.5392	0.181142	1	0
graphlog	C=CCN1C[C@@H]2C(c3ccccc3)=CC[C@H]1CN2Cc1ccc(C(=O)N(CC)CC)cc1	train	39.4232	-2.64964	0.285652	9	8
graphlog	NC(=O)c1ccc(Oc2ccc3c(c2)CCN(Cc2ccccc2)CC3)nc1	train	14.4353	-5.70731	0.204359	9	9
graphlog	CN(C(=O)CNc1ccccc1C#N)[C@H](CN1CC[C@H](O)C1)c1ccccc1	train	14.5342	37.0849	0.822072	8	7
graphlog	CN(C(=O)Cc1ccccc1)[C@H](CN1CCCC1)c1ccccc1	train	17.7596	39.8187	0.634812	8	7
graphlog	CCC1C(=O)N(C2CCN(C(C)CC(c3ccccc3)c3ccccc3)CC2)c2ccccc21	train	33.1562	-50.3754	0.178498	1	0
graphlog	CN(C(=O)Cc1ccc(CNS(C)(=O)=O)cc1)[C@H](CN1CC[C@H](O)C1)c1ccccc1	train	18.82	44.5073	0.792189	8	7
graphlog	COc1ccc2oc(C(=O)NCC(c3ccco3)N3CCCC3)c(C)c2c1	train	8.64993	-14.4146	0.300939	1	9
graphlog	CCNC(=O)N1CCC(c2ccccc2)(c2nccn2Cc2ccccc2)CC1	train	37.6915	-28.5204	0.37599	9	9
graphlog	CN1CC[C@]23CC(=O)CC[C@@]2(O)[C@H]1Cc1ccc(C(=O)NCCc2nc4ccccc4[nH]2)c(O)c13	train	-30.117	-7.95136	0.288842	3	3
graphlog	CCCCCN1C[C@H](C)[C@](C)(c2cccc(O)c2)C[C@H]1CCC	train	-20.2804	-31.3403	0.316561	9	1
graphlog	CN(C(=O)Cc1ccccc1C(F)(F)F)[C@H](CN1CCCC1)c1ccccc1	train	7.76007	41.2624	0.898281	8	7
graphlog	CC(c1ccccc1)N1CCC(N2C(=O)Cc3ccccc32)CC1	train	-3.66997	-37.8116	0.52269	1	9
graphlog	CS[C@@H]1Cc2ccc(O)cc2C(C)(C)[C@@H]1N	train	-29.1777	-43.2981	0.46612	9	1
graphlog	OC12C3C4CC5C6C4C1C6C(C53)N2Cc1ccc2c(c1)OCO2	train	4.43646	1.60412	0.25295	1	6
graphlog	CC1(C)CCC(N2CCC3(CC2)C(=O)N(CCNCC2CC2)CN3c2ccccc2)c2ccccc21	train	23.9131	-25.2318	0.398874	1	8
graphlog	CN(C(=O)NCC(=O)Nc1ccccc1)[C@H](CN1CC[C@H](O)C1)c1ccccc1	train	20.9088	41.1252	0.626908	8	7
graphlog	CCN(CC)C(=O)c1ccc(N(c2cccc(O)c2)C2CCN(CCc3cccc(F)c3)CC2)cc1	train	0.87126	-65.0837	0.25634	9	1
graphlog	CN(C)C1(c2ccccc2)CCC(O)(c2ccccc2)CC1	train	-20.8997	-47.828	0.221623	1	0
graphlog	CCC[C@@H]1C[C@@](C)(c2cccc(O)c2)[C@@H](C)CN1CCCc1ccccc1	train	-19.3302	-26.6531	0.458184	9	1
graphlog	COC(=O)N1CC[C@@H](NC(=O)[C@@H](N)Cc2c(C)cc(O)cc2C)c2cc(Cc3ccc4ccccc4c3)ccc21	train	28.9466	-11.4381	0.392771	4	9
graphlog	CN(CC1CC1)C1CCc2ccc(O)cc2C1(C)C	train	-14.1059	-41.3376	0.411044	9	2
graphlog	C[C@H]1CN(C)CC[C@@]1(C)c1cccc(O)c1	train	-18.7422	-29.1419	0.290243	9	1
graphlog	CC[C@H](C)[C@H](NC(=O)[C@H](CCCN=C(N)N)NC(=O)[C@H](CCCN=C(N)N)NC(=O)[C@H](CC(C)C)NC(=O)[C@H](Cc1ccccc1)NC(=O)[C@@H]1CCCN1C(=O)CNC(=O)[C@@H](N)Cc1ccc(O)cc1)C(=O)N[C@@H](CCCN=C(N)N)C(N)=O	train	25.8697	9.76855	0.592331	4	8
graphlog	CC(c1ccccc1)N1CC[C@H]1[C@@H](N)c1cccc(Cl)c1	train	-22.394	-44.6623	0.179706	1	1
graphlog	O=C(c1ccc(C2=CC3(CCNCC3)Oc3ccccc32)cc1)N1Cc2ccccc2C1	train	47.4981	-22.7276	0.285652	1	9
graphlog	Cc1cc(O)cc(C)c1C[C@H](N)C(=O)N[C@@H]1CCNc2ccc(Cc3cccc4ccccc34)cc21	train	25.3591	-10.7023	0.560215	4	9
graphlog	CC(c1ccc(C2CCCCC2)cc1)N1CCC(N2C(=O)Cc3ccccc32)CC1	train	-21.0868	-9.83475	0.183712	1	1
graphlog	Cc1cc(O)cc(C)c1C[C@H](N)C(=O)N[C@@H]1CCN(C(=O)C2CCC2)c2ccc(Cc3ccccc3)cc21	train	26.9056	-7.29808	0.477518	4	9
graphlog	CN(C(=O)Cc1cc2c(cc1S(=O)(=O)N(C)C)OCO2)[C@H](CN1CC[C@H](O)C1)c1ccccc1	train	6.45858	36.0277	0.799497	8	4
graphlog	NCc1ccccc1C1(O)CCN(C(c2ccccc2)c2ccccc2Cl)CC1	train	24.1781	-45.7131	0.336925	1	0
graphlog	O=C(NCCO)[C@@]12C[C@@H]1[C@@H](n1cnc3c(N[C@H]4C[C@H]5CC[C@@H]4C5)nc(Cl)nc31)[C@H](O)[C@@H]2O	train	12.3148	8.45779	0.210489	1	8
graphlog	CN(C(=O)CNc1ccc(Cl)c(Cl)c1)[C@H](CN1CC[C@H](O)C1)c1ccccc1	train	12.1796	36.821	0.90987	8	7
graphlog	Cc1cc(N2CCCc3cc(C(N)=O)ccc32)ccc1CNCCC1=CCCCC1	train	-31.7034	-11.1426	0.309513	9	3
graphlog	CC(c1ccc2c(c1)Cc1ccccc1-2)N1CCC(N2C(=O)Cc3ccccc32)CC1	train	-3.18593	-37.02	0.45781	1	9
graphlog	Oc1cccc(CCN(CCc2ccccc2)CC2CC2)c1	train	-39.6815	-26.2758	0.633626	9	7
graphlog	C[C@H]1CN(Cc2cccc(O)c2)CC[C@@]1(C)c1cccc(C(N)=O)c1	train	-12.7393	-24.5437	0.413955	9	1
graphlog	CN(C(=O)Cc1cccc(CNS(C)(=O)=O)c1)[C@H](CN1CCCC1)c1ccccc1	train	17.8954	42.4408	0.597025	8	7
graphlog	CC(C)C[C@H](NC(=O)[C@H](CO[C@@H]1O[C@H](CO)[C@@H](O)[C@H](O)[C@H]1O)NC(=O)[C@H](CCCCN)NC(=O)[C@H](CC(C)C)NC(=O)[C@H](C)NC(=O)[C@H](CCCCN)NC(=O)[C@H](CCC(=O)O)NC(=O)C(C)(C)NC(=O)[C@H](CC(C)C)NC(=O)[C@H](CC(N)=O)NC(=O)[C@@H]1CCCN1C(=O)[C@H](Cc1ccccc1)N(C)C(=O)CNC(=O)[C@@H](C)NC(=O)[C@@H](N)Cc1ccc(O)cc1)C(N)=O	train	32.3146	8.89466	0.352404	4	8
graphlog	CN1CC2(C(=O)O)C(=O)C(C(=O)O)(C1)C(c1ccccc1)N(C)C2c1ccccc1	train	30.3333	-39.0936	0.385829	1	3
graphlog	c1ccc(COC2(c3ccccc3)CCN(C(c3ccccc3)c3ccccc3)CC2)cc1	train	27.8258	-50.7637	0.0975889	1	0
graphlog	C[C@H]1[C@H]2Cc3ccc(O)cc3[C@@]1(C)CCN2C[C@@H]1C[C@@]1(CN1CCCCC1)c1ccccc1	train	-28.2079	3.47542	0.396908	7	1
graphlog	C[C@H]1CN(Cc2ccc(C(C)(C)C)cc2)CC[C@@]1(C)c1cccc(C(N)=O)c1	train	-12.5536	-27.0325	0.424649	9	1
graphlog	CCN(CC)C(=O)c1ccc(N(c2ccc(C(N)=O)cc2)C2CCN(Cc3ccccc3)CC2)cc1	train	4.7343	-68.3507	0.151269	9	1
graphlog	C[C@H]1CN2CCN(Cc3ccco3)C[C@H]2C[C@@]1(C)c1cccc(O)c1	train	-23.5955	-22.1537	0.336113	9	1
graphlog	Cc1cc(O)cc(C)c1C[C@H](N)C(=O)N1CCN(C/C=C/c2cccc3ccccc23)CC1	train	10.2066	6.5327	0.354475	9	8
graphlog	CN1CC[C@@]2(CCc3ccccc3)c3cc(O)ccc3O[C@H]2C1	train	-36.7604	-37.1131	0.189798	9	1
graphlog	CCCC(C)CN1CCC(c2cccc(C(N)=O)c2)(c2ncc(C(=O)N(CC)CC)cn2)CC1	train	11.4059	2.211	0.467179	9	8
graphlog	CN(C(=O)Cc1ccc(CNS(=O)(=O)Cc2cccs2)cc1)[C@H](CN1CC[C@H](O)C1)c1ccccc1	train	19.8104	42.4683	0.685329	8	7
graphlog	CC(C)CNCCN1CN(c2ccccc2)C2(CCN(C(c3ccccc3Cl)c3ccccc3Cl)CC2)C1=O	train	28.0788	-38.3208	0.377146	1	9
graphlog	CC(c1ccccc1)N1CCC(O)(c2ccccc2)CC1	train	-20.8488	-47.331	0.178865	1	0
graphlog	NCc1ccccc1C1(O)CCN(C(c2ccccc2Br)c2ccccc2Br)CC1	train	23.4603	-44.0747	0.36637	1	9
graphlog	CCN(CC)C(=S)SSC(=S)N(CC)CC	train	36.6591	0.361381	0.215662	1	8
graphlog	CC(C)C1CCC(N2CCC3(CC2)C(=O)NCc2ccccc23)CC1	train	-11.009	-37.8062	0.184469	1	2
graphlog	CN1CCN(Cc2ccccc2C2(O)CCN(C(c3ccccc3Cl)c3ccccc3Cl)CC2)CC1	train	20.6863	-42.9397	0.414453	1	9
graphlog	COC(=O)c1ccc(C2=CC3(CCNCC3)Oc3ccccc32)cc1	train	48.2664	-23.6052	0.32293	1	3
graphlog	C[C@H]1CN2C[C@H](c3ccccc3)NC[C@H]2C[C@@]1(C)c1cccc(C(N)=O)c1	train	-20.9782	-27.034	0.590413	9	1
graphlog	CCCS(=O)(=O)Nc1ccc(NCC(=O)N(C)[C@H](CN2CC[C@H](O)C2)c2ccccc2)cc1	train	20.5372	43.9722	0.728626	8	7
graphlog	C[C@H]1CN(Cc2ccccc2)CC[C@@]1(C)c1cccc(C(N)=O)c1	train	-14.0089	-25.1462	0.385829	9	1
graphlog	C=CCNC1CCc2ccc(O)cc2C1(C)C	train	-17.272	-39.5568	0.468581	9	1
graphlog	N=C(N)NCC(=O)NCC1(Nc2cccc3ccccc23)CCN(Cc2ccccc2)CC1	train	33.1733	-10.6366	0.301816	9	9
graphlog	O=C1NCN(c2ccc(F)cc2)C12CCN(C1Cc3cccc4cccc1c34)CC2	train	-2.4126	-20.1406	0.469237	1	1
graphlog	CN(C)C[C@@H](O)Cn1cc(C2CCN(CC3CCCCCCC3)CC2)c2cc(F)ccc21	train	8.32257	10.0707	0.233043	1	2
graphlog	O=S(=O)(c1ccccc1-c1ccc(CN2C[C@@H]3CCC[C@H]2C3)cc1)N1CCCC1	train	23.2369	22.03	0.715979	1	8
graphlog	CC(C)C[C@H](NC(=O)CNC(=O)[C@H](Cc1ccc(O)cc1)NC(=O)[C@H](CO)NC(=O)[C@H](Cc1c[nH]c2ccccc12)NC(=O)[C@H](Cc1c[nH]cn1)NC(=O)C1CCC(=O)N1)C(=O)N[C@@H](CCCN=C(N)N)C(=O)N1CCC[C@@H]1C(=O)NCC(N)=O	train	28.9056	8.50612	0.980044	4	7
graphlog	CC(c1ccccc1)n1ccnc1C1(c2ccccc2)CCN(C(=O)c2ccccc2)CC1	train	35.5747	-30.0653	0.353639	1	9
graphlog	N=C(N)c1ccc(Oc2ccc(CNCCc3ccccc3)cc2)nc1	train	1.52651	6.96937	0.268024	9	8
graphlog	O=C1NCN(c2ccccc2)C12CCN(C1Cc3ccccc3C1)CC2	train	2.67178	-9.82101	0.40426	1	9
graphlog	O=C1N(CCO)CN(c2ccccc2)C12CCN(C1CCc3cccc(Cl)c3C1)CC2	train	4.30544	-9.58044	0.562708	1	9
graphlog	O=C1C[C@@H]2CCN(Cc3nccs3)[C@@H]3CCC[C@H]([C@H]1Cc1ccccc1)[C@@H]23	train	13.2399	13.6544	0.254425	1	8
graphlog	O=C(Nc1cccc(NC(=O)c2cccc(N3CCCCC3)c2)c1)c1cccc(OC2CCN(CC3CC3)CC2)c1	train	25.9033	38.0965	0.804836	9	7
graphlog	NC(=O)[C@@H]1CSCSC[C@@H](NC(=O)[C@@H](N)Cc2ccc(O)cc2)C(=O)N[C@@H](Cc2cccc3ccccc23)C(=O)N[C@@H](Cc2ccccc2)C(=O)N1	train	9.11676	20.8987	0.634812	4	7
graphlog	C[C@H]1CN(CCc2ccccc2)CC[C@@]1(C)c1cccc(CO)c1	train	-17.1935	-24.1028	0.289663	9	1
graphlog	NCc1ccccc1C1(O)CCN(C(c2ccc(Cl)cc2)c2ccc(Cl)cc2)CC1	train	-0.847728	-58.0322	0.226365	1	1
graphlog	CN(CC1CC1)C(c1cccc(O)c1)C(C)(C)C(=O)NCCc1ccccc1	train	0.930639	-2.87974	0.682895	9	7
graphlog	NC(=O)[C@H](Cc1ccccc1)NC(=O)[C@H](Cc1c[nH]c2ccccc12)NC(=O)[C@@H]1CCCN1C(=O)[C@@H](N)Cc1ccc(O)cc1	train	16.9593	4.07106	0.22784	4	8
graphlog	CCOC(=O)N1CCC(c2ccccc2)(c2nccn2Cc2ccc(OC)cc2)CC1	train	-9.97359	-30.1758	0.388867	9	9
graphlog	CCC[C@H]1CC[C@@H](N2CCC(N3C(=O)Cc4ccccc43)CC2)CC1	train	-8.48699	-39.2242	0.392698	1	2
graphlog	NC(=O)[C@@H]1CSCSC[C@@H](NC(=O)[C@@H](N)Cc2ccc(O)cc2)C(=O)N[C@@H](Cc2ccc3ccccc3c2)C(=O)N[C@@H](Cc2ccccc2)C(=O)N1	train	8.75354	20.8028	0.463037	4	7
graphlog	CC(=O)Nc1cccc([C@]2(C)CCN(CCc3ccccc3)C[C@@H]2C)c1	train	-28.6459	-39.35	0.270956	9	9
graphlog	CNC(=O)NCc1ccc(CC(=O)N(C)[C@H](CN2CCCC2)c2ccccc2)cc1	train	13.956	43.1934	0.631314	8	7
graphlog	CCCCc1oc2ccccc2c1C(=O)c1cc(I)c(OCCN(CC)CC)c(I)c1	train	17.9243	-11.9562	0.145911	9	3
graphlog	COCCN1CN(c2ccccc2)C2(CCN(C(c3ccccc3Cl)c3ccccc3Cl)CC2)C1=O	train	28.8852	-37.8458	0.235647	1	9
graphlog	CN(C)[C@H](CNC(=O)c1c[nH]nc1-c1ccccc1)c1cccs1	train	39.6531	-31.9633	0.114455	1	9
graphlog	CC(=O)NCc1cccc(CC(=O)N(C)[C@H](CN2CCCC2)c2ccccc2)c1	train	17.1963	42.0286	0.539246	8	7
graphlog	CC[C@@]12CCN(CCc3ccc([N+](=O)[O-])cc3)C[C@@H]1Oc1c(O)cccc12	train	-26.515	-34.3973	0.300356	9	1
graphlog	Oc1cccc(CCN(CCc2ccccc2)CCc2ccccc2)c1	train	-38.1526	-26.8702	0.385499	9	1
graphlog	Oc1ccc2c(c1)[C@]1(CCCCc3ccccc3)CCN(CCCCc3ccccc3)C[C@@H]1O2	train	-33.2604	-32.2346	0.339417	9	9
graphlog	O=C(c1ccccc1)N1CCC(c2ccccc2)(c2nccn2Cc2ccccc2)CC1	train	39.2238	-28.1903	0.422374	9	9
graphlog	CCCNCCN1CN(c2ccccc2)C2(CCN(C3CCC(C)(C)c4ccccc43)CC2)C1=O	train	25.6627	-23.3787	0.492688	1	9
graphlog	O=C(Nc1ccc(F)cc1)N1CCC(c2ccccc2)(c2nccn2Cc2ccccc2)CC1	train	37.9343	-26.4366	0.410101	9	9
graphlog	Oc1ccc2c(c1)[C@]1(CCCCCc3ccccc3)CCN(CC3CC3)C[C@@H]1O2	train	-32.122	-29.6833	0.665995	9	7
graphlog	CCN(CC)C(=O)c1ccc(N(c2cccc(O)c2)C2CCN(CCc3ccccc3)CC2)cc1	train	1.14329	-65.7901	0.298081	9	1
graphlog	Oc1ccc2c(c1)[C@]1(CCc3ccccc3)CCN(CCc3ccccc3)C[C@@H]1O2	train	-32.8694	-33.749	0.299399	9	9
graphlog	CC(=O)N[C@@H](CCCN=C(N)N)C(=O)N[C@@H](CC1CCCCC1)C(=O)NC1S[C@H]2CCC[C@@H](C(=O)N[C@H](CCCN=C(N)N)C(=O)NC(Cc3ccc(Cl)cc3)C(N)=O)N2C1=O	train	23.3129	9.57182	0.271909	4	8
graphlog	CC(C)[C@H]1CC[C@@H](N2CCC(n3cc(CCCNC(N)=S)c4ccccc43)CC2)CC1	train	-8.35994	-44.993	0.290493	1	2
graphlog	CC1(CNCc2ccc(-c3ccccc3S(=O)(=O)N3CCCC3)cc2)COC1	train	21.5203	22.1375	0.69047	1	8
graphlog	O=C(CN1CN(c2ccccc2)C2(CCN(C3CCc4cccc(Cl)c4C3)CC2)C1=O)c1ccccc1	train	5.73682	-10.3192	0.523647	1	9
graphlog	Cc1ccccc1CN1CCN2C[C@H](C)[C@](C)(c3cccc(O)c3)C[C@@H]2C1	train	-24.8047	-18.1023	0.520815	9	1
graphlog	CCOC(=O)N1CCC(c2ccccc2)(c2nccn2C(C)c2ccccc2)CC1	train	27.9557	-25.713	0.470457	1	0
graphlog	Cc1cc(CNC2Cc3ccccc3C2)ccc1N1CCCc2cc(C(N)=O)ccc21	train	-4.31369	-24.9573	0.549115	9	3
graphlog	C[C@H]1CN(C[C@H](Cc2ccccc2)C(=O)N[C@@H](CCCN)C(=O)O)CC[C@@]1(C)c1cccc(O)c1	train	-14.0161	-23.0502	0.389213	9	1
graphlog	CC(C)C1CCC(N2CCC3(CC2)C(=O)N(Cc2ccccc2)Cc2cc(F)ccc23)CC1	train	-13.8427	-35.5291	0.232317	1	1
graphlog	Oc1ccc2c(c1)[C@]1(CCCCc3ccccc3)CCN(CCc3ccc(C(F)(F)F)cc3)C[C@@H]1O2	train	-29.2485	-36.3341	0.403404	9	1
graphlog	CC(=O)N(CC(=O)N(C)[C@H](CN1CC[C@H](O)C1)c1ccccc1)c1ccccc1	train	22.1702	37.5764	0.664145	8	7
graphlog	C[C@H]1CN(CCC(=O)N(c2ccccc2)[C@@H](Cc2ccccc2)C(=O)O)CC[C@@]1(C)c1cccc(O)c1	train	-15.7303	-18.9388	0.254227	9	1
graphlog	C[C@H]1CN(CCc2ccccc2)[C@H](CCNC(=O)c2ccccc2)C[C@@]1(C)c1cccc(O)c1	train	-17.5978	-26.2166	0.389213	9	1
graphlog	CCCN1CCN(C(=O)Cc2ccc(Cl)c(Cl)c2)[C@@H]2[C@@H](N3CCCC3)CCC[C@@H]21	train	2.85147	15.7925	0.602809	1	2
graphlog	OC1(c2cccc(C(F)(F)F)c2)CCN(CC2CCCCCCC2)CC1	train	-20.9699	-33.1508	0.17736	1	1
graphlog	N[C@@H](Cc1ccc(O)cc1)C(=O)N1CCC[C@H]1C(=O)N[C@@H](Cc1c[nH]c2ccccc12)C(=O)N[C@@H](Cc1ccccc1)C(=O)O	train	16.2311	4.91393	0.160199	4	9
graphlog	O=C1NCN(c2ccccc2)C12CCN(Cc1ccccc1)CC2	train	38.5151	-18.6265	0.390615	1	0
graphlog	OC1(c2cccc(F)c2)CCN(C(c2ccccc2)c2ccccc2)CC1	train	27.9283	-53.8448	0.229693	1	0
graphlog	C[C@H]1CN2CCN(Cc3ccsc3)C[C@H]2C[C@@]1(C)c1cccc(O)c1	train	-23.299	-22.2076	0.504417	9	1
graphlog	O=C1NCN(c2ccccc2)C12CCN(Cc1ccccc1Cl)CC2	train	38.5619	-17.3177	0.562708	1	9
graphlog	O=C1CC(C(=O)N2CCc3ccccc3C2CN2CCCC2)c2cc(Cl)ccc21	train	-21.2001	28.4184	0.993388	1	4
graphlog	NC(=O)[C@@H]1CC(=O)NCCCC[C@@H](NC(=O)[C@@H](N)Cc2ccc(O)cc2)C(=O)N[C@@H](Cc2ccccc2)C(=O)N[C@@H](Cc2ccccc2)C(=O)N1	train	9.62549	17.9776	0.697188	4	8
graphlog	Cc1cc(C[C@H](N)C(=O)N2CCC[C@H]2C(=O)N[C@@H](Cc2ccccc2)C(=O)N[C@@H](Cc2ccccc2)C(N)=O)cc(C)c1O	train	18.3911	2.58511	0.170957	4	8
graphlog	CCCCOC(=O)N1CCC(c2ccccc2)(c2nccn2Cc2ccccc2)CC1	train	37.3969	-29.4622	0.393505	9	9
graphlog	COC1CCN(Cc2ccc(-c3ccccc3S(=O)(=O)N3CCCC3)cc2)CC1	train	2.45753	10.4573	0.702058	1	5
graphlog	CC(C)CNCCN1CN(c2ccccc2)C2(CCN(C3CCC(C)(C)c4ccccc43)CC2)C1=O	train	24.5643	-25.9092	0.467179	1	8
graphlog	COc1cccc(Cn2ccnc2C2(c3ccccc3)CCN(C(=O)Nc3ccccc3)CC2)c1	train	38.4843	-26.1578	0.227468	9	9
graphlog	Oc1ccc2c(c1)[C@]1(CCCCc3ccccc3)CCN(CCc3ccccc3C(F)(F)F)C[C@@H]1O2	train	-29.689	-38.5199	0.237999	9	9
graphlog	CC(C)C[C@H](NC(=O)[C@H](Cc1ccccc1)NC(=O)CNC(=O)[C@@H](C)NC(=O)[C@@H](N)Cc1ccc(O)cc1)C(=O)N[C@@H](CCCNC(=N)N)C(=O)N[C@@H](CCCCN)C(=O)N[C@@H](Cc1ccc(I)cc1)C(=O)N1CCC[C@H]1C(=O)N[C@@H](CCCCN)C(=O)O	train	28.8778	7.06242	0.573684	4	8
graphlog	c1cc2c3c(cccc3c1)C(N1CCC(c3c[nH]c4ncccc34)CC1)C2	train	0.593816	-19.2575	0.206641	1	3
graphlog	C[C@H]1C2Cc3ccc(O)cc3[C@@]1(C)CCN2CCc1ccccc1	train	-24.5852	3.2989	0.70867	7	5
graphlog	CN(CCc1ccccc1)[C@H]1CCCC[C@@H]1OCCCc1ccccc1	train	-17.3057	-18.1198	0.0663718	1	1
graphlog	NC(=O)c1ccc2c(c1)CCCN2c1ccc(CNC2Cc3ccccc3C2)cc1	train	-4.74886	-24.8727	0.53313	9	3
graphlog	CN(C(=O)Cc1c(OCCN2CCCC2)ccc2ccccc12)C1CCCCC1	train	-9.19934	-6.77425	0.404692	1	2
graphlog	COc1ccc(C2CCCN2Cc2ccc(Oc3ccc(C(N)=O)c4ccccc34)cc2)cc1	train	19.8949	-1.83412	0.171661	1	8
graphlog	CN1CC[C@]23c4c5cccc4O[C@H]2CCC[C@H]3[C@H]1C5	train	2.22106	-22.5455	0.314287	1	3
graphlog	NC(=O)c1ccc2c(c1)CCCN2c1cccc(CNCCC2=CCCCC2)c1	train	-31.7802	-11.2828	0.261595	9	3
graphlog	OC1(c2ccccc2)CCN(C(Cc2ccccc2)c2ccccc2)CC1	train	-20.6043	-24.698	0.363918	1	1
graphlog	CCCC(c1ccccc1)N1CCC(O)(c2ccccc2)CC1	train	-20.1795	-45.691	0.375135	1	1
graphlog	CCCCC[C@@]12CCN(C)C[C@@H]1Oc1ccc(O)cc12	train	-34.8449	-40.2986	0.279609	9	1
graphlog	C[C@H]1CN(CC[C@H](O)C2CCCCC2)CC[C@@]1(C)c1ccccc1	train	-24.7084	-24.9603	0.297617	9	1
graphlog	O=C1NCN(c2ccccc2)C12CCN(C1CCc3ccccc3C1)CC2	train	2.75813	-9.91662	0.489524	1	9
graphlog	CC(C)(C)NC(=O)[C@@H]1C[C@@H]2CCCC[C@@H]2CN1C[C@@H](O)[C@H](Cc1ccccc1)NC(=O)[C@H](CC(N)=O)NC(=O)c1ccc2ccccc2n1	train	1.87695	-32.7367	0.206641	4	1
graphlog	CN(C(=O)CNC(=O)c1ccc2c(c1)no[n+]2[O-])[C@H](CN1CCCC1)c1ccccc1	train	17.2356	35.3937	0.650892	8	7
graphlog	CC1(C)CCC(N2CCC(O)(c3ccccc3CN)CC2)c2ccccc21	train	25.9984	-27.8837	0.256545	1	9
graphlog	O=S(=O)(c1cccnc1-c1ccc(CN2C[C@@H]3CCC[C@H]2C3)cc1)N1CCCC1	train	23.6404	21.9317	0.530742	1	8
graphlog	NC(=O)c1ccc(Oc2ccc3c(c2)CCCN(CCc2ccccc2)C3)nc1	train	13.2237	-5.77178	0.348323	9	9
graphlog	FC(F)(F)c1cc(Oc2nccc3occc23)ccc1-c1cccc2nccn12	train	33.4283	-35.9928	0.249441	1	9
graphlog	COc1cccc(NC(=O)N2CCC(c3ccccc3)(c3nccn3Cc3ccccc3)CC2)c1	train	38.4214	-26.8164	0.408251	9	9
graphlog	C[C@H]1[C@H]2Cc3ccc(O)cc3[C@]1(C)CCN2CCC(=O)Nc1cccc2ncccc12	train	-22.6317	-9.37938	0.247615	7	9
graphlog	CC(C)[C@H]1CC[C@@H](N2CCC(n3cc(CN4CCCC4)c4ccccc43)CC2)CC1	train	-10.8533	-43.7627	0.331284	1	2
graphlog	CN(C(=O)CNc1ccc(CNS(C)(=O)=O)cc1)[C@H](CN1CC[C@H](O)C1)c1ccccc1	train	20.2222	44.8915	0.564421	8	7
graphlog	COc1ccc2c(c1)[C@]13CCN(CC4CC4)C[C@@]1(C2)Cc1c([nH]c2ccccc12)C3	train	-1.06909	-32.1767	0.212632	1	3
graphlog	CN1CCNC(=O)[C@H](Cc2ccccc2)NC(=O)CNC(=O)[C@H](NC(=O)[C@@H](N)Cc2ccc(O)cc2)C1	train	11.0124	18.8395	0.352404	4	2
graphlog	C[C@H]1CN(C[C@H](Cc2ccccc2)C(=O)N[C@@H](Cc2cccc3ccccc23)C(=O)O)CC[C@@]1(C)c1cccc(O)c1	train	-14.3861	-21.3368	0.450222	9	1
graphlog	CC(C)C1CCC(N2CCC3(CC2)C(=O)N(C)Cc2ccccc23)CC1	train	20.0638	-22.7314	0.318162	1	0
graphlog	O=C1N[C@H](Cc2c[nH]c3ccccc23)C(=O)N[C@@H](Cc2cccc(O)c2)C(=O)N2CCC[C@@H]2C(=O)N[C@H]1Cc1ccccc1	train	15.2067	2.94031	0.454532	9	8
graphlog	NC(=O)c1ccc(Oc2ccc(CCNCCc3ccccc3)cc2)nc1	train	0.391765	8.15217	0.538228	9	8
graphlog	CCN(CC)C(=O)c1ccc(C2(c3cccc(O)c3)CCCN(Cc3nccs3)C2)cc1	train	11.3533	2.33723	0.403404	9	8
graphlog	NC(=O)c1ccc(Oc2ccc(CCN3CCc4ccccc4C3)cc2)nc1	train	12.6818	-5.33615	0.393516	9	9
graphlog	CC(C)NCCN1CN(c2ccccc2)C2(CCN(Cc3c(Cl)cccc3Cl)CC2)C1=O	train	39.3638	-15.633	0.500858	1	7
graphlog	CC[C@H](C)[C@H](NC(=O)[C@H](CCCN=C(N)N)NC(=O)[C@H](CCCN=C(N)N)NC(=O)[C@H](CC(C)C)NC(=O)[C@H](Cc1ccccc1)NC(=O)CNC(=O)CNC(=O)[C@@H](N)Cc1ccc(O)cc1)C(=O)N[C@@H](CCCN=C(N)N)C(=O)N1CCC[C@@H]1C(=O)N[C@@H](CCCCN)C(=O)N[C@@H](CC(C)C)C(=O)N[C@@H](CCCCN)C(=O)O	train	28.3285	8.99819	0.858703	4	7
graphlog	CCCCCCCN1C[C@H](C)[C@](C)(c2cccc(O)c2)C[C@H]1CCC	train	-20.2789	-31.0766	0.47629	9	1
graphlog	CC(=O)Nc1ccc2c(c1)CC(C(=O)N(C)[C@H](CN1CC[C@H](O)C1)c1ccccc1)O2	train	23.3082	38.4262	0.482127	8	7
graphlog	C[C@H]1CN2CCN(Cc3ccoc3)C[C@H]2C[C@@]1(C)c1cccc(O)c1	train	-23.2647	-22.2921	0.424649	9	1
graphlog	Cc1c(C(=O)NCC(c2ccco2)N2CCCC2)oc2ccc(Cl)cc12	train	8.52073	-14.5442	0.323408	1	9
graphlog	OC1(c2ccccc2)CCN(C(c2ccccc2)C2CCCC2)CC1	train	25.2821	-49.5858	0.358366	1	0
graphlog	CN1CC[C@]23CC(=O)CC[C@@]2(O)[C@H]1Cc1ccc(C(=O)NCCc2ccc(-c4cc[nH]c(=O)c4)cc2)c(O)c13	train	-30.1616	-7.95688	0.413955	3	5
graphlog	CN(C(=O)Cc1ccc(C(F)(F)F)cc1)[C@H](CN1CCCC1)c1cccc(NS(N)(=O)=O)c1	train	10.9591	43.5067	0.807668	8	7
graphlog	Clc1ccc2[nH]cc(C3=CCN(Cc4ccccc4)CC3)c2c1	train	-28.1241	-8.29736	0.276878	1	9
graphlog	CSc1ccc(CN(CCO)Cc2ccc(-c3ccn[nH]3)s2)cc1	train	-27.195	-18.8822	0.201128	1	2
graphlog	CCCC[C@@H]1C[C@@](C)(c2cccc(O)c2)[C@@H](C)CN1CCc1ccccc1	train	-19.1336	-26.3331	0.389213	9	1
graphlog	OC1(c2ccc(Cl)c(C(F)(F)F)c2)CCN(CCCCC(c2ccc(F)cc2)c2ccc(F)cc2)CC1	train	-21.5691	-36.3192	0.209468	1	1
graphlog	CN(C)C1(Cc2ccccc2)CCC(c2ccccc2)(N(C)C)CC1	train	20.4777	-34.3269	0.185971	1	1
graphlog	C=CCN1CCC(c2ccc(C(=O)N(CC)CC)cc2)(c2cccc(O)c2)CC1	train	11.9439	-16.4876	0.35099	9	9
graphlog	CCC1C(=O)N(C2CCN(Cc3cccc4[nH]ccc34)CC2)c2ccccc21	train	-3.23217	-2.90323	0.579792	1	9
graphlog	CC1(C)CCC(N2CCC3(CC2)C(=O)N(CCN2CCCC2)CN3c2ccccc2)c2ccccc21	train	23.3058	-25.3507	0.400896	1	8
graphlog	C=CCN1CN(c2ccccc2)C2(CCN(C(c3ccccc3)c3ccccc3)CC2)C1=O	train	32.0683	-53.6825	0.302907	1	0
graphlog	CC(=O)N[C@@H](CCCN=C(N)N)C(=O)N[C@H]1CC[C@H]2CCC[C@@H](C(=O)N[C@H](CCCNC(N)=O)C(=O)N[C@H](Cc3ccc(Cl)cc3)C(N)=O)N2C1=O	train	23.1705	9.02836	0.294892	4	8
graphlog	C[C@H]1CN2C[C@H](c3ccccc3)N(Cc3ccccc3)C[C@H]2C[C@@]1(C)c1cccc(C(N)=O)c1	train	-20.4155	-26.4658	0.331435	9	1
graphlog	NC(=O)[C@H](Cc1ccccc1)NC(=O)[C@H](Cc1c[nH]c2ccccc12)NC(=O)[C@@H]1CCCN1C(=O)[C@H](Cc1ccc(O)cc1)NC(=O)CCC(=O)N[C@@H]1O[C@H](CO)[C@@H](O[C@@H]2O[C@H](CO)[C@H](O)[C@H](O)[C@H]2O)[C@H](O)[C@H]1O	train	36.9322	3.66631	0.246454	4	8
graphlog	CCN1CCN(C(=O)Cc2ccc(Cl)c(Cl)c2)[C@H]2[C@@H]1CCC[C@@H]2N1CCCC1	train	3.00486	15.9309	0.590413	1	2
graphlog	CN(C(=O)Cc1ccc(Cl)c(Cl)c1)C(CN1CCCC1)c1cccc(OCC(=O)O)c1	train	10.4771	45.3265	0.688109	8	7
graphlog	Cc1[nH]c2ccc(Cl)cc2c1C1CCN(CC2CCCCCCC2)CC1	train	34.9502	23.6122	0.354475	1	3
graphlog	CC(C)[C@H]1CC[C@@H](N2CCC(n3cc(CN)c4ccccc43)CC2)CC1	train	-8.82572	-45.0424	0.399676	1	2
graphlog	Fc1ccc2[nH]cc(C3CCN(C4Cc5cccc6cccc4c56)CC3)c2c1	train	0.501444	-19.2994	0.233409	1	3
graphlog	O=C(NO)c1ccc(Oc2ccc(CN3CCCC3c3cccc(F)c3)cc2)c(F)c1	train	17.4316	0.111995	0.325985	9	8
graphlog	O=S(=O)(c1ccccc1-c1ccc(CN2C[C@@H]3CCC[C@H]2C3)cn1)N1CCCC1	train	23.2641	21.8873	0.449391	1	8
graphlog	Cc1c(O)cccc1C(=O)N[C@@H](CSc1ccccc1)[C@H](O)CN1C[C@H]2CCCC[C@H]2C[C@H]1C(=O)NC(C)(C)C	train	14.4697	-12.056	0.092554	1	1
graphlog	Cc1cc(O)cc(C)c1C[C@H](N)C(=O)N[C@H](CCCNC(=N)N)C(=O)N[C@H]1Cc2ccccc2CN(CCC(N)=O)C1=O	train	28.3315	2.73347	0.521046	4	2
graphlog	COc1c(F)cccc1C(=O)N1C[C@@H](C)CC[C@H]1CNc1ccc(Br)cn1	train	13.4039	5.0352	0.356609	9	1
graphlog	Oc1ccc2c(c1)[C@]1(CCCCCc3ccccc3)CCN(CCc3ccc(F)cc3)C[C@@H]1O2	train	-29.7105	-33.6115	0.419096	9	1
graphlog	NC(=O)[C@@H]1CSCSC[C@@H](NC(=O)[C@@H](N)Cc2ccc(O)cc2)C(=O)N[C@@H](Cc2ccccc2)C(=O)N[C@@H](Cc2cccc3ccccc23)C(=O)N1	train	9.11918	20.905	0.63246	4	7
graphlog	Oc1ccc2c(c1)[C@]1(CCCCc3ccccc3)CCN(CCc3ccccc3)C[C@@H]1O2	train	-33.0489	-33.0887	0.426405	9	9
graphlog	CN(C(=O)Cc1ccc2c(c1)OCO2)[C@H](CN1CCCC1)c1ccccc1	train	11.5564	40.5376	0.781495	8	7
graphlog	CN1CC2(OCCO2)[C@]2(c3cccc(O)c3)CCC[C@H]1C2	train	44.5688	3.99087	0.413955	9	8
graphlog	NC(=O)c1ccc(Oc2ccc3c(c2)CN(CCc2ccccc2)CC3)nc1	train	13.6789	-5.47574	0.188595	9	9
graphlog	NC(=O)c1ccc(Oc2ccc3c(c2)CCN(Cc2ccccc2)C3)nc1	train	14.4588	-5.26175	0.224468	9	9
graphlog	N[C@H](c1cccc(Cl)c1)[C@@H]1CCN1C(c1ccc(Cl)cc1)c1ccc(Cl)cc1	train	-22.7224	-39.5279	0.195784	1	1
graphlog	CC(C)C[C@H](NC(=O)[C@H](Cc1ccccc1)NC(=O)[C@@H]1CCCN1C(=O)CNC(=O)[C@@H](N)Cc1ccc(O)cc1)C(=O)N[C@@H](CCCN=C(N)N)C(N)=O	train	24.8467	9.53171	0.158061	4	8
graphlog	Cc1ccc(C(c2ccc(C)cc2)N2CCC(O)(c3ccccc3CN)CC2)cc1	train	-0.809158	-58.1719	0.273788	1	1
graphlog	CN(CC(=O)N(C)[C@H](CN1CC[C@H](O)C1)c1ccccc1)c1ccccc1	train	12.9309	35.8305	0.835795	8	7
graphlog	O=C1NCN(c2ccccc2)C12CCN(C(c1ccccc1)c1ccc(Cl)cc1)CC2	train	30.9175	-44.8066	0.190092	1	0
graphlog	CC(C)C[C@H](NC(=O)[C@H](CO[C@@H]1O[C@H](CO)[C@@H](O)[C@H](O)[C@H]1O)NC(=O)[C@H](CC(N)=O)NC(=O)[C@H](CC(C)C)NC(=O)[C@H](C)NC(=O)[C@H](CC(N)=O)NC(=O)[C@H](CC(N)=O)NC(=O)C(C)(C)NC(=O)[C@H](CC(C)C)NC(=O)[C@H](CC(N)=O)NC(=O)CNC(=O)CNC(=O)[C@H](Cc1ccccc1)N(C)C(=O)CNC(=O)[C@@H](C)NC(=O)[C@@H](N)Cc1ccc(O)cc1)C(N)=O	train	31.6822	11.3615	0.352404	4	8
graphlog	C=C(C(=O)O)[C@@H](NC(=O)[C@H](Cc1c[nH]c2ccccc12)NC(=O)[C@@H]1CCCN1C(=O)[C@@H](N)Cc1c(C)cc(O)cc1C)c1ccco1	train	16.8103	-8.84533	0.389213	4	9
graphlog	CC[C@H](C)[C@@H](NC(=O)[C@H](CCCNC(=N)N)NC(=O)[C@H](Cc1ccc(O)cc1)NC(=O)[C@H](Cc1ccc(O)cc1)NC(=O)[C@H](CCCNC(=N)N)NC(C)=O)C(=O)N[C@@H](CCCCN)C(N)=O	train	25.9184	12.439	0.299209	4	8
graphlog	Oc1ccc2c(c1)[C@]1(CCCCc3ccccc3)CCN(CCc3cccc(C(F)(F)F)c3)C[C@@H]1O2	train	-30.1799	-37.4241	0.197229	9	1
graphlog	NC(=O)[C@@H]1CC(=O)NCCCC[C@@H](NC(=O)[C@@H](N)Cc2ccc(O)cc2)C(=O)N[C@@H](Cc2ccccc2)C(=O)N2CCCC[C@H]2C(=O)N1	train	19.3104	5.71804	0.145444	4	8
graphlog	CC(C)CNCc1ccc(-c2ccccc2S(=O)(=O)N2CCOC[C@H]2C)cc1F	train	22.718	19.6051	0.597025	1	8
graphlog	CC(C)(C)C1CCC(N2CCC3(CC2)C(=O)N(Cc2ccccc2)Cc2cc(F)ccc23)CC1	train	-13.7088	-35.5211	0.270704	1	1
graphlog	CNC(c1cccc(O)c1)C(C)(C)C(=O)NCC1CCCCC1	train	18.2632	11.5378	0.636018	9	1
graphlog	CCOc1ccc(Cc2ccccc2)cc1CNC(=O)[C@@H](N)Cc1c(C)cc(O)cc1C	train	22.542	-10.176	0.26492	4	9
graphlog	CN(Cc1ccccc1NC(=O)NCc1ccoc1)C1CCCCC1	train	40.1134	-23.8505	0.219927	1	9
graphlog	COc1ccc(CNCC(O)c2cccc(O)c2)cc1Br	train	-35.1529	-22.2489	0.379655	9	1
graphlog	CC1(C)CCC(N2CCC3(CC2)C(=O)NCN3c2ccccc2)c2ccccc21	train	25.0562	-27.3806	0.320312	1	9
graphlog	CCC[C@@]12CCN(C)C[C@@H]1Oc1ccc(O)cc12	train	-34.847	-40.2532	0.242787	9	1
graphlog	O=C1NCN(c2ccccc2)C12CCN(C1CCCc3ccc(Cl)cc31)CC2	train	-0.803847	-11.4323	0.465597	1	8
graphlog	Cn1c2c(c3ccccc31)C[C@@]13Cc4ccc(O)cc4[C@@]1(CCN(CC1CC1)C3)C2	train	-4.28865	-32.0725	0.248522	9	3
graphlog	Oc1cccc(CCN(CCc2ccccc2)CC2CCC2)c1	train	-39.4403	-26.3379	0.806237	9	7
graphlog	CC(C)c1nc(CN(C)C(=O)N[C@H](C(=O)N[C@@H](Cc2ccccc2)C[C@H](O)[C@H](Cc2ccccc2)NC(=O)OCc2cncs2)C(C)C)cs1	train	-18.0063	-20.2255	0.159792	4	1
graphlog	O=C1Cc2ccccc2N1C1CCN(C2CCc3ccccc3C2)CC1	train	-2.19165	-36.6557	0.478642	1	9
graphlog	N[C@@H](Cc1ccc2cccc(O)c2c1)C(=O)N[C@@H]1CCNc2ccc(Cc3ccccc3)cc21	train	28.4401	-12.9501	0.214005	4	9
graphlog	Oc1ccc2c(c1)[C@]13CCN(CC4(O)CC4)C[C@@]1(C2)Cc1cc2ccccc2nc1C3	train	-1.61633	-30.5995	0.286514	9	3
graphlog	Oc1ccc2c(c1)[C@]1(CCc3ccccc3)CCN(CC3CC3)C[C@@H]1O2	train	-32.1264	-29.709	0.564421	9	7
graphlog	CC[C@@]12CCN(CC3CC3)C(C(=O)c3ccc(C(=O)NCCc4ccc(-c5ccccc5)cc4)cc31)[C@@H]2C	train	-6.27901	26.207	0.738553	7	7
graphlog	COc1ccc(-c2c(C)c(C(=O)NC3(C#N)CCOCC3)nn2-c2ccccc2Br)cc1	train	15.7169	-20.4516	0.293221	1	9
graphlog	CC(C)N(CCN1CN(c2ccccc2)C2(CCN(C3CCC(C)(C)c4ccccc43)CC2)C1=O)C(C)C	train	22.7107	-26.1993	0.447759	1	3
graphlog	CC(C)C[C@H](NC(=O)[C@H](CO[C@@H]1O[C@H](CO)[C@@H](O)[C@H](O)[C@H]1O)NC(=O)[C@H](CCCCN)NC(=O)[C@H](CC(C)C)NC(=O)[C@H](C)NC(=O)[C@H](CCCCN)NC(=O)[C@H](CCC(=O)O)NC(=O)C(C)(C)NC(=O)[C@H](CC(C)C)NC(=O)[C@H](CC(N)=O)NC(=O)CCCCNC(=O)[C@H](CC(C)C)NC(=O)[C@H](Cc1ccccc1)NC(=O)CNC(=O)[C@@H](NC(=O)[C@@H](N)Cc1ccc(O)cc1)[C@@H](C)O)C(N)=O	train	31.2372	9.76194	0.584377	4	8
graphlog	Cc1cc(O)cc(C)c1C[C@H](N)C(=O)N[C@@H]1CCNc2ccc(CC3CCc4ccccc43)cc21	train	25.2892	-10.7421	0.5525	4	9
graphlog	CN(C(=O)Cc1ccc(N)cc1)[C@H](CN1CCCC1)c1ccccc1	train	11.5968	41.2518	0.761787	8	7
graphlog	COc1ccc(CCN2CCC(Nc3nc4ccccc4n3Cc3ccc(F)cc3)CC2)cc1	train	-28.9448	-32.0467	0.210068	1	1
graphlog	CN(C(=O)Cc1ccc(Cl)c(Cl)c1[N+](=O)[O-])[C@H](CN1CCCC1)c1ccccc1	train	7.85397	39.8454	0.923024	8	4
graphlog	CC(C)(C)CCNCc1ccc(-c2cnccc2S(=O)(=O)N2CCCC2)cc1	train	19.2177	17.9889	0.457252	1	8
graphlog	O=C1Cc2ccccc2N1C1CCN(C2CCCc3ccccc32)CC1	train	-3.35015	-14.3293	0.543925	1	9
graphlog	Cn1cc(C2CCN(C3Cc4cccc5cccc3c45)CC2O)c2cccnc21	train	2.25726	-19.602	0.176385	1	8
graphlog	CC(C)S(=O)(=O)NCc1ccc(CC(=O)N(C)[C@H](CN2CC[C@H](O)C2)c2ccccc2)cc1	train	15.5197	44.6125	0.687852	8	7
graphlog	Oc1ccc2c3c1O[C@H]1c4[nH]cc(-c5ccccc5)c4C[C@@]4(O)C(C2)N(CC2CC2)CC[C@]314	train	-45.5679	-3.84607	0.492688	3	5
graphlog	CN1CC[C@]23c4c5ccc(O)c4O[C@H]2c2ncc(-c4ccc(Cl)cc4)cc2C[C@@]3(OC/C=C/c2ccccc2)[C@H]1C5	train	-14.755	-2.9456	0.726352	3	5
graphlog	O=C1/C(=C/c2ccc(C(F)(F)F)cc2)C[C@@]2(O)[C@H]3Cc4ccc(O)c5c4[C@@]2(CCN3CC2CC2)[C@H]1O5	train	-17.6586	10.7729	0.398081	3	8
graphlog	CO[C@]12CC[C@@]3(C[C@@H]1[C@](C)(O)C1CCCCC1)[C@H]1Cc4ccc(O)c5c4[C@@]3(CCN1CC1CC1)[C@H]2O5	train	-24.4488	45.3476	0.916481	2	4
graphlog	O=C(N[C@@H]1CC[C@@]2(O)[C@H]3Cc4ccc(O)c5c4[C@@]2(CCN3CC2CC2)[C@H]1O5)c1ccncc1Br	train	-45.102	-6.40342	0.68459	3	5
graphlog	Oc1ccc2c3c1O[C@H]1c4ncc(-c5cncnc5)cc4C[C@@]4(OCCCc5ccccc5)[C@@H](C2)N(CC2CC2)CC[C@]314	train	-4.39934	-5.72745	0.534019	3	9
graphlog	CO[C@]12CC[C@@]3(C[C@@H]1COCc1ccccc1)[C@H]1Cc4ccc(NS(C)(=O)=O)c5c4[C@@]3(CCN1C)[C@H]2O5	train	-18.2611	28.9913	0.800794	2	4
graphlog	COc1ccc2c3c1O[C@@H]1[C@]34CCN(CC3CC3)[C@H](C2)[C@]42CC[C@@]1(OC)[C@@H](c1ccc(NCc3ccccc3)cc1)C2	train	-13.8694	20.4296	0.559404	2	5
graphlog	CN1CCC(C(=O)N[C@@H]2CC[C@@]3(O)[C@H]4Cc5ccc(O)c6c5[C@@]3(CCN4CC3CC3)[C@H]2O6)CC1	train	-35.437	32.4441	0.627014	3	5
graphlog	CN1CC[C@]23c4c5ccc(O)c4O[C@H]2c2[nH]c4ccccc4c2C[C@@]3(NCCCc2ccccc2)C1C5	train	-34.2809	0.56789	0.614349	3	5
graphlog	COc1ccc2c3c1O[C@H]1[C@@]4(OC)CC[C@@]5(C[C@]4(C)OC(=O)C(C)C)[C@@H](C2)N(CC2CC2)CC[C@]315	train	-14.7813	14.1014	0.525601	2	4
graphlog	O=C(NC[C@H]1C[C@]23CCN(CC4CC4)[C@H](Cc4ccc(O)cc42)[C@]3(O)CO1)c1ccccc1	train	-18.0887	32.1095	0.895663	7	4
graphlog	COc1ccc2c3c1O[C@H]1C(=O)CC[C@@]4(NC(=O)CCCc5ccc(Cl)cc5)[C@@H](C2)N(CC2CC2)CC[C@]314	train	-41.4945	21.6732	0.616888	3	5
graphlog	O=C1CC[C@@]2(NC/C=C/Cc3ccc(Cl)cc3)[C@H]3Cc4ccc(O)c5c4[C@@]2(CCN3CC2CC2)[C@H]1O5	train	-42.2614	23.1054	0.665621	3	5
graphlog	NC(=O)c1ccc2c(c1O)[C@@]13CCCC[C@@]1(O)[C@@H](C2)N(CC1CC1)CC3	train	-25.8809	38.7666	0.842623	3	5
graphlog	N/C(=N\CCc1ccc2[nH]c3c(c2c1)C[C@@]1(O)[C@H]2Cc4ccc(O)c5c4[C@@]1(CCN2CC1CC1)[C@H]3O5)NCc1ccc([N+](=O)[O-])cc1	train	-45.4345	6.78413	0.703977	3	5
graphlog	COc1ccc2c3c1O[C@H]1C(=O)CC[C@@]4(NC(=O)/C=C/Cc5ccc(Cl)cc5)[C@@H](C2)N(CC2CC2)CC[C@]314	train	-41.1728	21.8879	0.53291	3	5
graphlog	C[C@H]1C2Cc3ccc4c(NCCc5ccc(-c6ccccc6)cc5)ncnc4c3[C@@]1(C)CCN2CC1CC1	train	-2.33571	-9.99278	0.607487	7	5
graphlog	CO[C@]12CC[C@@]3(C[C@@H]1COCc1ccoc1)[C@H]1Cc4ccc(O)c5c4[C@@]3(CC[N+]1(C)CC1CC1)[C@H]2O5	train	-16.7851	40.1288	0.842623	2	4
graphlog	C=C(C)CN1CCC23c4c5ccc(O)c4O[C@H]2c2oc4ccccc4c2C[C@@]3(O)C1C5	train	-33.8526	-1.35037	0.315355	3	3
graphlog	CO[C@]12CC[C@@]3(C[C@@H]1COCc1ccccc1C)[C@H]1Cc4ccc(O)c5c4[C@@]3(CC[N+]1(C)CC1CC1)[C@H]2O5	train	-17.7813	38.9856	0.809128	2	4
graphlog	COc1ccc2c3c1O[C@@H]1[C@]34CCN(CC3CC3)[C@H](C2)[C@]42CC[C@@]1(OC)[C@@H](c1ccc(NCCCN(C)C)cc1)C2	train	-24.8194	16.643	0.47437	2	2
graphlog	COc1ccc2c3c1O[C@@H]1[C@]34CCN(CC3CC3)[C@H](C2)[C@]42CC[C@@]1(OC)[C@@H](C[S+](O)Cc1ccccc1)C2	train	-18.4147	24.0611	0.815298	2	4
graphlog	C=CCN1CC[C@]23c4c5ccc(OC(=O)CCCCCCCCC(=O)Oc6ccc7c(c6)[C@@]68CCCC[C@@]6(OC)[C@@H](C7)N(CC6CCC6)CC8)c4O[C@H]2C(=O)CC[C@@]3(O)[C@H]1C5	train	-28.7258	28.8337	0.893141	3	5
graphlog	Oc1ccc2c3c1O[C@H]1c4ncc(-c5cnccn5)cc4C[C@@]4(OCCCc5ccccc5)[C@@H](C2)N(CC2CC2)CC[C@]314	train	-4.57202	-5.96655	0.549639	3	9
graphlog	CC(C)(C)[C@@](C)(O)[C@H]1C[C@@]23CC[C@]1(OCCF)[C@@H]1Oc4c(O)ccc5c4[C@@]12CCN(CC1CC1)[C@@H]3C5	train	-25.0644	49.6754	0.903834	2	4
graphlog	Cc1ccc(S(=O)(=O)O[C@@H]2CC[C@@]3(O)[C@H]4Cc5ccc(O)c6c5[C@@]3(CCN4CC3CC3)[C@H]2O6)cc1	train	-34.997	36.6742	0.721595	3	5
graphlog	CO[C@@]12CC[C@@]3(C[C@@H]1CNC(=O)/C=C/c1ccccc1C)[C@H]1Cc4ccc(O)c5c4[C@@]3(CCN1C)[C@H]2O5	train	-13.8909	6.44788	0.715212	2	4
graphlog	CCn1c2c(c3c1[C@@H]1Oc4c(O)ccc5c4[C@@]14CCN(C)C(C5)[C@]4(O)C3)CCCC2	train	-38.8763	2.95929	0.401308	3	3
graphlog	COc1ccc(CNC(=O)c2ccc3[nH]c4c(c3c2)C[C@@]2(O)C3Cc5ccc(O)c6c5[C@@]2(CCN3CC2CC2)[C@H]4O6)cc1	train	-42.8112	5.88557	0.704956	3	5
graphlog	N=C(N)NCCc1ccc2[nH]c3c(c2c1)C[C@@]1(O)[C@H]2Cc4ccc(O)c5c4[C@@]1(CCN2CC1CC1)[C@H]3O5	train	-48.8649	5.66001	0.806237	3	5
graphlog	O=C(CNC(=O)c1ccncc1)N[C@@H]1CC[C@@]2(O)[C@H]3Cc4ccc(O)c5c4[C@@]2(CCN3CC2CC2)[C@H]1O5	train	-45.5086	-8.10516	0.388112	3	5
graphlog	COc1ccc2c3c1O[C@@H]1[C@]34CCN(CC3CC3)[C@H](C2)[C@]42CC[C@@]1(OC)[C@@H](COCc1cccc(CC(=O)O)c1)C2	train	-18.6412	19.8689	0.446742	2	2
graphlog	O=C(c1ccoc1)N1C[C@H]2CC34CCC1C2C31CCN(CC2CC2)C4Cc2ccc(O)cc21	train	-11.9601	43.2114	0.861472	7	4
graphlog	CN1CC[C@]23c4c5ccc(O)c4O[C@H]2c2[nH]c4ccccc4c2C[C@@]3(NCCc2ccccc2)C1C5	train	-34.4421	0.581013	0.574682	3	5
graphlog	CO[C@]12CC[C@@]3(C[C@]1(C)[C@H](O)c1ccc(C)cc1)[C@H]1Cc4ccc(O)c5c4[C@@]3(CCN1CC1CC1)[C@H]2O5	train	-24.2648	41.3202	0.883878	2	4
graphlog	O=C1CC[C@@]2(OCCCc3ccccc3)[C@H]3Cc4ccc(O)c5c4[C@@]2(CCN3CC2CC2)[C@H]1O5	train	-36.5238	12.145	0.818602	3	5
graphlog	COCCOCCOCCOc1ccc2c3c1O[C@@H]1[C@]34CCN(CC3CC3)[C@H](C2)[C@]42CC[C@@]1(OC)[C@@H](COCc1ccccc1)C2	train	-11.5035	14.8888	0.691817	2	4
graphlog	O=C(O)C[C@H]1C[C@@]2(O)[C@H]3Cc4ccc(O)cc4[C@@]2(CCN3CC2CC2)CC1=O	train	-12.0442	35.9578	0.758866	7	4
graphlog	CN(C)c1cccc(-c2cnc3c(c2)C[C@@]2(OCCCc4ccccc4)[C@H]4Cc5ccc(O)c6c5[C@@]2(CCN4CC2CC2)[C@H]3O6)c1	train	-7.03299	-3.23669	0.584958	3	4
graphlog	CO[C@]12CC[C@@]3(C[C@@H]1COCc1ccccc1)[C@H]1Cc4ccc(OCc5nn[nH]n5)c5c4[C@@]3(CCN1CC1CC1)[C@H]2O5	train	-12.2873	33.505	0.5149	2	4
graphlog	CC(C)=CC[C@@]12Cc3c([nH]c4ccccc34)[C@]3(C)Oc4c(O)ccc5c4[C@@]31CCN(C)C2C5	train	-35.8459	-3.99174	0.334518	3	3
graphlog	CC(C)(C)[C@@]1(C)OCO[C@]23C=C[C@@]4(C[C@H]12)[C@H]1Cc2ccc(O)c5c2[C@@]4(CCN1CC1CC1)[C@H]3O5	train	-26.1205	48.5215	0.813704	3	4
graphlog	Cc1cc(C(=O)N[C@@H]2CC[C@@]3(O)[C@H]4Cc5ccc(O)c6c5[C@@]3(CCN4CC3CC3)[C@H]2O6)ccn1	train	-34.8173	33.8155	0.79454	3	4
graphlog	COc1ccc2c3c1O[C@@H]1[C@]34CCN(CC3CC3)[C@H](C2)[C@]42CC[C@@]1(OC)[C@@](C)(C(O)c1ccc(-c3ccccc3)cc1)C2	train	-26.3426	12.1596	0.36035	2	5
graphlog	Oc1ccc2c3c1O[C@H]1c4ncc(-c5ccccc5)cc4C[C@@]4(OCCCc5ccc(F)cc5)[C@@H](C2)N(CC2CC2)CC[C@]314	train	-9.51852	-4.2512	0.472501	3	4
graphlog	CN1CC[C@]23c4c5ccc(O)c4O[C@H]2c2[nH]c4ccccc4c2C[C@@]3(NC(=O)CCc2ccccc2)C1C5	train	-34.4777	-0.373601	0.534864	3	5
graphlog	CC(C)C[C@H](NC(=O)C[C@H]1C[C@@]2(O)[C@H]3Cc4ccc(O)cc4[C@@]2(CCN3CC2CC2)CC1=O)C(=O)O	train	24.9921	29.144	0.411268	7	7
graphlog	Oc1ccc2c3c1O[C@H]1c4ncc(-c5ccccc5)cc4C[C@@]4(OCCCc5ccccc5)[C@@H](C2)N(CC2CC2)CC[C@]314	train	-6.3878	-3.60247	0.418037	3	4
graphlog	COc1ccccc1-c1cnc2c(c1)C[C@@]1(OCCCc3ccccc3)[C@H]3Cc4ccc(O)c5c4[C@@]1(CCN3CC1CC1)[C@H]2O5	train	-6.48875	-1.66385	0.421264	3	4
graphlog	COCCOCCOCCO[C@H]1CC[C@@]2(O)[C@H]3Cc4ccc(O)c5c4[C@@]2(CCN3CC2CCC2)C1O5	train	-10.9908	13.9984	0.383203	3	2
graphlog	CO[C@]12C=C[C@@]3(C[C@]1(C)[C@H](O)c1cccc(C)c1)[C@H]1Cc4ccc(O)c5c4[C@@]3(CCN1CC1CC1)[C@H]2O5	train	-25.5979	41.6747	0.980044	3	4
graphlog	CO[C@]12CC[C@@]3(C[C@@H]1COCc1ccccc1)[C@H]1Cc4ccc(C(N)=O)c5c4[C@@]3(CCN1CC1CC1)[C@H]2O5	train	-15.4641	37.388	0.916481	2	4
graphlog	Cc1c(-c2ccccc2)c2c(n1Cc1ccccc1)[C@@H]1Oc3c(O)ccc4c3[C@@]13CCN(CC1CC1)C(C4)[C@]3(O)C2	train	-48.8794	-2.99887	0.395375	3	0
graphlog	CO[C@]12CC[C@@]3(C[C@]1(C)[C@H](O)c1ccc(F)cc1)[C@H]1Cc4ccc(O)c5c4[C@@]3(CCN1CC1CC1)[C@H]2O5	train	-24.2632	41.3029	0.916481	2	4
graphlog	Oc1ccc2c3c1O[C@H]1c4ncc(-c5ccccc5)cc4C[C@@]4(OCCCc5ccncc5)[C@@H](C2)N(CC2CC2)CC[C@]314	train	-5.31304	-5.44417	0.542646	3	9
graphlog	CO[C@]12CC[C@@]3(C[C@@H]1[C@](C)(O)c1cccs1)[C@H]1Cc4ccc(O)c5c4[C@@]3(CCN1CC1CC1)[C@H]2O5	train	-25.1618	45.8143	0.685329	2	4
graphlog	Cn1cc(-c2ccccc2)c2c1[C@@H]1Oc3c(O)ccc4c3[C@@]13CCN(CC1CC1)C(C4)[C@]3(O)C2	train	-46.6753	-3.29989	0.55435	3	5
graphlog	CN1CCC23c4c5ccc(O)c4OC2c2nc(O)ncc2CC3(O)C1C5	train	-29.9522	5.22348	0.582721	3	5
graphlog	COc1ccc2c3c1O[C@H]1[C@@]4(c5ccccc5)CC[C@@]5(C[C@@H]4COCc4ccccc4)[C@@H](C2)N(CC2CC2)CC[C@]315	train	-12.421	31.2547	0.75206	2	4
graphlog	CO[C@@]12CC[C@@]3(C[C@@H]1CNC(=O)/C=C/c1ccc(Cl)cc1)[C@H]1Cc4ccc(O)c5c4[C@@]3(CCN1C)[C@H]2O5	train	-15.8877	3.49752	0.714078	2	5
graphlog	COc1ccc2c(c1OC)[C@]13CCN(CC4CC4)[C@H](C2)[C@]1(O)Cc1c([nH]c2ccccc12)C3	train	-37.1846	-6.36249	0.252273	3	5
graphlog	CO[C@]12CC[C@@]3(C[C@@H]1COCc1ccccc1F)[C@H]1Cc4ccc(O)c5c4[C@@]3(CC[N+]1(C)CC1CC1)[C@H]2O5	train	-17.8429	38.9383	0.868398	2	4
graphlog	CO[C@]12CC[C@@]3(C[C@]1(C)[C@H](O)c1ccccc1C)[C@H]1Cc4ccc(O)c5c4[C@@]3(CCN1CC1CC1)[C@H]2O5	train	-25.0958	42.6257	0.903834	2	4
graphlog	COc1ccc2c3c1O[C@@H]1[C@]34CCN(C)[C@H](C2)[C@]42CC[C@@]1(OC)[C@@H](CSc1nc(C)ns1)C2	train	-22.1628	11.0161	0.341151	2	2
graphlog	CO[C@]12CC[C@@]3(C[C@@H]1[C@](C)(O)c1ccccc1)[C@H]1Cc4ccc(O)c5c4[C@@]3(CCN1CC1CC1)[C@H]2O5	train	-24.9006	45.4694	0.83764	2	4
graphlog	COc1ccc2c3c1O[C@@H]1[C@]34CCN(CC3CC3)[C@H](C2)[C@]42CC[C@@]1(OC)[C@@H](COCC(O)CO)C2	train	-23.1694	19.1262	0.725462	2	5
graphlog	CO[C@]12CC[C@@]3(C[C@@H]1COCc1cc4ccccc4s1)[C@H]1Cc4ccc(O)c5c4[C@@]3(CC[N+]1(C)CC1CC1)[C@H]2O5	train	-16.2779	41.2387	0.773989	2	4
graphlog	COc1ccc2c3c1O[C@@H]1[C@]34CCN(CC3CC3)[C@H](C2)[C@]42CC[C@@]1(OC)[C@@H](c1ccc(N3CCNCC3)cc1)C2	train	-27.0057	13.9395	0.452775	2	5
graphlog	COc1ccc2c3c1O[C@@H]1[C@]34CCN(CC3CC3)[C@H](C2)[C@]42CC[C@@]1(OC)[C@@H](C(NC(C(=O)O)c1ccccc1)c1ccccc1)C2	train	-14.3954	18.6146	0.483545	2	4
graphlog	COc1ccc2c3c1O[C@H]1C(=O)CC[C@@]4(O)[C@@H](C2)N(CC2CC2)CC[C@]314	train	-41.6038	15.9506	0.420172	3	5
graphlog	COc1ccc2c3c1O[C@@H]1[C@]34CC[N+](C)(CC3CC3)[C@H](C2)[C@]42CC[C@@]1(OC)[C@@H](COCc1ccc(C(N)=O)cc1)C2	train	-19.2198	12.0372	0.275385	2	5
graphlog	COc1ccc2c3c1O[C@@H]1[C@]34CCN(Cc3nn[nH]n3)[C@H](C2)[C@]42CC[C@@]1(OC)[C@@H](COCc1ccccc1)C2	train	-19.4477	16.781	0.494769	2	2
graphlog	N/C(=N/Cc1ccc(N)cc1)Nc1ccc2[nH]c3c(c2c1)C[C@@]1(O)[C@H]2Cc4ccc(O)c5c4[C@@]1(CCN2CC1CC1)[C@H]3O5	train	-47.6487	8.86331	0.788804	3	4
graphlog	CN1CC[C@]23c4c5cc6sc(N)nc6c4OC2[C@@H](O)CCC3[C@H]1C5	train	32.6937	19.315	0.382602	9	2
graphlog	COc1ccc2c3c1O[C@@H]1[C@]34CCN(CC3CC3)[C@H](C2)[C@]42CC[C@@]1(OC)[C@@H](COC(=O)[C@@H](N)C(C)O)C2	train	-25.8145	19.1116	0.755379	2	5
graphlog	CO[C@]12CC[C@@]3(C[C@@H]1COCc1ccccc1)[C@H]1Cc4ccc(O)c5c4[C@@]3(CCN1)[C@H]2O5	train	-20.377	29.619	0.931961	2	4
graphlog	COc1ccc2c3c1O[C@@H]1[C@]34CCN(CC3CC3)[C@H](C2)[C@]42CC[C@@]1(OC)[C@@H](c1ccc(NCC3CC3)cc1)C2	train	-26.2557	16.6568	0.550698	2	5
graphlog	CCCC/N=C(\NCCCC)NCCc1ccc2[nH]c3c(c2c1)C[C@@]1(O)[C@H]2Cc4ccc(O)c5c4[C@@]1(CCN2CC1CC1)[C@H]3O5	train	-49.4483	2.84362	0.647939	3	5
graphlog	CO[C@@]12CCC3(C[C@H]1[C@@](C)(O)C(C)(C)C)[C@H]1Cc4ccc(O)c5c4C3(CCN1C)[C@H]2O5	train	-25.245	50.6604	0.696022	2	5
graphlog	O=C1CCC2=C([C@@H]3Oc4c(O)ccc5c4[C@@]34CCN(CC3CC3)[C@H](C5)[C@]4(O)C2)N1CC1CCCCC1	train	-31.1536	20.6931	0.83366	3	5
graphlog	COc1ccc2c3c1O[C@@H]1[C@]34CCN(CC3CC3)[C@H](C2)[C@]42CC[C@@]1(OC)[C@@H](CNC(=O)[C@H](C)N)C2	train	-25.4845	19.3186	0.574682	2	5
graphlog	Oc1ccc2c3c1O[C@H]1c4ncc(-c5ccccn5)cc4C[C@@]4(OCCCc5ccccc5)[C@@H](C2)N(CC2CC2)CC[C@]314	train	-5.69071	-4.4582	0.551773	3	4
graphlog	CO[C@@]12CCC(=O)C[C@@]13CCN(C)[C@@H]2Cc1ccc(C(=O)NCCc2ccc(-c4c[nH]c(=O)[nH]c4=O)cc2)c(O)c13	train	-28.7544	-8.26311	0.28803	3	3
graphlog	CN1CC[C@]23c4c5ccc(O)c4O[C@H]2c2[nH]c4ccccc4c2C[C@@]3(N)C1C5	train	-35.0964	-2.68193	0.341304	3	3
graphlog	CO[C@]12CC[C@@]3(C[C@]1(C)[C@H](O)c1cccc(C)c1)[C@H]1Cc4ccc(O)c5c4[C@@]3(CCN1CC1CC1)[C@H]2O5	train	-24.7551	42.091	0.90987	2	4
graphlog	O=C1CC[C@@]2(OCCCc3ccccc3)[C@H]3Cc4ccc(O)c5c4[C@@]2(CCN3CCc2ccccc2)[C@H]1O5	train	-35.4953	10.8963	0.792189	3	5
graphlog	CO[C@@]12C=C[C@@]3([C@@H]4CN(C(=O)/C=C/c5ccccc5C)C[C@@H]41)[C@H]1Cc4ccc(O)c5c4[C@@]3(CCN1C)[C@H]2O5	train	-11.1305	24.7655	0.802115	3	4
graphlog	COc1ccc2c3c1O[C@@H]1[C@]34CCN(C)[C@H](C2)[C@]42C=C[C@]1(OC)C[C@H]2c1ccc([N+](=O)[O-])cc1	train	-25.985	11.21	0.304936	2	5
graphlog	C=C(C)CN1CCC23c4c5ccc(OC)c4O[C@H]2c2ncc(-c4ccc(Cl)cc4)cc2C[C@@]3(O)C1C5	train	-17.6054	-5.41566	0.196881	3	2
graphlog	COc1ccc2c3c1O[C@@H]1[C@]34CCN(CC3CC3)[C@H](C2)[C@]42CC[C@@]1(OC)[C@@H](COCc1ccccc1)[C@@H]2CCC(=O)O	train	-20.2496	18.1534	0.551557	2	2
graphlog	CC(=O)N1CC[C@]23c4c5ccc(O)c4O[C@H]2c2[nH]c4c(c2C[C@@]3(O)[C@H]1C5)C[C@@]1(O)[C@H]2Cc3ccc(O)c5c3[C@@]1(CCN2CC1CC1)[C@H]4O5	train	-42.2164	2.2417	0.434575	3	5
graphlog	CN1CC[C@]23c4c5ccc(O)c4O[C@H]2[C@@H](O)C=CC3C1C5	train	-5.22508	14.9888	0.379518	3	2
graphlog	CO[C@@]12C=C[C@@]3([C@@H]4CN(C(=O)/C=C/c5ccc(C)cc5)C[C@@H]41)[C@H]1Cc4ccc(O)c5c4[C@@]3(CCN1C)[C@H]2O5	train	-15.9812	4.35808	0.732918	3	5
graphlog	COCCOCCOCCO[C@H]1CC[C@@]2(O)C3Cc4ccc(O)c5c4[C@@]2(CCN3C)[C@H]1O5	train	-10.7559	13.5587	0.315837	3	2
graphlog	COc1ccc2c3c1O[C@@H]1[C@]34CCN(CC3CC3)[C@H](C2)[C@]42CC[C@@]1(OC)[C@@](C)(C(=O)c1ccc(C(F)(F)F)cc1)C2	train	-22.2496	14.7721	0.459988	2	5
graphlog	O=C(/C=C/c1ccccc1Cl)N[C@@]12CCC(=O)[C@@H]3Oc4c(O)ccc5c4[C@@]31CCN(CC1CC1)[C@@H]2C5	train	-38.1475	12.3754	0.696022	3	4
graphlog	CO[C@]12CC[C@@]3(C[C@@H]1COCc1ccccc1)[C@H]1Cc4ccc(NC(C)=O)c5c4[C@@]3(CCN1C)[C@H]2O5	train	-17.6744	28.4084	0.56807	2	4
graphlog	CO[C@@]12CC[C@@]3(C[C@@H]1CNC(=O)/C=C/c1ccccc1Cl)[C@H]1Cc4ccc(O)c5c4[C@@]3(CCN1C)[C@H]2O5	train	-13.8663	6.44418	0.722436	2	4
graphlog	CN1CC[C@]23c4c5ccc(O)c4O[C@H]2c2ncc(-c4ccc(Cl)cc4)cc2C[C@@]3(OC(=O)c2ccccc2)[C@H]1C5	train	-15.5942	-5.10721	0.429435	3	1
graphlog	CO[C@]12C=C[C@@]3(C[C@@H]1[C@@](C)(O)CCc1ccccc1)[C@H]1Cc4ccc(O)c5c4[C@@]3(CCN1C)[C@H]2O5	train	-30.771	42.663	0.903834	3	4
graphlog	COc1ccc2c3c1O[C@H]1C(=O)CC[C@@]4(NCCCCc5ccc(Cl)cc5)[C@@H](C2)N(CC2CC2)CC[C@]314	train	-40.5886	22.2724	0.498305	3	5
graphlog	CO[C@]12CC[C@@]3(C[C@@H]1[C@@](C)(O)C(C)(C)C)[C@H]1Cc4c(Cl)cc(O)c5c4[C@@]3(CCN1CC1CC1)[C@H]2O5	train	-27.0012	50.4284	0.491769	2	4
graphlog	O=C(O[C@@]12CCC(=O)[C@@H]3Oc4c(O)ccc5c4[C@@]31CCN(CC1CC1)[C@@H]2C5)c1cccnc1	train	-37.8494	20.9	0.488486	3	2
graphlog	COc1ccc2c3c1O[C@@H]1[C@]34CC[N+](C)(CC3CC3)[C@H](C2)[C@]42CC[C@@]1(OC)[C@@H](COCc1cc3c(cc1Cl)OCO3)C2	train	-8.83933	11.1083	0.465357	2	4
graphlog	COc1ccc2c3c1O[C@@H]1[C@]34CCN(CC3CC3)[C@H](C2)[C@]42CC[C@@]1(OC)[C@@H](CNCC(=O)O)C2	train	-18.5493	16.7228	0.483396	2	2
graphlog	CN1CC[C@]23c4c5ccc(O)c4O[C@H]2c2[nH]c4c(c2C[C@H]3[C@H]1C5)C[C@@]1(O)[C@H]2Cc3ccc(O)c5c3[C@@]1(CCN2CC1CC1)[C@H]4O5	train	-41.9475	2.4385	0.501293	3	5
graphlog	CN(C)c1ccccc1-c1cnc2c(c1)C[C@@]1(OCCCc3ccccc3)[C@H]3Cc4ccc(O)c5c4[C@@]1(CCN3CC1CC1)[C@H]2O5	train	-6.20183	-2.21943	0.612852	3	4
graphlog	N/C(=N\CCc1ccc2[nH]c3c(c2c1)C[C@@]1(O)[C@H]2Cc4ccc(O)c5c4[C@@]1(CCN2CC1CC1)[C@H]3O5)NCc1ccc(Cl)cc1	train	-45.3284	7.23459	0.695734	3	5
graphlog	COc1ccc2c3c1O[C@H]1[C@@]4(OC)CC[C@@]5(C[C@]4(C)OC(C)=O)[C@@H](C2)N(CC2CC2)CC[C@]315	train	-14.7931	14.2593	0.604333	2	4
graphlog	COC12CC[C@@]3(C[C@@H]1CNC(=O)c1nccnc1C(=O)O)[C@H]1Cc4ccc(O)c5c4[C@@]3(CCN1CC1CC1)[C@H]2O5	train	-44.0708	-6.63358	0.567615	2	9
graphlog	CC(C)CC(=N)NCCc1ccc2[nH]c3c(c2c1)C[C@@]1(O)C2Cc4ccc(O)c5c4[C@@]1(CCN2CC1CC1)[C@H]3O5	train	-50.4934	5.63365	0.733909	3	5
graphlog	C=C1CC[C@@]2(O)[C@H]3Cc4ccc(C(=O)NCCc5ccc(-c6c[nH]c(=O)[nH]c6=O)cc5)c(O)c4[C@@]2(CCN3C)C1	train	-29.1776	-8.22227	0.277568	3	3
graphlog	COc1ccccc1/C=C/C(=O)NC[C@H]1C[C@@]23CC[C@@]1(OC)[C@@H]1Oc4c(OC)ccc5c4[C@@]12CCN(C)[C@@H]3C5	train	-13.5682	2.74375	0.493152	2	5
graphlog	O=C(O[C@@]12CCC(=O)[C@@H]3Oc4c(O)ccc5c4[C@@]31CCN(CC1CC1)[C@@H]2C5)c1cnc2ccccc2c1	train	-37.9234	17.3234	0.409993	3	5
graphlog	CC(=O)O[C@@]12CC[C@@H](NC(=O)/C=C/c3ccccc3)[C@@H]3Oc4c(O)ccc5c4[C@@]31CCN(CC1CC1)[C@@H]2C5	train	-19.1442	32.7666	0.793354	3	4
graphlog	CO[C@]12CC[C@@]3(C[C@@H]1CNC(=O)[C@H](CC(=O)O)NC(C)=O)[C@H]1Cc4ccc(O)c5c4[C@@]3(CCN1CC1CC1)[C@H]2O5	train	-21.0967	38.1211	0.620783	2	4
graphlog	COc1ccc2c3c1O[C@@H]1[C@]34CCN(CC3CC3)[C@H](C2)[C@]42CC[C@@]1(OC)[C@@H](CNCc1ccccc1)C2	train	-20.2089	23.96	0.980044	2	4
graphlog	CN1CC[C@]23c4c5ccc(O)c4O[C@H]2CCC[C@@]3(OCc2ccccc2)[C@H]1C5	train	-33.3149	11.5331	0.768027	3	5
graphlog	O=C(O)CC1(CC(=O)O)C[C@@]2(O)[C@H]3Cc4ccc(O)cc4[C@@]2(CCN3CC2CC2)CC1=O	train	4.42017	26.1135	0.192458	7	1
graphlog	O=C(Nc1ccccc1)N1C[C@H]2CC34CCC1C2C31CCN(CC2CC2)C4Cc2ccc(O)cc21	train	-13.713	42.2714	0.83241	7	4
graphlog	O=C(N[C@@H]1CC[C@@]2(O)[C@H]3Cc4ccc(O)c5c4[C@@]2(CCN3CC2CC2)[C@H]1O5)c1cccc(I)c1	train	-34.4819	34.2826	0.858703	3	4
graphlog	COc1ccc2c3c1O[C@@H]1[C@]34CCN(CC3CC3)[C@H](C2)[C@]42CC[C@@]1(OC)[C@@H](c1ccc(/N=N/c3ccc(O)cc3)cc1)C2	train	-27.0702	11.8808	0.245486	2	5
graphlog	CCOC(=O)Cc1c2c(n(Cc3ccccc3)c1O)[C@@H]1Oc3c(O)ccc4c3[C@@]13CCN(CC1CC1)[C@H](C4)[C@]3(O)C2	train	-50.3747	-2.55403	0.648084	3	5
graphlog	CO[C@]12CC[C@@]3(C[C@@H]1CNC(=O)[C@H](CO)NC(C)=O)[C@H]1Cc4ccc(O)c5c4[C@@]3(CCN1CC1CC1)[C@H]2O5	train	-21.2231	38.5776	0.791042	2	4
graphlog	CN1CC[C@]23c4c5ccc(O)c4O[C@H]2c2ncc(-c4ccc(Cl)cc4)cc2C[C@@]3(OC(=O)Cc2ccccc2)[C@H]1C5	train	-14.7361	-2.87608	0.560215	3	5
graphlog	O=C1CCC[C@@]2(O)[C@H]3Cc4ccc(O)cc4[C@@]2(CCN3CC2CC2)C1	train	-47.8595	16.2726	0.776894	7	5
graphlog	CO[C@]12CC[C@@]3(C[C@@H]1COc1ccc(-n4ccnc4)cc1)[C@H]1Cc4ccc(O)c5c4[C@@]3(CCN1CC1CC1)[C@H]2O5	train	-19.0658	35.4388	0.92379	2	4
graphlog	CCCC(=O)NCCc1ccc2[nH]c3c(c2c1)C[C@@]1(O)C2Cc4ccc(O)c5c4[C@@]1(CCN2CC1CC1)[C@H]3O5	train	-49.4449	6.01563	0.768027	3	5
graphlog	NC(=O)c1ccc2c3c1O[C@H]1C(=O)CC[C@@]4(O)[C@@H](C2)N(CC2CC2)CC[C@]314	train	-43.1083	14.9967	0.590413	3	5
graphlog	CC(C)(C)OC(=O)Nc1ccc(C(=O)N[C@@H]2CC[C@@]3(O)[C@H]4Cc5ccc(O)c6c5[C@@]3(CCN4CC3CC3)[C@H]2O6)cc1	train	-32.4534	33.5925	0.773105	3	4
graphlog	O=C(CCc1ccccc1)O[C@@]12Cc3cc(-c4ccc(Cl)cc4)cnc3[C@@H]3Oc4c(O)ccc5c4[C@@]31CCN(CC1CC1)[C@@H]2C5	train	-17.7298	7.91787	0.584377	3	5
graphlog	COC12CC[C@@]3(C[C@@H]1CNC(=O)c1ccccc1C(=O)O)[C@H]1Cc4ccc(O)c5c4[C@@]3(CCN1CC1CC1)[C@H]2O5	train	-25.1771	33.3064	0.835795	2	4
graphlog	O=C(O)c1ccc(C(=O)N[C@@H]2CC[C@@]3(O)[C@H]4Cc5ccc(O)c6c5[C@@]3(CCN4CC3CC3)[C@H]2O6)cc1	train	-30.569	14.9424	0.408888	3	5
graphlog	COc1ccc2c3c1O[C@H]1C(=O)CC[C@@]4(NC(=O)/C=C/c5ccc(C)cc5)[C@@H](C2)N(C)CC[C@]314	train	-42.7755	19.6989	0.597722	3	5
graphlog	C=C(C)CN1CCC23c4c5ccc(OC)c4O[C@H]2c2n[nH]cc2C[C@@]3(O)C1C5	train	49.8566	-6.36208	0.199083	3	9
graphlog	Oc1ccc2c(c1)[C@]13CCN(CC4CC4)[C@@H](C2)[C@]1(O)Cc1c([nH]c2ccccc12)C3	train	-39.082	-7.36116	0.68124	7	4
graphlog	C=CCN1CC[C@]23c4c5ccc(O)c4O[C@H]2[C@@H](O)C=C[C@H]3[C@H]1C5	train	-6.48434	15.8357	0.744686	3	5
graphlog	CO[C@]12CC[C@@]3(C[C@@H]1COCc1ccccc1)[C@H]1Cc4ccc(C(N)=O)c5c4[C@@]3(CCN1C)[C@H]2O5	train	-19.0957	28.0189	0.888355	2	4
graphlog	CCCCCCCNC(=O)c1ccc2[nH]c3c(c2c1)C[C@@]1(O)C2Cc4ccc(O)c5c4[C@@]1(CCN2CC1CC1)[C@H]3O5	train	-45.0687	4.12267	0.542678	3	5
graphlog	CO[C@]12CC[C@@]3(C[C@@H]1[C@](C)(O)CC1CCCC1)[C@H]1Cc4ccc(O)c5c4[C@@]3(CCN1CC1CC1)[C@H]2O5	train	-20.2598	44.589	0.942222	2	4
graphlog	COc1ccc(COC[C@H]2C[C@@]34CC[C@]2(OC)[C@@H]2Oc5c(OC)ccc6c5[C@@]23CC[N+](C)(CC2CC2)[C@@H]4C6)cc1	train	-18.7435	12.674	0.476314	2	5
graphlog	CO[C@]12CC[C@@]3(C[C@@H]1[C@](C)(O)c1ccccc1C)[C@H]1Cc4ccc(O)c5c4[C@@]3(CCN1CC1CC1)[C@H]2O5	train	-24.2819	45.2591	0.883878	2	4
graphlog	Oc1ccc2c3c1O[C@H]1c4c(c5c(n4CC4CC4)CCCC5)C[C@@]4(O)C(C2)N(CC2CC2)CC[C@]314	train	-47.938	-0.522003	0.692914	3	5
graphlog	O=C(NCc1ccccc1)c1ccc2[nH]c3c(c2c1)C[C@@]1(O)C2Cc4ccc(O)c5c4[C@@]1(CCN2CC1CC1)[C@H]3O5	train	-43.082	5.28262	0.594772	3	5
graphlog	CO[C@@]12CC[C@@]3(C[C@@H]1CNC/C=C/c1ccc(Cl)cc1)[C@H]1Cc4ccc(O)c5c4[C@@]3(CCN1C)[C@H]2O5	train	-12.1735	4.39074	0.597372	2	4
graphlog	O=C(O[C@@]12CCC(=O)[C@@H]3Oc4c(O)ccc5c4[C@@]31CCN(CC1CC1)[C@@H]2C5)c1ccccc1	train	-38.9977	21.8852	0.314591	3	5
graphlog	O=Cc1ccc(C(=O)NCC(=O)N[C@@H]2CC[C@@]3(O)[C@H]4Cc5ccc(O)c6c5C3(CCN4CC3CC3)C2O6)cc1C=O	train	-32.1583	37.7376	0.781495	3	5
graphlog	NC(=O)c1ccc2c3c1O[C@H]1[C@@H](O)CC[C@@]4(O)[C@@H](C2)N(CC2CCC2)CC[C@]314	train	-37.1503	30.985	0.81062	3	4
graphlog	CCCc1cc(COC[C@H]2C[C@@]34CC[C@]2(OC)[C@@H]2Oc5c(OC)ccc6c5[C@@]23CCN(C)[C@@H]4C6)on1	train	-20.4396	14.8506	0.563645	2	5
graphlog	COc1ccc2c3c1O[C@@H]1[C@]34CCN(C)[C@H](C2)[C@]42CC[C@@]1(OC)[C@@H](CSc1nncs1)C2	train	-22.1396	11.1265	0.331137	2	2
graphlog	CO[C@]12CC[C@@]3(C[C@@H]1COC(=O)[C@H](C)N)[C@H]1Cc4ccc(O)c5c4[C@@]3(CCN1CC1CC1)[C@H]2O5	train	-24.026	39.0787	0.893141	2	4
graphlog	COc1ccc2c3c1O[C@@H]1[C@]34CCN(CC3CC3)[C@H](C2)[C@]42CC[C@@]1(OC)[C@@H](COCc1cccc(NS(C)(=O)=O)c1)C2	train	-18.9418	21.3663	0.781495	2	4
graphlog	CN(C(=O)/C=C/c1ccco1)[C@@H]1CC[C@@]2(O)[C@H]3Cc4ccc(O)c5c4[C@@]2(CCN3CC2CC2)[C@H]1O5	train	-28.3864	40.176	0.870155	3	4
graphlog	COc1ccc2c3c1O[C@@H]1[C@]34CCN(CC3CC3)[C@H](C2)[C@]42CC[C@@]1(OC)[C@@H](COC(=O)[C@@H](N)CCC(N)=O)C2	train	-26.7866	18.9855	0.580608	2	5
graphlog	CN1CC[C@]23c4c5ccc(O)c4O[C@H]2C(=O)CC[C@@]3(O)[C@H]1C5	train	-36.5585	5.45616	0.532635	3	5
graphlog	COc1ccc2c3c1O[C@@H]1[C@]34CCN(CC3CC3)[C@H](C2)[C@]42CC[C@@]1(OC)[C@@H](CNCC(N)=O)C2	train	-24.1026	19.7489	0.56525	2	5
graphlog	COc1ccc2c(c1O)[C@]13CCN(C)C(C2)[C@@]12C/C(=C\c1ccccc1)[C@@H]3c1[nH]c3ccccc3c1C2	train	-31.5553	1.1346	0.510919	3	1
graphlog	CCNc1ccc([C@H]2C[C@@]34CC[C@]2(OC)[C@@H]2Oc5c(OC)ccc6c5[C@@]23CCN(CC2CC2)[C@@H]4C6)cc1	train	-25.028	15.4939	0.560625	2	5
graphlog	CN1CC[C@]23c4c5cccc4O[C@H]2C(=O)CC[C@@]3(NC(=O)/C=C/c2ccccc2Cl)[C@H]1C5	train	-38.3889	11.5536	0.799497	3	5
graphlog	Oc1ccc2c3c1O[C@H]1c4ncc(-c5ccc(Cl)cc5)cc4C=C4[C@@H](C2)N(CC2CC2)CC[C@]431	train	-34.1499	18.9479	0.632808	3	5
graphlog	O=C(N[C@@H]1CC[C@@]2(O)[C@H]3Cc4ccc(O)c5c4[C@@]2(CCN3CC2CC2)[C@H]1O5)c1ccncc1Cl	train	-45.0115	-6.5642	0.549289	3	5
graphlog	CCCN1CC[C@]23c4c5ccc(O)c4O[C@H]2c2c(c(-c4ccccc4)cn2Cc2ccccc2)C[C@@]3(O)C1C5	train	-0.552746	-45.3399	0.392407	3	9
graphlog	Cc1cnccc1C(=O)N[C@@H]1CC[C@@]2(O)[C@H]3Cc4ccc(O)c5c4[C@@]2(CCN3CC2CC2)[C@H]1O5	train	-45.0296	-6.49518	0.439624	3	5
graphlog	Oc1ccc2c(c1)[C@]13CCN(CC4CC4)[C@H](C2)[C@]1(O)CCc1cc2ccccc2nc1C3	train	-37.7883	-7.66741	0.65557	7	4
graphlog	O=C1/C(=C/c2ccccc2)C[C@@]2(O)[C@H]3Cc4ccc(O)c5c4[C@@]2(CCN3CCCc2ccccc2)[C@H]1O5	train	-8.47009	3.23932	0.293657	3	8
graphlog	C=CCN1CC[C@]23c4c5ccc(O)c4O[C@H]2C(=O)CC[C@@]3(O)[C@H]1C5	train	-37.2911	5.40426	0.608639	3	5
graphlog	C=CCN1CC[C@]23c4c5ccc(O)c4O[C@H]2/C(=N/N=C2\CC[C@@]4(O)[C@H]6Cc7ccc(O)c8c7[C@@]4(CCN6CC=C)[C@H]2O8)CC[C@@]3(O)[C@H]1C5	train	-37.7301	4.57138	0.512132	3	5
graphlog	COc1ccc2c3c1O[C@@H]1[C@]34CCN(C)[C@H](C2)[C@]42CC[C@@]1(OC)[C@@H](COCc1c(C)noc1C)C2	train	-29.0781	18.5375	0.635533	2	5
graphlog	Oc1ccc2c3c1O[C@H]1c4ncc(-c5ccc(Br)cc5)cc4C[C@@]4(OCCCc5ccccc5)[C@@H](C2)N(CC2CC2)CC[C@]314	train	-9.8124	-3.81697	0.456425	3	4
graphlog	COc1ccc2c3c1O[C@H]1C(=O)CC[C@@]4(NC(=O)/C=C/c5ccccc5C)[C@@H](C2)N(C)CC[C@]314	train	-37.1987	10.2859	0.698975	3	5
graphlog	CO[C@]12CC[C@@]3(C[C@@H]1COCc1ccc(F)cc1)[C@H]1Cc4ccc(O)c5c4[C@@]3(CC[N+]1(C)CC1CC1)[C@H]2O5	train	-19.2965	40.9879	0.850198	2	4
graphlog	O=C(Cc1ccccc1)N1CC[C@]23c4c5ccc(O)c4O[C@H]2c2[nH]c4ccccc4c2C[C@@]3(O)[C@H]1C5	train	-33.0185	-2.66762	0.153402	3	3
graphlog	COc1ccc2c3c1O[C@H]1C(=O)CC[C@@]4(NC(=O)/C=C/c5ccc(Cl)cc5)[C@@H](C2)N(CC2CC2)CC[C@]314	train	-41.8883	20.7679	0.563132	3	5
graphlog	CO[C@]12CC[C@@]3(C[C@@H]1COC(=O)[C@@H](N)Cc1ccccc1)[C@H]1Cc4ccc(O)c5c4[C@@]3(CCN1CC1CC1)[C@H]2O5	train	-22.1724	35.2098	0.941224	2	4
graphlog	COc1ccc2c3c1O[C@@H]1[C@]34CCN(CC3CC3)[C@H](C2)[C@]42CC[C@@]1(OC)[C@@](C)(CO)C2	train	-22.9113	16.44	0.687852	2	5
graphlog	CO[C@]12CC[C@@]3(C[C@@H]1[C@](C)(O)c1cc(C)cc(C)c1)[C@H]1Cc4ccc(O)c5c4[C@@]3(CCN1CC1CC1)[C@H]2O5	train	-23.101	46.1159	0.916481	2	4
graphlog	COc1ccc2c3c1O[C@@H]1[C@]34CCN(CC3CC3)[C@H](C2)[C@]42CC[C@@]1(OC)[C@@H](c1ccc(N)cc1)C2	train	-25.4734	17.0559	0.627983	2	5
graphlog	CO[C@]12C=C[C@@]3(C[C@@H]1[C@](C)(O)CCC(C)C)[C@H]1Cc4ccc(O)c5c4[C@@]3(CCN1CC1CC1)[C@H]2O5	train	-21.7335	43.3195	0.930248	3	4
graphlog	CCCNc1ccc([C@H]2C[C@@]34CC[C@]2(OC)[C@@H]2Oc5c(OC)ccc6c5[C@@]23CCN(CC2CC2)[C@@H]4C6)cc1	train	-25.0191	15.4406	0.561036	2	5
graphlog	CN1CC[C@]23c4c5ccc(O)c4O[C@H]2C(=O)CC[C@H]3[C@H]1C5	train	-41.1961	14.4616	0.685329	3	5
graphlog	COC12CC[C@@]3(C[C@@H]1CNC(=O)CCCCC(N)=O)[C@H]1Cc4ccc(O)c5c4[C@@]3(CCN1CC1CC1)[C@H]2O5	train	-27.1242	28.1299	0.809128	2	5
graphlog	CO[C@]12CC[C@@]3(C[C@@H]1COCc1cc4ccccc4s1)[C@H]1Cc4ccc(OCCO)c5c4[C@@]3(CCN1CC1CC1)[C@H]2O5	train	-12.265	31.8196	0.692914	2	4
graphlog	CN1CC[C@]23c4c5ccc(O)c4O[C@H]2[C@]2(OCCF)C=C[C@@]3(C[C@@H]2[C@@](C)(O)CCc2ccccc2)[C@H]1C5	train	-30.7638	42.6722	0.931961	3	5
graphlog	Nc1ccc(C(=O)N[C@@H]2CC[C@@]3(O)[C@H]4Cc5ccc(O)c6c5[C@@]3(CCN4CC3CC3)[C@H]2O6)cc1	train	-33.6892	32.9278	0.820315	3	5
graphlog	Oc1ccc2c3c1O[C@H]1c4c(c5c(n4CCc4ccccc4)CCCC5)C[C@@]4(O)C(C2)N(CC2CC2)CC[C@]314	train	-48.4561	-1.90071	0.604565	3	5
graphlog	N#Cc1ccc(/C=C2\C[C@@]3(O)[C@H]4Cc5ccc(O)c6c5[C@@]3(CCN4CC3CC3)[C@@H](O6)C2=O)cc1	train	-44.41	21.238	0.38616	3	5
graphlog	O=C1CC[C@@]2(NCCCCc3ccc(Cl)cc3)[C@H]3Cc4ccc(O)c5c4[C@@]2(CCN3CC2CC2)[C@H]1O5	train	-41.6217	23.9664	0.641459	3	5
graphlog	O=C1CC[C@@]2(O)[C@H]3Cc4ccc(O)c5c4[C@@]2(CCN3CC2CC2)[C@H]1O5	train	-43.2569	14.3695	0.701929	3	5
graphlog	Oc1ccc2c3c1O[C@H]1c4c(c5c(n4Cc4ccccc4)CCCC5)C[C@@]4(O)C(C2)N(CC2CC2)CC[C@]314	train	-48.8954	-2.03306	0.629186	3	5
graphlog	Oc1ccc2c3c1O[C@H]1c4c(c5c(n4Cc4ccccc4)[C@@H]4Oc6c(O)ccc7c6[C@@]46CCN(CC4CC4)[C@H](C7)[C@]6(O)C5)C[C@@]4(O)[C@@H](C2)N(CC2CC2)CC[C@]314	train	-50.25	-2.00729	0.781495	3	5
graphlog	CN(C)c1cccc(C(=O)NC2CC[C@@]3(O)[C@H]4Cc5ccc(O)c6c5[C@@]3(CCN4CC3CC3)[C@H]2O6)c1	train	-36.0873	33.9582	0.719944	3	4
graphlog	COc1ccc2c(c1O)[C@]13CCN(C)C(C2)[C@@]12C/C(=C(/C)c1ccccc1)[C@@H]3c1[nH]c3ccccc3c1C2	train	-34.3964	13.8885	0.791042	3	5
graphlog	O=C(N[C@H]1CC[C@@]2(O)[C@H]3Cc4ccc(O)c5c4[C@@]2(CCN3CC2CC2)[C@H]1O5)c1ccccn1	train	-45.4854	-8.34231	0.381793	3	5
graphlog	COc1ccc2c(c1)[C@]13CCN(CC4CC4)[C@H](C2)[C@]1(O)C[C@H](CC(=O)O)C(=O)C3	train	3.58886	26.2592	0.370787	7	2
graphlog	Oc1ccc2c3c1O[C@H]1c4ncc(-c5ccc(F)c(F)c5)cc4C[C@@]4(OCCCc5ccccc5)[C@@H](C2)N(CC2CC2)CC[C@]314	train	-7.89934	-3.99962	0.460859	3	4
graphlog	O=Cc1ccc(C(=O)Nc2cccc3c4c([nH]c23)C2Oc3c(O)ccc5c3[C@@]23CCN(CC2CC2)[C@H](C5)[C@]3(O)C4)cc1C=O	train	-41.206	-0.741055	0.548596	3	8
graphlog	NC(=O)c1ccc2c3c1O[C@H]1CCC[C@@]4(O)[C@@H](C2)N(CC2CC2)CC[C@]314	train	-37.5743	30.8675	0.564421	3	5
graphlog	COc1ccccc1CNc1ccc2c3c1O[C@H]1[C@@H](O)C=C[C@H]4[C@@H](C2)N(C)CC[C@]314	train	7.29109	-6.13445	0.382602	9	9
graphlog	Cc1cc(F)ccc1-c1cnc2c(c1)C[C@@]1(OCCCc3ccccc3)[C@H]3Cc4ccc(O)c5c4[C@@]1(CCN3CC1CC1)[C@H]2O5	train	-7.96184	-3.02071	0.419632	3	4
graphlog	COc1ccc2c3c1O[C@@H]1[C@]34CCN(CC3CC3)[C@H](C2)[C@]42CC[C@@]1(OC)[C@@H](c1ccc(N3CCN(C(=O)c4ccccc4)CC3)cc1)C2	train	-25.8536	13.1484	0.445349	2	5
graphlog	COc1ccc2c3c1O[C@@H]1[C@]34CCN(CC3CC3)[C@H](C2)[C@]42CC[C@@]1(OC)[C@@H](CN(Cc1ccccc1)C(C)=O)C2	train	-20.1704	22.4317	0.893141	2	5
graphlog	CN1CC[C@]23c4c5ccc(O)c4O[C@H]2c2[nH]c4ccc(I)cc4c2C[C@@]3(O)[C@H]1C5	train	-36.151	-2.94382	0.404692	3	5
graphlog	CN1CC[C@]23c4c5ccc(O)c4O[C@H]2c2c(c4c(n2Cc2ccccc2)CCCC4)C[C@@]3(O)C1C5	train	-50.309	-4.81877	0.363678	3	3
graphlog	COc1ccc2c3c1O[C@H]1[C@H](N(C)C(=O)/C=C/c4ccoc4)CC[C@@]4(O)[C@@H](C2)N(C(=O)OC(C)(C)C)CC[C@]314	train	6.73306	5.6174	0.394997	3	8
graphlog	CO[C@]12CC[C@@]3(C[C@@H]1CNC(=O)[C@H](Cc1ccccc1)NC(C)=O)[C@H]1Cc4ccc(O)c5c4[C@@]3(CCN1CC1CC1)[C@H]2O5	train	-19.9939	37.6361	0.883878	2	4
graphlog	COc1ccc2c3c1O[C@H]1C(=O)CC[C@@]4(OCCCc5ccccc5)[C@@H](C2)N(CCc2ccccc2)CC[C@]314	train	-35.6794	9.79028	0.733412	3	5
graphlog	COc1ccc2c3c1O[C@H]1[C@]4(OC)C=C[C@@]5(C[C@@H]4c4ccc([N+](=O)[O-])cc4)[C@@H](C2)N(C)CC[C@]315	train	-25.2545	0.0615655	0.117839	2	5
graphlog	O=C(N[C@@H]1CC[C@@]2(O)[C@H]3Cc4ccc(O)c5c4[C@@]2(CCN3CC2CC2)[C@H]1O5)c1cccc(O)c1	train	-34.6285	34.461	0.951917	3	4
graphlog	CCC(=O)NCCc1ccc2[nH]c3c(c2c1)C[C@@]1(O)C2Cc4ccc(O)c5c4[C@@]1(CCN2CC1CC1)[C@H]3O5	train	-49.3311	5.30897	0.725462	3	5
graphlog	O=C(c1ccccn1)N1C[C@H]2CC34CCC1C2C31CCN(CC2CC2)C4Cc2ccc(O)cc21	train	-12.6001	43.0191	0.796481	7	4
graphlog	COc1ccc2c3c1O[C@H]1[C@]4(OC)CC[C@@]5(C[C@@H]4CNC/C=C/c4ccccc4)[C@@H](C2)N(C)CC[C@]315	train	-11.9417	4.83869	0.529682	2	4
graphlog	O=C(N[C@@]12CCC(=O)[C@@H]3Oc4c(O)ccc5c4[C@@]31CCN(CC1CC1)[C@@H]2C5)c1ccncc1	train	-34.3102	28.8823	0.83366	3	5
graphlog	COc1ccc2c3c1O[C@H]1C(=O)CC[C@@]4(OCCCc5ccccc5)[C@@H](C2)N(CC2CCCO2)CC[C@]314	train	-35.4129	9.23152	0.471132	3	5
graphlog	COC12CC[C@@]3(C[C@@H]1CNC(=O)CCC(=O)O)[C@H]1Cc4ccc(O)c5c4[C@@]3(CCN1CC1CC1)[C@H]2O5	train	-26.1335	27.4428	0.689938	2	5
graphlog	COc1ccc2c3c1O[C@@H]1[C@]34CCN(CC3CC3)[C@H](C2)[C@]42CC[C@@]1(OC)[C@@H](CSc1nncs1)C2	train	-22.8109	17.9583	0.695161	2	4
graphlog	C=C1CC[C@@]2(O)[C@H]3Cc4ccc(C(N)=O)c5c4[C@@]2(CCN3CC2CC2)[C@H]1O5	train	-43.2792	14.9429	0.705285	3	5
graphlog	CO[C@]12CC[C@@]3(C[C@@H]1COCc1ccccc1)[C@H]1Cc4ccc(OCC(N)=O)c5c4[C@@]3(CCN1CC1CC1)[C@H]2O5	train	-13.124	35.4194	0.842623	2	4
graphlog	COc1ccc2c3c1O[C@H]1[C@]4(OC)CC[C@@]5(C[C@@H]4CNC(=O)/C=C/c4ccccc4C)[C@@H](C2)N(C)CC[C@]315	train	-13.8976	3.29845	0.545557	2	5
graphlog	CO[C@]12CC[C@@]3(C[C@@H]1CNC(=O)[C@H](C)NC(C)=O)[C@H]1Cc4ccc(O)c5c4[C@@]3(CCN1CC1CC1)[C@H]2O5	train	-22.0798	38.3814	0.829578	2	4
graphlog	CCCCCCC/N=C(\N)Cc1ccc2[nH]c3c(c2c1)C[C@@]1(O)C2Cc4ccc(O)c5c4[C@@]1(CCN2CC1CC1)[C@H]3O5	train	-47.5565	3.78405	0.637122	3	5
graphlog	COc1ccc(-c2cnc3c(c2)C[C@@]2(OCCCc4ccccc4)[C@H]4Cc5ccc(O)c6c5[C@@]2(CCN4CC2CC2)[C@H]3O6)cc1	train	-10.6962	-4.11468	0.413955	3	4
graphlog	CN1CC[C@]23c4c5ccc(O)c4O[C@H]2c2ncc(-c4ccc(Cl)cc4)cc2C[C@@]3(OCc2ccccc2)[C@H]1C5	train	-14.5344	-3.5407	0.486781	3	1
graphlog	CC[C@H](C)[C@H](N)C(=O)OC[C@H]1C[C@@]23CC[C@]1(OC)[C@@H]1Oc4c(OC)ccc5c4[C@@]12CCN(CC1CC1)[C@@H]3C5	train	-23.5214	21.2237	0.778584	2	4
graphlog	O=C1CC[C@@]2(O)[C@H]3Cc4ccc(O)c(O)c4[C@@]2(CCN3CC2CC2)C1	train	-44.6899	14.8643	0.702058	3	5
graphlog	O=C(CCc1ccccc1)N1CC[C@]23c4c5ccc(O)c4O[C@H]2c2[nH]c4ccccc4c2C[C@@]3(O)[C@H]1C5	train	-33.0965	-2.78566	0.224468	3	3
graphlog	Cc1ccc(-c2cnc3c(c2)C[C@@]2(OCCCc4ccccc4)[C@H]4Cc5ccc(O)c6c5[C@@]2(CCN4CC2CC2)[C@H]3O6)cc1	train	-10.6611	-3.78014	0.435922	3	4
graphlog	CCCCN[C@@]12Cc3c([nH]c4ccccc34)[C@@H]3Oc4c(O)ccc5c4[C@@]31CCN(C)C2C5	train	-32.9116	2.54217	0.507975	3	5
graphlog	Cc1nocc1-c1cnc2c(c1)C[C@@]1(OCCCc3ccccc3)[C@H]3Cc4ccc(O)c5c4[C@@]1(CCN3CC1CC1)[C@H]2O5	train	-8.62267	-2.79628	0.538945	3	4
graphlog	CO[C@]12CC[C@@]3(C[C@@H]1CNS(=O)(=O)C(F)(F)F)[C@H]1Cc4ccc(O)c5c4[C@@]3(CCN1CC1CC1)[C@H]2O5	train	-24.8832	39.4175	0.825723	2	4
graphlog	CCCCCCC(=O)N[C@@]12Cc3c([nH]c4ccccc34)[C@@H]3Oc4c(O)ccc5c4[C@@]31CCN(C)C2C5	train	-33.1411	2.54049	0.339587	3	5
graphlog	O=C(C#Cc1ccccc1)N[C@@]12CCC(=O)[C@@H]3Oc4c(O)ccc5c4[C@@]31CCN(CC1CC1)[C@@H]2C5	train	-34.0427	25.0949	0.748891	3	5
graphlog	COc1ccc2c3c1O[C@@H]1[C@]34CCN(CC3CC3)[C@H](C2)[C@]42CC[C@@]1(OC)[C@@H](COCC(N)=O)C2	train	-24.2041	19.5982	0.547296	2	5
graphlog	CCCC1O[C@](C)(C(C)(C)C)[C@H]2C[C@@]34CC[C@]2(O1)[C@@H]1Oc2c(O)ccc5c2[C@@]13CCN(CC1CC1)[C@@H]4C5	train	-24.4621	49.0656	0.779541	2	4
graphlog	CO[C@]12CC[C@@]3(C[C@@H]1[C@](C)(O)Cc1ccccc1)[C@H]1Cc4ccc(O)c5c4[C@@]3(CCN1CC1CC1)[C@H]2O5	train	-21.463	45.2812	0.930248	2	4
graphlog	CO[C@]12C=CC3(CC14CCC[C@H]4O)C1Cc4ccc(O)c5c4C3(CCN1CC1CC1)[C@@H]2O5	train	-32.842	40.6384	0.754032	3	4
graphlog	O=C(C/C=C/c1ccc(Cl)cc1)N[C@@]12CCC(=O)[C@@H]3Oc4c(O)ccc5c4[C@@]31CCN(CC1CC1)[C@@H]2C5	train	-43.4186	24.298	0.645945	3	5
graphlog	CN1CC[C@]23c4c5ccc(O)c4O[C@H]2c2[nH]c4ccc(Br)cc4c2C[C@@]3(O)[C@H]1C5	train	-36.362	-2.90183	0.373734	3	5
graphlog	C=C(C)CN1CCC23c4c5ccc(O)c4O[C@H]2C(=O)/C(=C/c2ccccc2)C[C@@]3(O)C1C5	train	-7.90933	3.81904	0.173231	3	9
graphlog	CO[C@]12CC[C@@]3(C[C@@H]1CNC(=O)[C@@H](N)Cc1ccccc1)[C@H]1Cc4ccc(O)c5c4[C@@]3(CCN1CC1CC1)[C@H]2O5	train	-22.1768	35.3453	0.951917	2	4
graphlog	COc1ccc2c3c1O[C@H]1C(=O)CC[C@@]4(NC(=O)C#Cc5ccc(Cl)cc5)[C@@H](C2)N(CC2CC2)CC[C@]314	train	-40.053	18.7761	0.575186	3	5
graphlog	CO[C@]12CC[C@@]3(C[C@@H]1[C@](C)(O)CC(C)(C)C)[C@H]1Cc4ccc(O)c5c4[C@@]3(CCN1CC1CC1)[C@H]2O5	train	-21.6354	44.6397	0.724584	2	4
graphlog	O=C(/C=C/c1ccccc1)N[C@@H]1CC[C@@]2(OC(=O)c3ccccc3)[C@H]3Cc4ccc(O)c5c4[C@@]2(CCN3CC2CC2)[C@H]1O5	train	-28.2259	36.2245	0.750141	3	4
graphlog	Oc1ccc2c3c1O[C@H]1c4ncc(-c5ccc(F)cc5)cc4C[C@@]4(OCCCc5ccccc5)[C@@H](C2)N(CC2CC2)CC[C@]314	train	-10.2664	-3.79178	0.624909	3	4
graphlog	Oc1ccc2c3c1O[C@H]1c4ncc(-c5ccccc5)cc4C[C@@]4(OCCCCc5ccccc5)[C@@H](C2)N(CC2CC2)CC[C@]314	train	-6.3801	-3.66864	0.476168	3	4
graphlog	CCCC(=N)NCCc1ccc2[nH]c3c(c2c1)C[C@@]1(O)C2Cc4ccc(O)c5c4[C@@]1(CCN2CC1CC1)[C@H]3O5	train	-49.7959	6.09347	0.852919	3	5
graphlog	CCCCC/N=C(\N)Cc1ccc2[nH]c3c(c2c1)C[C@@]1(O)C2Cc4ccc(O)c5c4[C@@]1(CCN2CC1CC1)[C@H]3O5	train	-47.998	4.04017	0.731458	3	5
graphlog	C#C[C@]1(O)CC[C@H]2[C@@H]3CCC4=Cc5oncc5C[C@]4(C)[C@H]3CC[C@@]21C	train	29.5265	-21.1399	0.150922	1	9
graphlog	CO[C@]12CC[C@@]3(C[C@]1(C)[C@H](O)c1cccc(F)c1)[C@H]1Cc4ccc(O)c5c4[C@@]3(CCN1CC1CC1)[C@H]2O5	train	-24.658	42.1232	0.898281	2	4
graphlog	[11CH3]n1c2c(c3ccccc31)C[C@@]1(O)[C@H]3Cc4ccc(O)c5c4[C@@]1(CCN3CC1CC1)[C@H]2O5	train	-44.8852	1.17494	0.6097	3	5
graphlog	O=C1CC[C@@]2(NCCc3ccc(Cl)cc3)[C@H]3Cc4ccc(O)c5c4[C@@]2(CCN3CC2CC2)[C@H]1O5	train	-42.0543	24.2071	0.727253	3	5
graphlog	COc1ccc(C(O)[C@@]2(C)C[C@@]34CC[C@]2(OC)[C@@H]2Oc5c(OC)ccc6c5[C@@]23CCN(CC2CC2)[C@@H]4C6)cc1	train	-21.9842	21.0767	0.792189	2	5
graphlog	COc1ccc2c3c1O[C@@H]1[C@]34CCN(CC3CC3)[C@H](C2)[C@]42CC[C@@]1(OC)[C@@H](c1ccc(NC(=O)Cc3ccccc3)cc1)C2	train	-13.9439	20.5176	0.544248	2	5
graphlog	COc1ccc2c3c1O[C@H]1C(=O)CC[C@@]4(NCC/C=C/c5ccc(Cl)cc5)[C@@H](C2)N(CC2CC2)CC[C@]314	train	-42.7452	21.1756	0.51316	3	5
graphlog	CN1CC[C@]23c4c5ccc(O)c4O[C@H]2c2[nH]c4ccccc4c2C[C@@]3(NC(=O)Cc2ccccc2)C1C5	train	-34.1133	-0.641147	0.410101	3	3
graphlog	CO[C@@]12CC[C@@]3(C[C@@H]1CNC(=O)/C=C/c1ccccc1)[C@H]1Cc4ccc(O)c5c4[C@@]3(CCN1C)[C@H]2O5	train	-13.9434	6.38797	0.641066	2	4
graphlog	O=C(CCCc1ccc(Cl)cc1)N[C@@]12CCC(=O)[C@@H]3Oc4c(O)ccc5c4[C@@]31CCN(CC1CC1)[C@@H]2C5	train	-42.7411	24.2155	0.681709	3	5
graphlog	CO[C@]12CC[C@@]3(C[C@@H]1CNC(=O)[C@H](C)N)[C@H]1Cc4ccc(O)c5c4[C@@]3(CCN1CC1CC1)[C@H]2O5	train	-24.0738	38.9619	0.893141	2	4
graphlog	O=C(N[C@@]12CCC(=O)[C@@H]3Oc4c(O)ccc5c4[C@@]31CCN(CC1CC1)[C@@H]2C5)c1ccccc1	train	-34.5067	29.1974	0.903834	3	4
graphlog	O=C1CCC2=C([C@@H]3Oc4c(O)ccc5c4[C@@]34CCN(CC3CC3)[C@H](C5)[C@]4(O)C2)N1Cc1ccccc1	train	-31.3134	20.5306	0.888355	3	5
graphlog	COc1ccc2c3c1O[C@H]1[C@@]4(OC)CC[C@@]5(C[C@]4(C)OC(=O)c4ccc(C(F)(F)F)cc4)[C@@H](C2)N(CC2CC2)CC[C@]315	train	-15.7902	13.7623	0.400978	2	2
graphlog	CN1CC[C@]23c4c5ccc(O)c4O[C@H]2c2[nH]c4ccccc4c2C[C@@]3(CCCc2ccccc2)C1C5	train	-34.1458	0.369931	0.469018	3	5
graphlog	COc1ccc2c3c1O[C@@H]1[C@]34CC[N+](C)(CC3CC3)[C@H](C2)[C@]42CC[C@@]1(OC)[C@@H](COCc1ccoc1)C2	train	-20.6647	14.1949	0.510042	2	5
graphlog	Oc1ccc2c3c1O[C@H]1c4c(c5c(n4CC4CCCCC4)CCCC5)C[C@@]4(O)C(C2)N(CC2CC2)CC[C@]314	train	-48.0497	-0.956063	0.53374	3	5
graphlog	CC(C)(C)[C@@]1(C)OCO[C@]23CC[C@@]4(C[C@H]12)[C@H]1Cc2ccc(O)c5c2[C@@]4(CCN1CC1CC1)[C@H]3O5	train	-25.8072	49.128	0.903834	2	4
graphlog	C=CCN1CC[C@]23c4c5ccc(C(N)=O)c4O[C@H]2C(=O)CC[C@@]3(O)[C@H]1C5	train	-37.4575	5.60176	0.491163	3	5
graphlog	COc1ccc2c3c1O[C@H]1C(=O)CC[C@@]4(NCC#Cc5ccc(Cl)cc5)[C@@H](C2)N(CC2CC2)CC[C@]314	train	-40.2326	18.1633	0.45781	3	5
graphlog	CN(C(=O)/C=C/c1ccoc1)[C@@H]1CC[C@@]2(O)[C@H]3Cc4ccc(O)c5c4[C@@]2(CCN3CC2CC2)[C@H]1O5	train	-28.4038	40.1998	0.858703	3	4
graphlog	CO[C@@]12CCC(=O)[C@@H]3Oc4c(O)ccc5c4[C@@]31CCN(C)[C@@H]2C5	train	-30.6133	9.13668	0.596334	3	5
graphlog	CN1CC[C@]23c4c5ccc(O)c4O[C@H]2C(=O)/C(=C/c2ccccc2)C[C@@]3(O)[C@H]1C5	train	-8.15412	3.75509	0.273069	3	9
graphlog	COc1cccc2c1O[C@H]1CCC[C@H]3CN(CC4CC4)CC[C@]213	train	-12.4499	29.3757	0.499146	1	4
graphlog	C=C(C)CN1CCC23c4c5ccc(O)c4O[C@H]2c2ncc(-c4ccc(Cl)cc4)cc2C[C@@]3(O)C1C5	train	-17.523	-5.35961	0.361086	3	1
graphlog	COc1ccc2c3c1O[C@@H]1[C@]34CCN(CC3CC3)[C@H](C2)[C@]42C=C[C@@]1(OC)[C@@H](C(=O)c1ccccc1)C2	train	-9.94137	22.5089	0.820315	2	5
graphlog	CCN[C@@]12Cc3c([nH]c4ccccc34)[C@@H]3Oc4c(O)ccc5c4[C@@]31CCN(C)C2C5	train	-32.9893	2.47891	0.468472	3	5
graphlog	C=CCN1CC[C@]23c4c5ccc(OC(=O)CCCCCCCCC(=O)Oc6ccc7c(c6)[C@@]68CCCC[C@@]6(O)[C@@H](C7)N(CC6CCC6)CC8)c4O[C@H]2C(=O)CC[C@@]3(O)[C@H]1C5	train	-28.854	28.73	0.845058	3	5
graphlog	O=C(C[C@@H]1O[C@H](COCc2ccccc2)[C@@H](OCc2ccccc2)[C@H](OCc2ccccc2)[C@H]1OCc1ccccc1)N[C@H]1CC[C@@]2(O)[C@H]3Cc4ccc(O)c5c4[C@@]2(CCN3CC2CC2)[C@H]1O5	train	-20.7977	31.857	0.803462	3	4
graphlog	O=C(O[C@@H]1CC[C@@]2(O)[C@H]3Cc4ccc(O)c5c4[C@@]2(CCN3CC2CC2)[C@H]1O5)N(c1ccccc1)c1ccccc1	train	-46.5717	-4.51377	0.570299	3	4
graphlog	Oc1ccc2c3c1O[C@H]1c4nc5ccccc5cc4C[C@@]4(O)[C@@H](C2)N(CC2CC2)CC[C@]314	train	-44.7235	3.01761	0.590413	3	5
graphlog	COc1ccc2c3c1O[C@@H]1[C@]34CCN(CC3CC3)[C@H](C2)[C@]42CC[C@@]1(OC)[C@@H](CSCc1ccccc1)C2	train	-20.1234	23.7417	0.893141	2	4
graphlog	CO[C@]12CC[C@@]3(C[C@@H]1CNC(=O)[C@@H](N)CO)[C@H]1Cc4ccc(O)c5c4[C@@]3(CCN1CC1CC1)[C@H]2O5	train	-23.7294	37.8081	0.875707	2	4
graphlog	CO[C@]12CC[C@@]3(C[C@@H]1[C@@](C)(O)c1ccncc1)[C@H]1Cc4ccc(O)c5c4[C@@]3(CCN1CC1CC1)[C@H]2O5	train	-25.9165	44.8952	0.822072	2	4
graphlog	COc1ccc2c3c1O[C@@H]1[C@]34CCN(CC3CC3)[C@H](C2)[C@]42CC[C@@]1(OC)[C@@H](C(NCC(=O)O)c1ccccc1)C2	train	-17.7002	16.147	0.482379	2	2
graphlog	O=C1/C(=C/c2ccc(Br)cc2)C[C@@]2(O)[C@H]3Cc4ccc(O)c5c4[C@@]2(CCN3CC2CC2)[C@H]1O5	train	-12.8218	0.993702	0.461643	3	5
graphlog	CCNC(=O)NCCc1ccc2[nH]c3c(c2c1)C[C@@]1(O)C2Cc4ccc(O)c5c4[C@@]1(CCN2CC1CC1)[C@H]3O5	train	-49.7295	4.32678	0.582551	3	5
graphlog	COc1ccc2c3c1O[C@@H]1[C@]34CCN(CC3CC3)[C@H](C2)[C@]42CC[C@@]1(OC)[C@@H](C(N[C@@H](C(N)=O)c1ccccc1)c1ccccc1)C2	train	-14.3722	18.6576	0.5429	2	4
graphlog	CO[C@]12CC[C@@]3(C[C@@H]1CNS(=O)(=O)c1ccc(C)cc1)[C@H]1Cc4ccc(O)c5c4[C@@]3(CCN1CC1CC1)[C@H]2O5	train	-20.7584	36.1659	0.941224	2	4
graphlog	N/C(=N\CCc1ccc2[nH]c3c(c2c1)C[C@@]1(O)[C@H]2Cc4ccc(O)c5c4[C@@]1(CCN2CC1CC1)[C@H]3O5)NCc1ccccc1	train	-44.8085	5.97874	0.732428	3	5
graphlog	COc1ccc2c3c1O[C@@H]1[C@]34CCN(CC3CC3)[C@H](C2)[C@]42CC[C@@]1(OC)[C@@H](COCc1ccccc1)[C@@H]2CC#N	train	-20.5042	19.1855	0.62429	2	4
graphlog	COc1ccc2c3c1O[C@H]1[C@]4(OC)CC[C@@]5(C[C@@H]4CNC(=O)/C=C/c4ccc(Cl)cc4)[C@@H](C2)N(C)CC[C@]315	train	-16.1581	0.946357	0.406895	2	5
graphlog	CO[C@]12CC[C@@]3(C[C@@H]1CNC(=O)C1CCCN1)[C@H]1Cc4ccc(O)c5c4[C@@]3(CCN1CC1CC1)[C@H]2O5	train	-26.4996	33.2634	0.941224	2	4
graphlog	Oc1ccc2c3c1O[C@H]1c4ncc(-c5ccc(F)cc5F)cc4C[C@@]4(OCCCc5ccccc5)[C@@H](C2)N(CC2CC2)CC[C@]314	train	-7.98843	-3.0983	0.50836	3	4
graphlog	CN1CC[C@]23c4c5ccc(NCc6ccc(O)cc6)c4O[C@H]2[C@@H](O)C=C[C@H]3[C@H]1C5	train	7.67983	-4.27679	0.317789	9	1
graphlog	O=C(NCCCCc1ccccc1)c1ccc2[nH]c3c(c2c1)C[C@@]1(O)C2Cc4ccc(O)c5c4[C@@]1(CCN2CC1CC1)[C@H]3O5	train	-44.448	4.85285	0.63041	3	5
graphlog	Cn1cc(-c2cnc3c(c2)C[C@@]2(OCCCc4ccccc4)[C@H]4Cc5ccc(O)c6c5[C@@]2(CCN4CC2CC2)[C@H]3O6)cn1	train	-8.21357	-1.95368	0.609119	3	4
graphlog	Cc1ncc2c(n1)C1Oc3c(O)ccc4c3C13CCN(C)C(C4)C3(O)C2	train	-30.0734	5.24168	0.463541	3	5
graphlog	COc1ccc(CC(=O)N[C@@H]2CC[C@@]3(O)[C@H]4Cc5ccc(O)c6c5[C@@]3(CCN4CC3CC3)[C@H]2O6)cc1	train	-35.1186	35.7018	0.816931	3	5
graphlog	COC12CC[C@@]3(C[C@@H]1CNC(=O)Nc1cccc(C)c1)[C@H]1Cc4ccc(O)c5c4[C@@]3(CCN1CC1CC1)[C@H]2O5	train	-18.7035	38.2879	0.916481	2	4
graphlog	CCOC(=O)CC[C@H]1[C@H](COCc2ccccc2)[C@]2(OC)CC[C@]13[C@H]1Cc4ccc(OC)c5c4[C@@]3(CCN1CC1CC1)[C@H]2O5	train	-20.5559	18.713	0.6097	2	5
graphlog	COc1ccc2c3c1O[C@H]1C(=O)CC[C@@]4(OC(=O)/C=C/c5ccc(C)cc5)[C@@H](C2)N(CC2CC2)CC[C@]314	train	-42.1845	20.163	0.508167	3	5
graphlog	O=C(c1ccccc1)N1C[C@H]2OC34CCC1C2C31CCN(CC2CC2)C4Cc2ccc(O)cc21	train	-12.2559	43.1888	0.753368	7	4
graphlog	CN1C(=O)CCC2=C1[C@@H]1Oc3c(O)ccc4c3[C@@]13CCN(C)[C@H](C4)[C@]3(O)C2	train	-30.3522	9.37452	0.547568	3	5
graphlog	COc1ccc2c3c1O[C@@H]1[C@]34CCN(CC3CC3)[C@H](C2)[C@]42CC[C@@]1(OC)[C@@H](COc1ccc(-n3ccnc3)cc1)C2	train	-24.8669	17.1948	0.518027	2	2
graphlog	Oc1ccc2c3c1O[C@H]1c4ncc(-c5ccccc5)cc4C[C@@]4(OCCCC5CCCCC5)[C@@H](C2)N(CC2CC2)CC[C@]314	train	-8.28194	-5.46602	0.475203	3	4
graphlog	O=C(N[C@@H]1CC[C@@]2(O)[C@H]3Cc4ccc(O)c5c4[C@@]2(CCN3CC2CC2)[C@H]1O5)c1ccnc(Br)c1	train	-34.6028	33.9133	0.875707	3	4
graphlog	CO[C@]12CC[C@@]3(C[C@@H]1COCc1ccccc1)[C@H]1Cc4ccc(O)c5c4[C@@]3(CC[N+]1(C)CC1CC1)[C@H]2O5	train	-16.7808	40.4958	0.798224	2	4
graphlog	NC(=O)c1ccc2c(c1O)[C@]13CCN(CC4CC4)[C@H](C2)[C@]1(O)CCC(=O)C3	train	-47.484	16.1122	0.858703	3	5
graphlog	CO[C@]12CC[C@@]3(C[C@@H]1CNC(=O)[C@H](CC(N)=O)NC(C)=O)[C@H]1Cc4ccc(O)c5c4[C@@]3(CCN1CC1CC1)[C@H]2O5	train	-21.2841	38.0745	0.789914	2	4
graphlog	COC(=O)COc1cccc(COC[C@H]2C[C@@]34CC[C@]2(OC)[C@@H]2Oc5c(O)ccc6c5[C@@]23CCN(CC2CC2)[C@@H]4C6)c1	train	-15.1706	35.2516	0.868398	2	4
graphlog	COc1ccc2c3c1O[C@@H]1[C@]34CCN(CC3CC3)[C@H](C2)[C@]42CC[C@@]1(OC)[C@@](C)(C(O)c1ccccc1)C2	train	-24.2089	13.4836	0.504417	2	5
graphlog	COc1cc(-c2cnc3c(c2)C[C@@]2(OCCCc4ccccc4)[C@H]4Cc5ccc(O)c6c5[C@@]2(CCN4CC2CC2)[C@H]3O6)ccn1	train	-7.78703	-1.16399	0.625639	3	4
graphlog	CN1CC[C@]23c4c5ccc(O)c4O[C@H]2[C@H](NC(=O)c2cccc(I)c2)CC[C@@]3(O)[C@H]1C5	train	-31.4706	30.5158	0.604333	3	5
graphlog	CN1CC[C@]23c4c5ccc(O)c4O[C@H]2c2c(c(-c4ccccc4)cn2Cc2ccccc2)C[C@@]3(O)C1C5	train	-0.520712	-45.4918	0.393875	3	9
graphlog	COc1ccc2c3c1O[C@@H]1[C@]34CCN(CCC(N)=O)[C@H](C2)[C@]42CC[C@@]1(OC)[C@@H](COCc1ccccc1)C2	train	-22.5351	23.3643	0.719537	2	5
graphlog	N/C(=N/Cc1cccc(O)c1)Nc1ccc2[nH]c3c(c2c1)C[C@@]1(O)[C@H]2Cc4ccc(O)c5c4[C@@]1(CCN2CC1CC1)[C@H]3O5	train	-47.9469	9.01987	0.686832	3	4
graphlog	COc1c(O)ccc2c1[C@]13CCN(CC4CC4)[C@H](C2)[C@]1(O)Cc1c([nH]c2ccccc12)C3	train	-37.4032	-6.61982	0.453648	3	5
graphlog	CO[C@]12CC[C@@]3(C[C@@H]1COCc1cccc(OCC(=O)O)c1)[C@H]1Cc4ccc(O)c5c4[C@@]3(CCN1CC1CC1)[C@H]2O5	train	-13.2164	35.9673	0.749514	2	4
graphlog	COc1ccc2c3c1O[C@@H]1[C@]34CCN(CC3CC3)[C@H](C2)[C@]42CC[C@@]1(OC)[C@@H](CS(=O)(=O)Cc1ccccc1)C2	train	-14.8031	22.2501	0.733909	2	4
graphlog	CC(=N)NCCc1ccc2[nH]c3c(c2c1)C[C@@]1(O)C2Cc4ccc(O)c5c4[C@@]1(CCN2CC1CC1)[C@H]3O5	train	-48.7839	6.1035	0.842623	3	5
graphlog	COc1ccccc1/C=C/C(=O)N[C@@H]1CC[C@@]2(O)[C@H]3Cc4ccc(O)c5c4[C@@]2(CCN3CC2CC2)[C@H]1O5	train	-29.1907	35.2365	0.831589	3	4
graphlog	Oc1ccc2c3c1O[C@H]1c4ncc(-c5ccc(Cl)cc5)cc4C[C@@]4(OCCOc5ccccc5)[C@@H](C2)N(CC2CC2)CC[C@]314	train	-11.2925	-3.83718	0.544573	3	4
graphlog	O=C1CC[C@@]2(NC/C=C/c3ccc(Cl)cc3)[C@H]3Cc4ccc(O)c5c4[C@@]2(CCN3CC2CC2)[C@H]1O5	train	-43.1021	22.4944	0.763295	3	5
graphlog	COc1ccc2c3c1O[C@H]1C(=O)CC[C@@]4(NC/C=C/c5ccc(Cl)cc5)[C@@H](C2)N(CC2CC2)CC[C@]314	train	-42.5934	21.0636	0.480556	3	5
graphlog	C=CCN1CC[C@]23c4c5ccc(O)c4O[C@H]2[C@H](NC(=O)c2cccc(I)c2)CC[C@@]3(O)[C@H]1C5	train	-31.3519	30.4678	0.931961	3	5
graphlog	CO[C@]12CC[C@@]3(C[C@@H]1COCc1ccc(Cl)cc1)[C@H]1Cc4ccc(O)c5c4[C@@]3(CC[N+]1(C)CC1CC1)[C@H]2O5	train	-18.9868	41.182	0.793354	2	4
graphlog	CO[C@]12CC[C@@]3(C[C@@H]1COCc1ccccc1)[C@H]1Cc4ccc(Br)c5c4[C@@]3(CCN1CC1CC1)[C@H]2O5	train	-16.4285	37.9956	0.855751	2	4
graphlog	CO[C@]12CC[C@@]3(C[C@@H]1COCc1ccc(C)cc1)[C@H]1Cc4ccc(O)c5c4[C@@]3(CC[N+]1(C)CC1CC1)[C@H]2O5	train	-19.2778	41.0304	0.752711	2	4
graphlog	CN1CC[C@]23c4c5ccc(O)c4O[C@H]2c2ncc(-c4ccc(Cl)cc4)cc2C[C@@]3(O)[C@H]1C5	train	-16.1572	-4.2146	0.330239	3	5
graphlog	CO[C@]12CC[C@@]3(C[C@@H]1CNCc1ccccc1)[C@H]1Cc4ccc(O)c5c4[C@@]3(CCN1CC1CC1)[C@H]2O5	train	-16.8859	37.9733	0.624909	2	4
graphlog	COc1ccc2c3c1O[C@H]1[C@]4(OC)CC[C@@]5(C[C@@H]4CNC(=O)/C=C/c4ccc([N+](=O)[O-])cc4)[C@@H](C2)N(C)CC[C@]315	train	-18.0989	2.92303	0.475083	2	5
graphlog	CN1CC[C@]23c4c5ccc(NCc6ccccc6O)c4O[C@H]2[C@@H](O)C=C[C@H]3[C@H]1C5	train	7.25432	-5.97392	0.346538	9	9
graphlog	Oc1ccc2c3c1O[C@H]1c4ncc(-c5ccccc5)cc4C[C@@]4(OCCCc5ccccn5)[C@@H](C2)N(CC2CC2)CC[C@]314	train	-5.84631	-4.8711	0.641066	3	4
graphlog	CO[C@]12CC[C@@]3(C[C@@H]1[C@@](C)(O)C(C)(C)C)[C@H]1Cc4cc(Br)c(O)c5c4[C@@]3(CCN1CC1CC1)[C@H]2O5	train	-27.4829	51.3479	0.509137	2	4
graphlog	COCCOCCOCCOc1ccc(COC[C@H]2C[C@@]34CC[C@]2(OC)[C@@H]2Oc5c(OC)ccc6c5[C@@]23CCN(CC2CC2)[C@@H]4C6)cc1	train	-11.538	14.8999	0.489274	2	2
graphlog	COc1ccc2c3c1O[C@@H]1[C@]34CCN(C)[C@H](C2)[C@]42CC[C@@]1(OC)[C@@H](CSc1nc3ccccc3s1)C2	train	-22.4182	11.7995	0.491937	2	5
graphlog	COc1ccc2c3c1O[C@@H]1[C@]34CCN(CC(=O)O)[C@H](C2)[C@]42CC[C@@]1(OC)[C@@H](COCc1ccccc1)C2	train	-19.8873	16.2375	0.522145	2	2
graphlog	Cc1cccc(-c2cnc3c(c2)C[C@@]2(OCCCc4ccccc4)[C@H]4Cc5ccc(O)c6c5[C@@]2(CCN4CC2CC2)[C@H]3O6)c1	train	-7.5347	-2.31953	0.557809	3	4
graphlog	NC(=O)c1ccc2c3c1O[C@H]1c4[nH]c5ccccc5c4C[C@@]4(O)[C@@H](C2)N(CC2CC2)CC[C@]314	train	-43.768	2.33532	0.489671	3	5
graphlog	CN1/C(=C/C=C/C2=[N+](CCCCCC(=O)NCCCNC(=N)Nc3ccc4[nH]c5c(c4c3)C[C@@]3(O)[C@H]4Cc6ccc(O)c7c6[C@@]3(CCN4CC3CC3)[C@H]5O7)c3ccc(S(=O)(=O)O)cc3C2(C)C)C(C)(C)c2cc(S(=O)(=O)O)ccc21	train	-43.1603	30.211	0.607487	3	5
graphlog	COc1ccc2c3c1O[C@@H]1[C@]34CCN(CC3CC3)[C@H](C2)[C@]42CC[C@@]1(OC)[C@@](C)(C=O)C2	train	-22.9388	16.5017	0.650892	2	5
graphlog	O=C1CC[C@@]2(NCC/C=C/c3ccc(Cl)cc3)[C@H]3Cc4ccc(O)c5c4[C@@]2(CCN3CC2CC2)[C@H]1O5	train	-43.1763	22.5862	0.666183	3	5
graphlog	O=C(CCc1ccccc1)N[C@@H]1CC[C@@]2(O)[C@H]3Cc4ccc(O)c5c4[C@@]2(CCN3CC2CC2)[C@H]1O5	train	-31.7283	34.9932	0.92379	3	5
graphlog	CO[C@]12CC[C@@]3(C[C@@H]1CNC(=O)[C@H](CC(C)C)NC(C)=O)[C@H]1Cc4ccc(O)c5c4[C@@]3(CCN1CC1CC1)[C@H]2O5	train	-20.8001	38.6961	0.829578	2	4
graphlog	COc1ccc2c3c1O[C@@H]1[C@]34CCN(CC3CC3)[C@H](C2)[C@]42CC[C@@]1(OC)[C@@H](COCc1cccc(NCC(=O)O)c1)C2	train	-18.7297	19.6356	0.598426	2	4
graphlog	CO[C@]12CC[C@@]3(C[C@@H]1CNC(=O)[C@H](Cc1c[nH]cn1)NC(C)=O)[C@H]1Cc4ccc(O)c5c4[C@@]3(CCN1CC1CC1)[C@H]2O5	train	-19.022	35.2169	0.760311	2	4
graphlog	COc1c(O)ccc2c1[C@]13CCN(C)[C@H](C2)[C@]1(O)Cc1c([nH]c2ccccc12)C3	train	-36.2191	-5.62507	0.315116	3	3
graphlog	COc1ccc(/C=C/C(=O)NC[C@H]2C[C@@]34CC[C@@]2(OC)[C@@H]2Oc5c(OC)ccc6c5[C@@]23CCN(C)[C@@H]4C6)cc1	train	-16.4979	1.16822	0.431318	2	5
graphlog	CO[C@]12C=CC3(CC14CCC[C@H]4O)C1Cc4ccc(O)c5c4C3(CCN1C)[C@@H]2O5	train	-32.7928	41.0836	0.766413	3	5
graphlog	COc1ccc2c3c1O[C@@H]1[C@]34CCN(CC3CC3)[C@H](C2)[C@]42CC[C@@]1(OC)[C@@](C)(C(=O)c1ccccc1)C2	train	-24.3749	12.8401	0.513784	2	5
graphlog	Oc1ccc2c3c1O[C@H]1c4ncc(-c5ccc(Cl)cc5)cc4C[C@@]4(OCc5ccccc5)[C@@H](C2)N(CC2CC2)CC[C@]314	train	-11.6909	-3.7546	0.640674	3	4
graphlog	COc1ccc2c3c1O[C@@H]1[C@]34CCN(CC3CC3)[C@H](C2)[C@]42CC[C@@]1(OC)[C@@H](CSc1nc3ccccc3s1)C2	train	-24.1032	18.7962	0.612244	2	5
graphlog	CNc1ccc([C@H]2C[C@@]34CC[C@]2(OC)[C@@H]2Oc5c(OC)ccc6c5[C@@]23CCN(CC2CC2)[C@@H]4C6)cc1	train	-25.3955	15.0594	0.547909	2	5
graphlog	CO[C@]12CC[C@@]3(C[C@@H]1[C@](C)(O)CCc1ccccc1)[C@H]1Cc4ccc(O)c5c4[C@@]3(CCN1CC1CC1)[C@H]2O5	train	-21.9363	45.7875	0.946364	2	4
graphlog	CN1/C(=C/C=C/C=C/C2=[N+](CCCCCC(=O)NCC(=O)NCC(=O)NCCCNC(=N)Nc3ccc4[nH]c5c(c4c3)C[C@@]3(O)[C@H]4Cc6ccc(O)c7c6[C@@]3(CCN4CC3CC3)[C@H]5O7)c3ccc(S(=O)(=O)O)cc3C2(C)C)C(C)(C)c2cc(S(=O)(=O)O)ccc21	train	-43.1273	30.8922	0.750141	3	5
graphlog	Cc1cccc(C)c1-c1cnc2c(c1)C[C@@]1(OCCCc3ccccc3)[C@H]3Cc4ccc(O)c5c4[C@@]1(CCN3CC1CC1)[C@H]2O5	train	-4.53933	-2.70067	0.416994	3	9
graphlog	CO[C@]12C=C[C@@]3(C[C@@H]1[C@H](O)c1ccccc1)[C@H]1Cc4ccc(O)c5c4[C@@]3(CCN1CC1CC1)[C@H]2O5	train	-32.2812	39.2988	0.663419	3	4
graphlog	CO[C@]12CC[C@@]3(C[C@]1(C)[C@H](O)c1ccoc1)[C@H]1Cc4ccc(O)c5c4[C@@]3(CCN1CC1CC1)[C@H]2O5	train	-25.249	42.7412	0.893141	2	4
graphlog	O=C(N[C@@]12CCC(=O)[C@@H]3Oc4c(O)ccc5c4[C@@]31CCN(CC1CC1)[C@@H]2C5)c1ccc2ccccc2n1	train	-34.4108	17.7488	0.850198	3	5
graphlog	COc1ccc2c3c1O[C@H]1[C@@]4(OC)CC[C@@]5(C[C@]4(C)OC(=O)c4ccccc4)[C@@H](C2)N(CC2CC2)CC[C@]315	train	-14.4676	13.6929	0.262088	2	2
graphlog	CO[C@]12C=CC3(CC14CCC(C)(C)[C@H]4O)C1Cc4ccc(O)c5c4C3(CCN1C)[C@@H]2O5	train	-33.4847	41.0044	0.739629	3	5
graphlog	O=C(Cc1ccncc1)N[C@@H]1CC[C@@]2(O)[C@H]3Cc4ccc(O)c5c4[C@@]2(CCN3CC2CC2)[C@H]1O5	train	-45.5644	-5.68039	0.604256	3	5
graphlog	O=CN1CC[C@]23c4c5ccc(O)c4O[C@H]2[C@@H](O)C=C[C@H]3[C@H]1C5	train	-5.83929	15.4297	0.347863	3	5
graphlog	CO[C@@]12CCC[C@@H]3Oc4c(O)ccc5c4[C@@]31CCN(C)[C@@H]2C5	train	-31.0492	8.67976	0.660761	3	5
graphlog	CO[C@]12CC[C@@]3(C[C@@H]1COCc1ccccc1)[C@H]1Cc4ccc(N)c5c4[C@@]3(CCN1C)[C@H]2O5	train	-20.1069	29.719	0.845058	2	4
graphlog	COc1ccc2c3c1O[C@H]1[C@]4(OC)CC[C@@]5(C[C@@H]4CNC(=O)/C=C/c4ccc(C)cc4)[C@@H](C2)N(C)CC[C@]315	train	-16.2174	0.994036	0.405127	2	5
graphlog	CS(=O)(=O)O[C@@H]1CC[C@@]2(O)[C@H]3Cc4ccc(O)c5c4[C@@]2(CCN3CC2CC2)[C@H]1O5	train	-34.5344	38.9248	0.62429	3	4
graphlog	Oc1ccc2c(c1)C13CCN(CC4CC4)C(C2)C12CCC1C3[C@@H](CN1c1ccccc1)C2	train	-14.6299	45.5226	0.695161	7	4
graphlog	NC(=O)Nc1ccccc1-c1cnc2c(c1)C[C@@]1(OCCCc3ccccc3)[C@H]3Cc4ccc(O)c5c4[C@@]1(CCN3CC1CC1)[C@H]2O5	train	-5.76899	-2.51786	0.576207	3	4
graphlog	COc1ccc2c3c1O[C@@H]1[C@]34CCN(C)[C@H](C2)[C@]42C=C[C@@]1(OC)[C@@H](c1ccccc1N)C2	train	-25.3367	-1.60428	0.118466	2	5
graphlog	Oc1ccc2c(c1)C13CCN(CC4CC4)C(C2)C12CCC1C3[C@@H](CN1Cc1ccccc1)C2	train	-15.1421	45.0422	0.656218	7	4
graphlog	CN(C)Cc1ccccc1-c1cnc2c(c1)C[C@@]1(OCCCc3ccccc3)[C@H]3Cc4ccc(O)c5c4[C@@]1(CCN3CC1CC1)[C@H]2O5	train	-5.13608	-1.30203	0.540157	3	8
graphlog	CO[C@]12C=CC3(CC14CCC(C)(C)[C@H]4O)C1Cc4ccc(O)c5c4C3(CCN1CC1CC1)[C@@H]2O5	train	-33.5042	40.7361	0.677822	3	4
graphlog	COc1ccc2c3c1O[C@@H]1[C@]34CCN(CC3CC3)[C@H](C2)[C@]42CC[C@@]1(OC)[C@@H](c1ccc(NC(C)=O)cc1)C2	train	-26.2949	15.6932	0.61426	2	5
graphlog	CCOC(=O)CCNc1ccc([C@H]2C[C@@]34CC[C@]2(OC)[C@@H]2Oc5c(OC)ccc6c5[C@@]23CCN(CC2CC2)[C@@H]4C6)cc1	train	-24.6678	15.3023	0.546221	2	5
graphlog	Oc1cccc(-c2cnc3c(c2)C[C@@]2(OCCCc4ccccc4)[C@H]4Cc5ccc(O)c6c5[C@@]2(CCN4CC2CC2)[C@H]3O6)c1	train	-7.52741	-1.73534	0.555866	3	4
graphlog	Cn1c2c(c3c1[C@@H]1Oc4c(O)ccc5c4[C@@]14CCN(CC1CC1)[C@H](C5)[C@]4(O)C3)CCCC2	train	-45.9988	0.402756	0.658705	3	5
graphlog	CO[C@]12CC[C@@]3(C[C@@H]1COCc1ccccc1Cl)[C@H]1Cc4ccc(O)c5c4[C@@]3(CC[N+]1(C)CC1CC1)[C@H]2O5	train	-17.7544	39.213	0.871957	2	4
graphlog	N/C(=N/Cc1ccccc1)Nc1ccc2[nH]c3c(c2c1)C[C@@]1(O)[C@H]2Cc4ccc(O)c5c4[C@@]1(CCN2CC1CC1)[C@H]3O5	train	-48.0285	9.47277	0.767215	3	4
graphlog	COc1ccc2c3c1O[C@@H]1[C@]34CCN(C)[C@H](C2)[C@]42C=C[C@@]1(OC)[C@@H](c1cccc(N)c1)C2	train	-25.3618	-1.27095	0.0852356	2	5
graphlog	CCC/N=C(\N)Cc1ccc2[nH]c3c(c2c1)C[C@@]1(O)C2Cc4ccc(O)c5c4[C@@]1(CCN2CC1CC1)[C@H]3O5	train	-47.9275	4.13426	0.724149	3	5
graphlog	C[C@H]1c2c(c3c(n2Cc2ccccc2)[C@@H]2Oc4c(O)ccc5c4[C@@]24CCN(C)[C@H](C5)[C@]4(O)C3)CC2(O)[C@H]3Cc4ccc(O)c(O)c4[C@@]12CCN3C	train	-50.5175	-4.42506	0.53374	3	5
graphlog	Oc1ccc2c(c1)C13CCN(CC4CC4)C(C2)C12CCC1C3[C@@H](CN1c1cnccn1)C2	train	-13.8566	46.1349	0.807812	7	4
graphlog	CN1CC[C@]23c4c5ccc(O)c4O[C@H]2CCC[C@@]3(O)[C@H]1C5	train	-35.4774	5.56455	0.543603	3	5
graphlog	COc1ccc2c3c1O[C@@H]1[C@]34CCN(CC3CC3)[C@H](C2)[C@]42CC[C@@]1(OC)[C@@H](COCc1ccc(C(=O)NCC(=O)O)cc1)C2	train	-18.2921	15.3036	0.335337	2	2
graphlog	COc1ccc2c3c1O[C@@H]1[C@]34CCN(CC3CC3)[C@H](C2)[C@]42CC[C@@]1(OC)[C@@H](C(C)(C)OCc1ccccc1)C2	train	-19.1045	24.3606	0.761787	2	4
graphlog	COc1ccc2c3c1O[C@@H]1[C@]34CCN(CC3CC3)[C@H](C2)[C@]42CC[C@@]1(OC)[C@@H](COC(=O)[C@@H](N)Cc1ccccc1)C2	train	-23.8238	18.1335	0.654133	2	5
graphlog	CO[C@]12CC[C@@]3(C[C@@H]1[C@@H](O)CCC1CCCC1)[C@H]1Cc4ccc(O)c5c4[C@@]3(CCN1CC1CC1)[C@H]2O5	train	-18.9899	44.2725	0.949642	2	4
graphlog	COc1c(C(N)=O)ccc2c1[C@]13CCN(CC4CC4)[C@H](C2)[C@]1(O)CCC(=O)C3	train	-46.9626	15.8605	0.539246	3	5
graphlog	CCC(=N)NCCc1ccc2[nH]c3c(c2c1)C[C@@]1(O)C2Cc4ccc(O)c5c4[C@@]1(CCN2CC1CC1)[C@H]3O5	train	-49.9619	5.45633	0.845058	3	5
graphlog	COc1ccc2c3c1O[C@@H]1[C@]34CCN(CC3CC3)[C@H](C2)[C@]42CC[C@@]1(OC)[C@@](C)(C(=O)c1ccc(-c3ccccc3)cc1)C2	train	-25.905	12.453	0.370112	2	5
graphlog	O=C(/C=C/c1ccccc1Cl)N[C@@H]1CC[C@@]2(O)[C@H]3Cc4ccc(O)c5c4[C@@]2(CCN3CC2CC2)[C@H]1O5	train	-28.997	35.175	0.84758	3	4
graphlog	O=C(O[C@@]12CCC(=O)[C@@H]3Oc4c(O)ccc5c4[C@@]31CCN(CC1CC1)[C@@H]2C5)c1ccncc1	train	-37.9057	20.9504	0.486484	3	2
graphlog	Cc1nnc(-c2cnc3c(c2)C[C@@]2(OCCCc4ccccc4)[C@H]4Cc5ccc(O)c6c5[C@@]2(CCN4CC2CC2)[C@H]3O6)o1	train	-8.43977	-1.43945	0.569829	3	4
graphlog	CN1CC[C@]23c4c5ccc(C(N)=O)c4O[C@H]2C(=O)CC[C@H]3[C@H]1C5	train	-41.2338	14.511	0.5525	3	5
graphlog	C=C1CC[C@@]2(O)[C@H]3Cc4ccc(O)c5c4[C@@]2(CCN3CC2CC2)[C@H]1O5	train	-43.3825	14.347	0.796266	3	5
graphlog	CCCCC(=N)NCCc1ccc2c(c1)C1C[C@@]3(O)[C@H]4Cc5ccc(O)c6c5[C@@]3(CCN4CC3CC3)[C@@H](O6)C1N2	train	-49.8944	7.03903	0.879672	3	4
graphlog	COc1cccc(-c2cnc3c(c2)C[C@@]2(OCCCc4ccccc4)[C@H]4Cc5ccc(O)c6c5[C@@]2(CCN4CC2CC2)[C@H]3O6)c1	train	-7.45894	-2.12153	0.435246	3	4
graphlog	COCCOCCO[C@H]1CC[C@@]2(O)C3Cc4ccc(O)c5c4[C@@]2(CCN3C)[C@H]1O5	train	-10.7244	13.4609	0.340383	3	2
graphlog	COc1ccc2c3c1O[C@@H]1[C@]34CC[N+](C)(CC3CC3)[C@H](C2)[C@]42CC[C@@]1(OC)[C@@H](COCc1ccc(Cl)c(Cl)c1)C2	train	-20.1242	13.8961	0.644831	2	2
graphlog	CN1CC[C@]23c4c5ccc(O)c4O[C@H]2C2=C(CCC(=O)N2Cc2ccccc2)C[C@@]3(O)[C@H]1C5	train	-31.9507	20.1603	0.709367	3	5
graphlog	CO[C@]12CC[C@@]3(C[C@@H]1C(C)(C)O)[C@H]1Cc4ccc(O)c5c4[C@@]3(CCN1CC1CC1)[C@H]2O5	train	-21.705	44.6239	0.829976	2	4
graphlog	CO[C@]12CC[C@@]3(C[C@@H]1[C@@H](O)CC1CCCC1)[C@H]1Cc4ccc(O)c5c4[C@@]3(CCN1CC1CC1)[C@H]2O5	train	-18.9957	44.2566	0.926944	2	4
graphlog	O=C(Cc1ccc(Cl)cc1)N[C@@]12CCC(=O)[C@@H]3Oc4c(O)ccc5c4[C@@]31CCN(CC1CC1)[C@@H]2C5	train	-43.015	24.8307	0.756753	3	5
graphlog	COc1ccc2c3c1O[C@H]1[C@@H](OC)C=C[C@H]4[C@@H](C2)N(C)CC[C@]314	train	-2.21493	15.4506	0.160199	3	2
graphlog	COc1ccc2c3c1O[C@@H]1[C@]34CCN(CC3CC3)[C@H](C2)[C@]42CC[C@@]1(OC)[C@@H](C(NC(C)C(N)=O)c1ccccc1)C2	train	-15.6628	15.9347	0.500633	2	4
graphlog	Oc1ccc2c3c1O[C@H]1c4ncc(-c5ccccc5C5CC5)cc4C[C@@]4(OCCCc5ccccc5)[C@@H](C2)N(CC2CC2)CC[C@]314	train	-5.89479	-1.18816	0.398476	3	8
graphlog	COC12CC[C@@]3(C[C@@H]1CNC(=O)CCc1nnn[nH]1)[C@H]1Cc4ccc(O)c5c4[C@@]3(CCN1CC1CC1)[C@H]2O5	train	-26.6107	27.8455	0.747058	2	5
graphlog	CN1CC[C@]23c4c5ccc(O)c4O[C@H]2C(=O)CC[C@@]3(OCc2ccccc2)[C@H]1C5	train	-33.6714	11.8864	0.740173	3	5
graphlog	COc1ccc2c3c1O[C@H]1c4[nH]c5c(c4C[C@@]4(O)[C@@H](C2)N(CC2CC2)CC[C@]314)C[C@@]1(O)[C@H]2Cc3ccc(O)c4c3[C@@]1(CCN2C)[C@H]5O4	train	-41.9783	2.4195	0.507592	3	5
graphlog	CO[C@@]12CC[C@@]3(C[C@@H]1[C@@](C)(O)C(C)(C)C)[C@H]1Cc4ccc(C(N)=O)c5c4[C@@]3(CCN1CC1CC1)[C@H]2O5	train	-26.7177	49.7564	0.705285	2	4
graphlog	COc1ccc2c3c1O[C@@H]1[C@]34CC[N+](C)(CC3CC3)[C@H](C2)[C@]42CC[C@@]1(OC)[C@@H](COc1ccccc1)C2	train	-20.5174	13.1416	0.350775	2	2
graphlog	COc1ccc2c3c1O[C@@H]1[C@]34CCN(CC3CC3)[C@H](C2)[C@]42CC[C@@]1(OC)[C@@H](COCc1ccc(Cc3nn[nH]n3)cc1)C2	train	-18.3925	17.7548	0.396195	2	2
graphlog	COCCO[C@H]1C=CC2C3Cc4ccc(OC)c5c4[C@@]2(CCN3C)C1O5	train	46.1532	18.8163	0	3	2
graphlog	O=C(N[C@@H]1CC[C@@]2(O)[C@H]3Cc4ccc(O)c5c4[C@@]2(CCN3CC2CC2)[C@H]1O5)c1ccccc1	train	-33.6093	34.5663	0.661022	3	4
graphlog	COc1ccc2c3c1O[C@@H]1[C@]34CC[N+](C)(CC3CC3)[C@H](C2)[C@]42CC[C@@]1(OC)[C@@H](COCc1cc3ccccc3o1)C2	train	-21.0546	13.6176	0.558962	2	5
graphlog	CO[C@]12CC[C@@]3(C[C@@H]1CNC(=O)CN)[C@H]1Cc4ccc(O)c5c4[C@@]3(CCN1CC1CC1)[C@H]2O5	train	-23.4592	37.0811	0.941224	2	4
graphlog	COc1ccc2c3c1O[C@H]1C(=O)CC[C@H]4[C@@H](C2)N(C)CC[C@]314	train	-41.0052	15.7182	0.371013	3	5
graphlog	O=C(N[C@@H]1CC[C@@]2(O)[C@H]3Cc4ccc(O)c5c4[C@@]2(CCN3CC2CC2)[C@H]1O5)c1cccc([N+](=O)[O-])c1	train	-35.6489	34.378	0.845058	3	4
graphlog	O=C1CC[C@@]2(NCC#Cc3ccc(Cl)cc3)[C@H]3Cc4ccc(O)c5c4[C@@]2(CCN3CC2CC2)[C@H]1O5	train	-40.2827	17.9593	0.683135	3	5
graphlog	O=C(N[C@@]12CCC(=O)[C@@H]3Oc4c(O)ccc5c4[C@@]31CCN(CC1CC1)[C@@H]2C5)c1cc2ccccc2cn1	train	-34.4045	17.6436	0.84758	3	5
graphlog	COc1ccc2c3c1O[C@H]1C(=O)CC[C@@]4(NC(=O)C#Cc5ccccc5)[C@@H](C2)N(CC2CC2)CC[C@]314	train	-34.2293	24.8199	0.613729	3	5
graphlog	COc1ccc2c3c1O[C@@H]1[C@]34CCN(C)[C@H](C2)[C@]42C=C[C@@]1(OC)[C@@H](c1ccccc1)C2	train	-25.3429	-1.12233	0.134279	2	5
graphlog	CO[C@@]12CC[C@@]3(C[C@@H]1CNC/C=C/c1ccccc1)[C@H]1Cc4ccc(O)c5c4[C@@]3(CCN1C)[C@H]2O5	train	-12.4364	5.77963	0.625849	2	4
graphlog	CN1CC[C@]23c4c5ccc(O)c4O[C@H]2c2[nH]c4ccc(Cl)cc4c2C[C@@]3(O)[C@H]1C5	train	-35.9886	-2.87287	0.348439	3	5
graphlog	O=C(Cc1ccccc1)O[C@@]12Cc3cc(-c4ccc(Cl)cc4)cnc3[C@@H]3Oc4c(O)ccc5c4[C@@]31CCN(CC1CC1)[C@@H]2C5	train	-17.4749	7.95714	0.678269	3	5
graphlog	N=C(N)NCc1ccc2[nH]c3c(c2c1)C[C@@]1(O)[C@H]2Cc4ccc(O)c5c4[C@@]1(CCN2CC1CC1)[C@H]3O5	train	-47.4041	6.4707	0.875707	3	5
graphlog	COc1ccc2c3c1O[C@@H]1[C@]34CCN(CC3CC3)[C@H](C2)[C@]42CC[C@@]1(OC)[C@@H](COCc1ccc(OCC(=O)O)cc1)C2	train	-22.3721	19.39	0.517188	2	5
graphlog	COc1ccc2c3c1O[C@H]1[C@]4(OC)CC[C@@]5(C[C@@H]4CNC(=O)/C=C/c4ccccc4)[C@@H](C2)N(C)CC[C@]315	train	-13.9291	3.30741	0.537167	2	5
graphlog	COc1ccc2c3c1O[C@H]1C(=O)CC[C@@]4(NC(=O)/C=C/c5ccccc5Cl)[C@@H](C2)N(C)CC[C@]314	train	-37.2238	10.3346	0.693191	3	5
graphlog	COc1cc(C(=O)N[C@@H]2CC[C@@]3(O)[C@H]4Cc5ccc(O)c6c5[C@@]3(CCN4CC3CC3)[C@H]2O6)ccn1	train	-35.5018	34.8676	0.81062	3	4
graphlog	CN1CCC23c4c5ccc(O)c4OC2c2nc(-c4ccccc4)ncc2CC3(O)C1C5	train	-28.6414	3.73829	0.492673	3	5
graphlog	O=C1/C(=C/c2ccccc2)C[C@@]2(O)[C@H]3Cc4ccc(O)c5c4[C@@]2(CCN3CCc2ccccc2)[C@H]1O5	train	-8.46812	3.24216	0.312772	3	9
graphlog	CC[C@@](O)(c1ccccc1)[C@H]1C[C@@]23C=C[C@]1(OC)[C@@H]1Oc4c(O)ccc5c4[C@@]12CCN(CC1CC1)[C@@H]3C5	train	-32.0921	38.7091	0.760311	3	5
graphlog	Oc1ccc2c3c1O[C@H]1c4ncc(-c5ccncc5)cc4C[C@@]4(OCCCc5ccccc5)[C@@H](C2)N(CC2CC2)CC[C@]314	train	-4.64419	-5.87465	0.565293	3	9
graphlog	CC(C)(C)[C@@]1(C)OCO[C@]23CC[C@@]4(C[C@H]12)[C@H]1Cc2ccc(OCc5ccccc5)c5c2[C@@]4(CCN1CC1CC1)[C@H]3O5	train	-27.6055	51.5506	0.29688	2	4
graphlog	CO[C@@]12CC[C@@]3(C[C@@H]1CNC(=O)/C=C/c1ccc([N+](=O)[O-])cc1)[C@H]1Cc4ccc(O)c5c4[C@@]3(CCN1C)[C@H]2O5	train	-17.8255	3.35977	0.719132	2	5
graphlog	CC[C@](O)([C@H]1C[C@@]23C=C[C@]1(OC)[C@@H]1Oc4c(O)ccc5c4[C@@]12CCN(CC1CC1)[C@@H]3C5)C(C)(C)C	train	-26.6051	47.4103	0.776709	3	4
graphlog	CCCCC(=O)NCCc1ccc2[nH]c3c(c2c1)C[C@@]1(O)C2Cc4ccc(O)c5c4[C@@]1(CCN2CC1CC1)[C@H]3O5	train	-49.0584	6.39978	0.783506	3	5
graphlog	CCCCCCNC(=O)NCCc1ccc2[nH]c3c(c2c1)C[C@@]1(O)C2Cc4ccc(O)c5c4[C@@]1(CCN2CC1CC1)[C@H]3O5	train	-49.5808	4.1654	0.611386	3	5
graphlog	O=C(/C=C/c1cccc([N+](=O)[O-])c1)N[C@@H]1CC[C@@]2(O)[C@H]3Cc4ccc(O)c5c4[C@@]2(CCN3CC2CC2)[C@H]1O5	train	-29.9517	36.6237	0.827624	3	4
graphlog	O=C1/C(=C/c2ccc(I)cc2)C[C@@]2(O)[C@H]3Cc4ccc(O)c5c4[C@@]2(CCN3CC2CC2)[C@H]1O5	train	-12.8242	0.997771	0.421264	3	8
graphlog	O=C(/C=C/c1ccccc1)N[C@@H]1CC[C@@]2(OCc3ccccc3)[C@H]3Cc4ccc(O)c5c4[C@@]2(CCN3CC2CC2)[C@H]1O5	train	-20.4359	32.2141	0.767215	3	4
graphlog	CCCC/N=C(\NCCCC)Nc1ccc2[nH]c3c(c2c1)C[C@@]1(O)[C@H]2Cc4ccc(O)c5c4[C@@]1(CCN2CC1CC1)[C@H]3O5	train	-49.2898	2.72495	0.622164	3	5
graphlog	CC[C@H](C)[C@H](N)C(=O)NC[C@H]1C[C@@]23CC[C@]1(OC)[C@@H]1Oc4c(O)ccc5c4[C@@]12CCN(CC1CC1)[C@@H]3C5	train	-22.2246	40.6908	0.92379	2	4
graphlog	N/C(=N/Cc1ccc([N+](=O)[O-])cc1)Nc1ccc2[nH]c3c(c2c1)C[C@@]1(O)[C@H]2Cc4ccc(O)c5c4[C@@]1(CCN2CC1CC1)[C@H]3O5	train	-47.4573	8.20456	0.723717	3	5
graphlog	CN1CC[C@]23c4c5ccc(O)c4O[C@H]2c2ncc(-c4ccc(Cl)cc4)cc2C[C@@]3(OC(=O)CCc2ccccc2)[C@H]1C5	train	-15.193	-3.32869	0.653818	3	5
graphlog	COc1ccc2c(c1O)[C@]13CCN(C)[C@H](C2)[C@]1(O)Cc1c([nH]c2ccccc12)C3	train	-36.1611	-5.65416	0.197754	3	1
graphlog	CCCN1CC[C@]23c4c5ccc(O)c4O[C@H]2C(=O)CC[C@@]3(OCCCc2ccccc2)[C@H]1C5	train	-34.6708	11.8455	0.825723	3	5
graphlog	O=C1/C(=C/c2cccc(F)c2)C[C@@]2(O)[C@H]3Cc4ccc(O)c5c4[C@@]2(CCN3CC2CC2)[C@H]1O5	train	-11.7655	1.99093	0.486781	3	8
graphlog	COc1ccc2c3c1O[C@@H]1[C@]34CCN(CC3CC3)[C@H](C2)[C@]42CC[C@@]1(OC)[C@@H](COCc1ccc(C(O)CO)cc1)C2	train	-24.9184	17.8381	0.686579	2	5
graphlog	O=C(O[C@@]12CCC(=O)[C@@H]3Oc4c(O)ccc5c4[C@@]31CCN(CC1CC1)[C@@H]2C5)c1ccc2ccccc2n1	train	-37.5557	17.2055	0.464922	3	5
graphlog	O=C(/C=C/c1ccccc1)N[C@@H]1CC[C@@]2(O)[C@H]3Cc4ccc(O)c5c4[C@@]2(CCN3CC2CC2)[C@H]1O5	train	-29.5559	35.2816	0.975027	3	4
graphlog	CO[C@@]12Cc3cc(-c4ccc(Cl)cc4)cnc3[C@@H]3Oc4c(O)ccc5c4[C@@]31CCN(CC1CC1)[C@@H]2C5	train	-25.8132	21.4921	0.640155	3	5
graphlog	CC[C@H](C)[C@H](NC(C)=O)C(=O)NC[C@H]1C[C@@]23CC[C@]1(OC)[C@@H]1Oc4c(O)ccc5c4[C@@]12CCN(CC1CC1)[C@@H]3C5	train	-21.7493	40.5718	0.820315	2	4
graphlog	CN1CC[C@]23c4c5ccc(O)c4O[C@H]2CC=C[C@H]3[C@H]1C5	train	-32.087	-4.21671	0.491921	3	3
graphlog	CN(CCc1ccccc1)C(=O)[C@H]1C[C@@]23C=C[C@]1(O)[C@@H]1Oc4c(O)ccc5c4[C@@]12CCN(CC1CC1)[C@@H]3C5	train	-30.5793	35.2348	0.845306	3	5
graphlog	COc1ccc2c3c1O[C@@H]1[C@]34CC[N+](C)(CC3CC3)[C@H](C2)[C@]42CC[C@@]1(OC)[C@@H](COCc1ccc(C)cc1)C2	train	-18.8473	12.4757	0.426328	2	5
graphlog	CO[C@]12CC[C@@]3(C[C@@H]1COCc1ccccc1C)[C@H]1Cc4ccc(OCCO)c5c4[C@@]3(CCN1C)[C@H]2O5	train	-20.2318	25.8214	0.81062	2	4
graphlog	C=CCO[C@@]12CC[C@@H](NC(=O)/C=C/c3ccccc3)[C@@H]3Oc4c(O)ccc5c4[C@@]31CCN(CC1CC1)[C@@H]2C5	train	-18.8366	32.6997	0.903834	3	4
graphlog	COc1ccc2c3c1O[C@H]1C(=O)CC[C@@]4(NC(=O)/C=C/c5ccc(Cl)cc5)[C@@H](C2)N(C)CC[C@]314	train	-42.7316	19.7608	0.627983	3	5
graphlog	Oc1ccc2c(c1)C13CCN(CC4CC4)C(C2)C12CCC1C3[C@@H](CN1CC1CCCCC1)C2	train	-15.5356	45.1195	0.7739	7	4
graphlog	CO[C@]12CC[C@@]3(C[C@@H]1CNS(C)(=O)=O)[C@H]1Cc4ccc(O)c5c4[C@@]3(CCN1CC1CC1)[C@H]2O5	train	-25.5958	35.9023	0.77764	2	4
graphlog	NCCc1ccc2[nH]c3c(c2c1)C[C@@]1(O)C2Cc4ccc(O)c5c4C1(CCN2CC1CC1)C3O5	train	-47.9416	4.85224	0.792189	3	5
graphlog	COc1ccc2c3c1O[C@@H]1[C@]34CCN(C)[C@H](C2)[C@]42C=C[C@@]1(OC)[C@@H](c1ccc(N)cc1)C2	train	-25.3022	-1.15721	0.134279	2	5
graphlog	CN1CC[C@]23c4c5ccc(O)c4O[C@H]2c2[nH]c4ccc(F)cc4c2C[C@@]3(O)[C@H]1C5	train	-36.2649	-3.01601	0.358812	3	5
graphlog	CO[C@]12CC[C@@]3(C[C@@H]1[C@@](C)(O)C(C)(C)C)[C@H]1Cc4c(Br)cc(O)c5c4[C@@]3(CCN1CC1CC1)[C@H]2O5	train	-27.1322	50.6066	0.597512	2	4
graphlog	C=Cc1ccc2c3c1O[C@@H]1[C@]34CCN(C)[C@H](C2)[C@]42CC[C@@]1(OC)[C@@H](COCc1ccccc1)C2	train	-22.1226	24.4287	0.858703	2	5
graphlog	O=C(O[C@@]12CCC(=O)[C@@H]3Oc4c(O)ccc5c4[C@@]31CCN(CC1CC1)[C@@H]2C5)c1ccc2ccccc2c1	train	-37.7675	17.2576	0.490309	3	5
graphlog	COC(=O)/C=C/C(=O)N[C@@H]1CC[C@@]2(O)[C@H]3Cc4ccc(O)c5c4[C@@]2(CCN3CC2CC2)[C@H]1O5	train	-33.1655	33.0522	0.761045	3	5
graphlog	CO[C@]12CC[C@@]3(C[C@@H]1COCc1cccc(C)c1)[C@H]1Cc4ccc(O)c5c4[C@@]3(CC[N+]1(C)CC1CC1)[C@H]2O5	train	-17.4317	41.1943	0.842623	2	4
graphlog	COc1ccc2c3c1O[C@@H]1[C@]34CCN(CC3CC3)[C@H](C2)[C@]42CC[C@@]1(OC)[C@@H](COCc1ccc(CC(=O)O)cc1)C2	train	-17.5579	18.4025	0.323388	2	2
graphlog	CO[C@]12CC[C@@]3(C[C@@H]1COCc1ccccc1)[C@H]1Cc4ccc(-c5nn[nH]n5)c5c4[C@@]3(CCN1CC1CC1)[C@H]2O5	train	-12.1077	33.4045	0.644831	2	4
graphlog	CO[C@]12CC[C@@]3(C[C@@H]1CNC(=O)[C@H](Cc1ccc(O)cc1)NC(C)=O)[C@H]1Cc4ccc(O)c5c4[C@@]3(CCN1CC1CC1)[C@H]2O5	train	-20.6334	37.0014	0.898281	2	4
graphlog	Oc1ccc2c(c1)C13CCN(CC4CC4)C(C2)C12CCC1C3[C@@H](CN1Cc1ccccc1)O2	train	-15.1116	45.0487	0.73441	7	4
graphlog	COc1ccc2c3c1O[C@H]1C(=O)CC[C@@]4(OC(=O)/C=C/c5ccc(Cl)cc5)[C@@H](C2)N(CC2CC2)CC[C@]314	train	-42.075	20.2371	0.482659	3	5
graphlog	O=C(NCCc1ccccc1)c1ccc2[nH]c3c(c2c1)C[C@@]1(O)C2Cc4ccc(O)c5c4[C@@]1(CCN2CC1CC1)[C@H]3O5	train	-44.0455	5.08514	0.701744	3	5
graphlog	COc1cccc(C(O)[C@@]2(C)C[C@@]34CC[C@]2(OC)[C@@H]2Oc5c(OC)ccc6c5[C@@]23CCN(CC2CC2)[C@@H]4C6)c1	train	-21.8218	21.1073	0.705285	2	5
graphlog	CN1/C(=C/C=C/C2=[N+](CCCCCC(=O)NCC(=O)NCC(=O)NCC(=O)NCC(=O)NCCCNC(=N)Nc3ccc4[nH]c5c(c4c3)C[C@@]3(O)[C@H]4Cc6ccc(O)c7c6[C@@]3(CCN4CC3CC3)[C@H]5O7)c3ccc(S(=O)(=O)O)cc3C2(C)C)C(C)(C)c2cc(S(=O)(=O)O)ccc21	train	-43.1158	31.1873	0.676066	3	5
graphlog	COc1ccc2c3c1O[C@@H]1[C@]34CCN(CC3CC3)[C@H](C2)[C@]42CC[C@@]1(OC)[C@@H](c1ccc(N3CCCCC3)cc1)C2	train	-26.9549	14.0804	0.50034	2	5
graphlog	COc1ccc2c3c1O[C@@H]1[C@]34CCN(CC3CC3)[C@H](C2)[C@]42CC[C@@]1(OC)[C@@H](CSc1nc(C)ns1)C2	train	-22.7572	16.9117	0.568805	2	5
graphlog	O=Cc1cc2ccc(C(=O)Nc3cccc4c5c([nH]c34)[C@@H]3Oc4c(O)ccc6c4[C@@]34CCN(CC3CC3)[C@H](C6)[C@]4(O)C5)cc2cc1C=O	train	-41.0896	-0.759527	0.407796	3	3
graphlog	C/C=C1\C[C@@]23Cc4c([nH]c5ccccc45)[C@@H]1[C@@]21CCN(C)C3Cc2ccc(OC)c(O)c21	train	-32.1944	1.24894	0.376855	3	3
graphlog	COC(=O)c1ccc(C(=O)N[C@@H]2CC[C@@]3(O)[C@H]4Cc5ccc(O)c6c5[C@@]3(CCN4CC3CC3)[C@H]2O6)cc1	train	-30.6237	14.9857	0.778584	3	5
graphlog	N/C(=N/Cc1ccc(Cl)cc1)Nc1ccc2[nH]c3c(c2c1)C[C@@]1(O)[C@H]2Cc4ccc(O)c5c4[C@@]1(CCN2CC1CC1)[C@H]3O5	train	-47.7353	9.02341	0.785577	3	4
graphlog	CO[C@]12CC[C@@]3(C[C@@H]1COCc1cccc(Cl)c1)[C@H]1Cc4ccc(O)c5c4[C@@]3(CC[N+]1(C)CC1CC1)[C@H]2O5	train	-17.564	41.2617	0.84758	2	4
graphlog	O=C(/C=C/Cc1ccccc1)N[C@@H]1CC[C@@]2(O)[C@H]3Cc4ccc(O)c5c4[C@@]2(CCN3CC2CC2)[C@H]1O5	train	-31.6426	35.745	0.763295	3	4
graphlog	COc1ccc2c(c1O)[C@]13CCN(C)C(C2)[C@]12CCC(=O)[C@H]3/C(=C/c1ccccc1)C2	train	-31.1799	18.7396	0.868398	3	5
graphlog	COc1ccc2c3c1O[C@@H]1[C@]34CCN(CC3CC3)[C@H](C2)[C@]42CC[C@@]1(OC)[C@@H](COCc1c(C)noc1C)C2	train	-28.6328	18.8863	0.888355	2	5
graphlog	CO[C@]12CC[C@@]3(C[C@@H]1COCc1ccccc1)[C@H]1Cc4ccc(C#N)c5c4[C@@]3(CCN1CC1CC1)[C@H]2O5	train	-15.5043	37.3347	0.941224	2	4
graphlog	COc1cccc(C(=O)[C@@]2(C)C[C@@]34CC[C@]2(OC)[C@@H]2Oc5c(OC)ccc6c5[C@@]23CCN(CC2CC2)[C@@H]4C6)c1	train	-11.4231	18.1284	0.588546	2	5
graphlog	CNC(=O)Nc1cccc(COC[C@H]2C[C@@]34CC[C@]2(OC)[C@@H]2Oc5c(O)ccc6c5[C@@]23CCN(CC2CC2)[C@@H]4C6)c1	train	-15.477	35.1281	0.90987	2	4
graphlog	COc1ccc2c3c1O[C@@H]1[C@]34CCN(CC3CC3)[C@H](C2)[C@]42CC[C@@]1(OC)[C@@H](COC(=O)[C@H](C)N)C2	train	-25.3104	19.1507	0.625534	2	5
graphlog	Cc1ccccc1/C=C/C(=O)N[C@@]12CCC(=O)[C@@H]3Oc4c(O)ccc5c4[C@@]31CCN(CC1CC1)[C@@H]2C5	train	-38.1007	12.3424	0.728626	3	4
graphlog	CCC1O[C@](C)(C(C)(C)C)[C@H]2C[C@@]34CC[C@]2(O1)[C@@H]1Oc2c(O)ccc5c2[C@@]13CCN(CC1CC1)[C@@H]4C5	train	-24.381	49.0003	0.871957	2	4
graphlog	CN1CC[C@]23c4c5ccc(O)c4O[C@H]2c2c(c4c(n2C)CCCC4)C[C@@]3(O)C1C5	train	-38.8104	3.12659	0.445302	3	3
graphlog	C=CCN1CC[C@]23c4c5ccc(C(N)=O)c4O[C@@H]2[C@@H](O)C=C[C@H]3[C@H]1C5	train	-6.1247	15.6454	0.437296	9	8
graphlog	CO[C@@]12CC[C@@]3(C[C@@H]1CNC(=O)/C=C/c1ccc(C)cc1)[C@H]1Cc4ccc(O)c5c4[C@@]3(CCN1C)[C@H]2O5	train	-15.9548	3.47283	0.678045	2	5
graphlog	COc1ccc2c3c1O[C@H]1C(=O)CC[C@@]4(NC/C=C/Cc5ccc(Cl)cc5)[C@@H](C2)N(CC2CC2)CC[C@]314	train	-41.8497	22.3214	0.531009	3	5
graphlog	COc1ccc2c3c1O[C@@H]1[C@]34CCN(CC3CC3)[C@H](C2)[C@]42CC[C@@]1(OC)[C@@H](c1ccc(N3CCN(C(C)=O)CC3)cc1)C2	train	-27.4354	14.4474	0.42413	2	5
graphlog	CO[C@]12CC[C@@]3(C[C@@H]1COCc1ccccc1)[C@H]1Cc4ccc(C(O)CO)c5c4[C@@]3(CCN1CC1CC1)[C@H]2O5	train	-12.7703	30.5473	0.686327	2	4
graphlog	COc1ccc2c3c1O[C@@H]1[C@]34CCN(CC3CC3)[C@H](C2)[C@]42CC[C@@]1(OC)[C@@H](COCc1ccc(NC(C)=O)cc1)C2	train	-17.3295	18.6827	0.503618	2	5
graphlog	COc1ccc2c3c1O[C@@H]1[C@]34CC[N+](C)(CC3CC3)[C@H](C2)[C@]42CC[C@@]1(OC)[C@@H](COCc1ccc(C(C)(F)F)cc1)C2	train	-19.651	13.5628	0.429391	2	2
graphlog	O=C1/C(=C/c2ccc(Cl)cc2)C[C@@]2(O)[C@H]3Cc4ccc(O)c5c4[C@@]2(CCN3CC2CC2)[C@H]1O5	train	-12.8923	0.937342	0.454	3	8
graphlog	CO[C@]12CC[C@@]3(C[C@@H]1COCc1cccc(F)c1)[C@H]1Cc4ccc(O)c5c4[C@@]3(CC[N+]1(C)CC1CC1)[C@H]2O5	train	-17.3623	41.3143	0.852919	2	4
graphlog	O=C1CC[C@@]2(OCCCc3ccccc3)[C@H]3Cc4ccc(O)c5c4[C@@]2(CCN3CC2CCC2)[C@H]1O5	train	-36.3806	12.0358	0.806237	3	4
graphlog	O=C(N[C@@H]1CC[C@@]2(O)[C@H]3Cc4ccc(O)c5c4[C@@]2(CCN3CC2CC2)[C@H]1O5)c1ccc(Cl)c(Cl)c1	train	-34.4585	33.3029	0.916481	3	5
graphlog	C=CCN1CC[C@]23c4c5ccc(O)c4O[C@H]2C(=O)CC[C@@]3(OCCCc2ccccc2)[C@H]1C5	train	-34.6813	12.131	0.90987	3	5
graphlog	COc1ccc2c3c1O[C@@H]1[C@]34CC[N+](C)(CC3CC3)[C@H](C2)[C@]42CC[C@@]1(OC)[C@@H](COCc1ccc3ccccc3c1)C2	train	-21.6135	13.3127	0.402507	2	5
graphlog	Cc1ccccc1-c1cnc2c(c1)C[C@@]1(OCCCc3ccccc3)[C@H]3Cc4ccc(O)c5c4[C@@]1(CCN3CC1CC1)[C@H]2O5	train	-6.53464	-2.44955	0.408251	3	4
graphlog	Cc1ccccc1/C=C/C(=O)N[C@@]12CCC(=O)[C@@H]3Oc4c(O)ccc5c4[C@@]31CCN(C)[C@@H]2C5	train	-37.197	11.5884	0.858703	3	5
graphlog	N/C(=N\CCc1ccc2[nH]c3c(c2c1)C[C@@]1(O)[C@H]2Cc4ccc(O)c5c4[C@@]1(CCN2CC1CC1)[C@H]3O5)NCc1ccc(N)cc1	train	-45.408	7.10951	0.760311	3	5
graphlog	COc1ccc2c3c1O[C@@H]1[C@]34CCN(CC3CC3)[C@H](C2)[C@]42CC[C@@]1(OC)[C@@H](COCc1cccc(NC(N)=O)c1)C2	train	-19.082	21.0424	0.734915	2	4
graphlog	Oc1ccc2c3c1O[C@H]1c4ncc(-c5cccnc5)cc4C[C@@]4(OCCCc5ccccc5)[C@@H](C2)N(CC2CC2)CC[C@]314	train	-4.63933	-5.35824	0.526098	3	9
graphlog	O=C1/C(=C/c2ccccc2F)C[C@@]2(O)[C@H]3Cc4ccc(O)c5c4[C@@]2(CCN3CC2CC2)[C@H]1O5	train	-10.369	1.29391	0.509924	3	8
graphlog	CO[C@]12CC[C@@]3(C[C@@H]1COCc1ccsc1)[C@H]1Cc4ccc(O)c5c4[C@@]3(CC[N+]1(C)CC1CC1)[C@H]2O5	train	-16.7755	40.0324	0.868398	2	4
graphlog	Oc1ccc2c3c1O[C@H]1CCC[C@@]4(O)[C@@H](C2)N(CC2CC2)CC[C@]314	train	-37.1116	30.2323	0.855751	3	4
graphlog	O=C(CCc1ccncc1)N[C@@H]1CC[C@@]2(O)[C@H]3Cc4ccc(O)c5c4[C@@]2(CCN3CC2CC2)[C@H]1O5	train	-33.6376	25.6552	0.722015	3	5
graphlog	O=C(Cc1ccccc1)N[C@@H]1CC[C@@]2(O)[C@H]3Cc4ccc(O)c5c4[C@@]2(CCN3CC2CC2)[C@H]1O5	train	-31.9447	35.8721	0.815298	3	4
graphlog	COc1ccc2c3c1O[C@@H]1[C@]34CCN[C@H](C2)[C@]42CC[C@@]1(OC)[C@@H](COCc1ccccc1)C2	train	-21.3758	24.3381	0.931961	2	5
graphlog	CO[C@]12CC[C@@]3(C[C@@H]1COCc1ccccc1)[C@H]1Cc4ccc(C#N)c5c4[C@@]3(CCN1C)[C@H]2O5	train	-19.5607	28.2518	0.717538	2	4
graphlog	CO[C@]12CC[C@@]3(C[C@@H]1CNC(=O)[C@@H](N)Cc1ccc(O)cc1)[C@H]1Cc4ccc(O)c5c4[C@@]3(CCN1CC1CC1)[C@H]2O5	train	-21.5002	36.1404	0.898281	2	4
graphlog	CCn1cc(-c2ccccc2)c2c1[C@@H]1Oc3c(O)ccc4c3[C@@]13CCN(CC1CC1)C(C4)[C@]3(O)C2	train	-46.5309	-3.22994	0.535432	3	5
graphlog	COc1cccc(CC(=O)N[C@@H]2CC[C@@]3(O)[C@H]4Cc5ccc(O)c6c5[C@@]3(CCN4CC3CC3)[C@H]2O6)c1	train	-35.6017	36.0246	0.812145	3	4
graphlog	CO[C@@]12CCC[C@]3(C)Oc4c(O)ccc5c4[C@@]31CCN(C)[C@@H]2C5	train	-31.2438	8.41797	0.613201	3	5
graphlog	CN1CCC23c4c5ccc(O)c4OC2c2nc(N)ncc2CC3(O)C1C5	train	-30.045	5.25167	0.545293	3	5
graphlog	CO[C@@]12Cc3cc(-c4ccc(Cl)cc4)cnc3[C@@H]3Oc4c(O)ccc5c4[C@@]31CCN(C)[C@@H]2C5	train	-26.0089	21.7394	0.525626	3	5
graphlog	CN1/C(=C/C=C/C=C/C2=[N+](CCCCCC(=O)NCCCNC(=N)Nc3ccc4[nH]c5c(c4c3)C[C@@]3(O)[C@H]4Cc6ccc(O)c7c6[C@@]3(CCN4CC3CC3)[C@H]5O7)c3ccc(S(=O)(=O)O)cc3C2(C)C)C(C)(C)c2cc(S(=O)(=O)O)ccc21	train	-43.1637	30.2511	0.733412	3	5
graphlog	CCC/N=C(\NCCC)Nc1ccc2[nH]c3c(c2c1)C[C@@]1(O)[C@H]2Cc4ccc(O)c5c4[C@@]1(CCN2CC1CC1)[C@H]3O5	train	-49.2576	2.80274	0.68734	3	5
graphlog	O=C(c1ccccc1)N1C[C@H]2CC34CCC1C2C31CCN(CC2CC2)C4Cc2ccc(O)cc21	train	-12.233	43.1957	0.82724	7	4
graphlog	COc1cccc(CNc2ccc3c4c2O[C@H]2[C@@H](O)C=C[C@H]5[C@@H](C3)N(C)CC[C@]425)c1	train	7.6582	-5.26927	0.325651	9	8
graphlog	COCCOCCO[C@H]1C=CC2C3Cc4ccc(OC)c5c4[C@@]2(CCN3C)C1O5	train	46.1703	18.8309	0.0612688	3	2
graphlog	NC(=O)c1ccc2c(c1O)[C@]13CCN(CC4CC4)[C@H](C2)[C@]1(O)Cc1c([nH]c2ccccc12)C3	train	-39.0588	-7.31876	0.771371	3	5
graphlog	Cc1ccc(-c2cn(Cc3ccccc3)c3c2C[C@@]2(O)C4Cc5ccc(O)c6c5[C@@]2(CCN4CC2CC2)[C@H]3O6)cc1	train	-50.6197	-3.10515	0.431957	3	1
graphlog	O=C(/C=C/c1ccc(Cl)cc1)NC12CCC(=O)C3Oc4cccc5c4[C@@]31CCN(CC1CC1)[C@@H]2C5	train	-43.8405	23.8789	0.584958	3	5
graphlog	Oc1ccc2c3c1O[C@H]1c4[nH]c5ccccc5c4C[C@@]4(O)[C@@H](C2)N(CC2CC2)CC[C@]314	train	-44.2495	2.58275	0.586892	3	5
graphlog	CC(C)(O)[C@H]1C[C@@]23CC[C@@]1(OCCF)[C@@H]1Oc4c(O)ccc5c4[C@@]12CCN(CC1CC1)[C@@H]3C5	train	-21.877	46.2819	0.868398	2	4
graphlog	CO[C@]12CC[C@@]3(C[C@@H]1CNS(=O)(=O)c1ccccc1)[C@H]1Cc4ccc(O)c5c4[C@@]3(CCN1CC1CC1)[C@H]2O5	train	-25.4884	35.3637	0.931961	2	4
graphlog	O=C(N[C@@]12CCC(=O)[C@@H]3Oc4c(O)ccc5c4[C@@]31CCN(CC1CC1)[C@@H]2C5)c1ccc2ccccc2c1	train	-34.4307	17.7454	0.83366	3	5
graphlog	CO[C@]12CC[C@@]3(C[C@@H]1COCc1ccccc1)[C@H]1Cc4ccc(C(=O)O)c5c4[C@@]3(CCN1C)[C@H]2O5	train	-18.7081	27.8408	0.638622	2	4
graphlog	CO[C@]12CC[C@@]3(C[C@@H]1COCc1ccccc1)[C@H]1Cc4ccc(OCC(=O)O)c5c4[C@@]3(CCN1CC1CC1)[C@H]2O5	train	-12.9089	34.9072	0.549639	2	4
graphlog	COCCOCCOCCO[C@H]1C=CC2C3Cc4ccc(OC)c5c4[C@@]2(CCN3C)C1O5	train	46.1811	18.8444	0.0279496	3	2
graphlog	O=C(N[C@@]12CCC(=O)[C@@H]3Oc4c(O)ccc5c4[C@@]31CCN(CC1CC1)[C@@H]2C5)c1cnc2ccccc2c1	train	-34.5282	17.3508	0.898281	3	5
graphlog	COc1ccc2c(c1)[C@]13CCN(CC4CC4)[C@H](C2)[C@]1(O)C[C@H](CCO)C(=O)C3	train	3.20745	26.305	0.342143	7	2
graphlog	CO[C@]12CC[C@@]3(C[C@@H]1COCc1ccccc1)[C@H]1Cc4ccc(CC(O)CO)c5c4[C@@]3(CCN1CC1CC1)[C@H]2O5	train	-12.6636	30.3723	0.59661	2	4
graphlog	COc1ccc2c3c1O[C@@H]1[C@]34CCN(C)[C@H](C2)[C@]42C=C[C@]1(OC)C[C@H]2c1cccc([N+](=O)[O-])c1	train	-22.5692	13.1741	0.54233	2	5
graphlog	CC1(N2CCC(n3c(-c4cccc(CN)c4)nc4ccccc43)CC2)CCCCCCC1	train	1.64108	-40.8615	0.460084	0	3
graphlog	CC(=O)N1CCC(Nc2nc3ccccc3n(C3CCN(C4CCCCCCC4)CC3)c2=O)CC1	train	5.95031	-46.442	0.279609	0	3
graphlog	CC1C(=O)N(C2CCN(C3CCCCCCC3)CC2)c2ccccc21	train	7.90338	-20.0468	0.50226	1	8
graphlog	COC(=O)[C@@H]1C[C@@H](O)CN1c1nc2ccccc2n(C2CCN(C3CCCCCCC3)CC2)c1=O	train	8.59534	-39.5482	0.274981	0	3
graphlog	O=C(O)C1CCCN1C(=O)CNc1nc2ccccc2n([C@@H]2C[C@@H]3CC[C@H](C2)N3C2CCCCCCC2)c1=O	train	11.9816	-30.0204	0.297524	0	3
graphlog	O=C(O)CNC(=O)CNc1nc2ccccc2n([C@@H]2C[C@@H]3CC[C@H](C2)N3C2CCCCCCC2)c1=O	train	10.5808	-26.7395	0.249765	0	3
graphlog	O=C(O)c1nc2ccccc2n(C2CCN(C3CCCCCCC3)CC2)c1=O	train	8.52962	-42.3915	0.275248	0	3
graphlog	CCOC(=O)c1nc2ccccc2n([C@H]2C[C@@H]3CCC[C@H](C2)N3C/C=C2\CCC3CC2C3(C)C)c1=O	train	4.66205	-32.2092	0.546891	0	3
graphlog	CC12C[C@@H]3C[C@H]1C[C@H]2C[C@H](N1[C@@H]2COC[C@H]1C[C@@H](n1c(=O)c(N4CC[C@H]4C(=O)O)nc4ccccc41)C2)C3	train	21.4515	0.692097	0.142088	0	8
graphlog	O=C1CN(c2nc3ccccc3n(C3CCN(C4CCCCCCC4)CC3)c2=O)CCN1	train	7.09816	-44.7873	0.360396	0	3
graphlog	NC(=O)CNc1nc2ccccc2n(C2CCN(C34CC5CC(CC(C5)C3)C4)CC2)c1=O	train	23.1687	3.3651	0.175439	0	8
graphlog	CN(C)[C@@H]1CN(c2nc3ccccc3n([C@@H]3C[C@@H]4CCC[C@H](C3)N4[C@H]3C[C@H]4CCCC[C@H](C4)C3)c2=O)[C@@H]1C(=O)O	train	34.2938	25.8187	0.617912	0	7
graphlog	NC1(C(=O)O)CCN(c2nc3ccccc3n([C@@H]3C[C@@H]4CC[C@H](C3)N4C3CCCCCCC3)c2=O)CC1	train	6.84326	-34.3443	0.381352	0	3
graphlog	CCN(CC)C(=O)CN1CC[C@@H](Cc2nc3ccccc3n2[C@@H]2C[C@@H]3CCC[C@H](C2)N3[C@H]2C[C@H]3CCCC[C@H](C3)C2)C1	train	36.0059	24.8687	0.519896	0	2
graphlog	N[C@@H]1CN(c2nc3ccccc3n([C@@H]3C[C@@H]4CCC[C@H](C3)N4[C@H]3C[C@H]4CCCC[C@H](C4)C3)c2=O)[C@@H]1C(=O)O	train	34.4506	25.8702	0.586729	0	7
graphlog	CC1(C)[C@H]2CC[C@@H](CCN3[C@H]4CCC[C@@H]3C[C@H](n3c(=O)c(N5CC(C(=O)O)C5)nc5ccccc53)C4)[C@@H]1C2	train	2.49707	-29.159	0.237959	0	2
graphlog	CC(C)CC(C)N1[C@H]2CC[C@@H]1C[C@H](n1c(=O)c(C(=O)O)nc3ccccc31)C2	train	14.4553	-32.8344	0.32841	0	3
graphlog	O=C(O)[C@@H](Nc1nc2ccccc2n([C@@H]2C[C@@H]3CC[C@H](C2)N3C2CCCCCCC2)c1=O)c1ccccc1	train	6.52946	-27.3867	0.35119	0	3
graphlog	C[C@H]1C[C@H]2C[C@@H](C1)C[C@H](N1[C@H]3CCC[C@@H]1C[C@H](n1c(=O)c(C(=O)O)nc4ccccc41)C3)C2	train	34.484	28.0906	0.456883	0	7
graphlog	O=C(NCc1nn[nH]n1)c1nc2ccccc2n([C@@H]2C[C@@H]3CC[C@H](C2)N3C2CCCCCCC2)c1=O	train	8.78833	-26.4616	0.239947	0	3
graphlog	NCCNc1nc2ccccc2n(C2CCN(C3CCCCCCC3)CC2)c1=O	train	8.77389	-46.5981	0.401473	0	3
graphlog	O=C(O)[C@@H]1CN(CCNc2nc3ccccc3n([C@@H]3C[C@@H]4CC[C@H](C3)N4C3CCCCCCC3)c2=O)C[C@H]1C(=O)O	train	14.2645	-28.5851	0.30509	0	3
graphlog	O=C(O)c1nc2ccccc2n([C@@H]2C[C@@H]3CCC[C@H](C2)N3C2CCCCCCCCC2)c1=O	train	10.8487	-32.565	0.317173	0	3
graphlog	COC(=O)c1ccc2c(c1)CN(c1nc3ccccc3n(C3CCN(C4CCCCCCC4)CC3)c1=O)CC2	train	1.62935	-38.1266	0.360856	0	3
graphlog	O=C(O)c1nc2ccc(F)cc2n([C@@H]2C[C@@H]3CC[C@H](C2)N3C2CCCCCCC2)c1=O	train	10.4257	-30.9791	0.325512	0	3
graphlog	O=C(N[C@H](C(=O)O)c1ccccc1)c1nc2ccccc2n([C@@H]2C[C@@H]3CCC[C@H](C2)N3C2CCCCCCC2)c1=O	train	7.89647	-30.7393	0.468908	0	3
graphlog	CN(C)c1nc2ccccc2n(C2CCN(C3CCCCCCC3)CC2)c1=O	train	7.2972	-42.4009	0.371818	0	3
graphlog	O=C1CCc2ccccc2N1C1CCN(C2CCCCCCC2)CC1	train	-5.68772	-40.3955	0.504563	1	2
graphlog	C[C@@]12CC[C@@H](C[C@@H](n3c(=O)c(C(=O)NCC(=O)O)nc4ccccc43)C1)N2C1CCCCCCC1	train	14.4313	-39.2164	0.373734	0	3
graphlog	O=C(O)[C@@H]1CCCN1c1nc2ccccc2n([C@@H]2C[C@@H]3CCC[C@H](C2)N3[C@@H]2C[C@H]3CCC[C@H](C3)C2)c1=O	train	33.4296	24.6154	0.504417	0	7
graphlog	CCOC(=O)c1nc2ccccc2n([C@@H]2C[C@@H]3CC[C@H](C2)N3C2CCCCCCC2)c1=O	train	8.80508	-31.5529	0.46612	0	3
graphlog	O=C(O)CN(CCO)c1nc2ccccc2n([C@@H]2C[C@@H]3CC[C@H](C2)N3C2CCCCCCC2)c1=O	train	11.3878	-27.3936	0.228384	0	3
graphlog	O=C(O)CNCCNc1nc2ccccc2n([C@@H]2C[C@@H]3CC[C@H](C2)N3C2CCCCCCC2)c1=O	train	13.2867	-28.7775	0.30162	0	3
graphlog	O=C(O)CN1CCC[C@H](c2nc3ccccc3n2[C@@H]2C[C@@H]3CCC[C@H](C2)N3[C@H]2C[C@H]3CCCC[C@H](C3)C2)C1	train	36.2356	23.9804	0.30231	0	2
graphlog	N#Cc1nc2ccccc2n(C2CCN(C3CCCCCCC3)CC2)c1=O	train	8.91445	-43.7489	0.320828	0	3
graphlog	O=C(NC(Cc1ccccc1)C(=O)O)c1nc2ccccc2n([C@@H]2C[C@@H]3CC[C@H](C2)N3C2CCCCCCC2)c1=O	train	9.61044	-31.1638	0.485797	0	3
graphlog	CC(C)(Nc1nc2ccccc2n([C@@H]2C[C@@H]3CC[C@H](C2)N3C2CCCCCCC2)c1=O)C(=O)O	train	9.83524	-35.2952	0.285652	0	3
graphlog	CCC1(N2CCC(n3c(=O)c(C(=O)O)nc4ccccc43)CC2)CCCCCCC1	train	11.54	-42.8572	0.214759	0	3
graphlog	O=C(O)c1cccc(CNc2nc3ccccc3n([C@@H]3C[C@@H]4CC[C@H](C3)N4C3CCCCCCC3)c2=O)c1	train	9.93035	-33.119	0.294803	0	3
graphlog	O=C(O)CC1CN(c2nc3ccccc3n([C@@H]3C[C@@H]4CC[C@H](C3)N4[C@H]3C[C@H]4CCCC[C@H](C4)C3)c2=O)C1	train	35.1608	26.6723	0.416478	0	7
graphlog	N[C@]12CCC[C@H](C[C@H](n3c(=O)c(C(=O)O)nc4ccccc43)C1)N2C1CC2CCCC(C2)C1	train	22.9553	2.04169	0.161294	0	8
graphlog	CC(C)CC(NC(=O)c1nc2ccccc2n([C@@H]2C[C@@H]3CC[C@H](C2)N3C2CCCCCCC2)c1=O)C(=O)O	train	9.87463	-30.2085	0.509529	0	3
graphlog	CC1(N2[C@H]3CCC[C@@H]2C[C@H](n2c(=O)c(C(=O)O)nc4ccccc42)C3)CCCCCCC1	train	12.3147	-35.1339	0.163818	0	3
graphlog	CC(C)CCC(C)N1[C@H]2CCC[C@@H]1C[C@H](n1c(=O)c(C(=O)O)nc3ccccc31)C2	train	14.7072	-33.3186	0.245749	0	3
graphlog	CC(=O)N1CC2CN(c3nc4ccccc4n(C4CCN(C5CCCCCCC5)CC4)c3=O)CC2C1	train	3.79529	-37.669	0.365133	0	3
graphlog	Cc1nnc(Cc2nc3ccccc3n2[C@@H]2C[C@@H]3CCC[C@H](C2)N3[C@H]2C[C@H]3CCCC[C@H](C3)C2)[nH]1	train	37.4376	25.2553	0.419096	0	2
graphlog	c1ccc2c(c1)nc(Cc1cnccn1)n2[C@@H]1C[C@@H]2CCC[C@H](C1)N2[C@H]1C[C@H]2CCCC[C@H](C2)C1	train	39.3834	27.2145	0.427722	0	2
graphlog	CONC(=O)c1nc2ccccc2n(C2CCN(C3CCCCCCC3)CC2)c1=O	train	9.22505	-41.8154	0.314641	0	3
graphlog	O=C1Cc2ccccc2N1C1CCN(C2CCCC3CCCCC32)CC1	train	-5.7244	-40.2632	0.388523	1	2
graphlog	CC1(N2CCC(n3c(-c4cccc(C(F)(F)F)c4)nc4ccccc43)CC2)CCCCCCC1	train	0.58192	-41.3295	0.349998	0	3
graphlog	O=C(O)CN1CC2CN(c3nc4ccccc4n([C@@H]4C[C@@H]5CC[C@H](C4)N5C4CCCCCCC4)c3=O)CC2C1	train	8.4438	-28.0073	0.416994	0	2
graphlog	O=C(O)C1(O)CCN(c2nc3ccccc3n([C@@H]3C[C@@H]4CC[C@H](C3)N4C3CCCCCCC3)c2=O)C1	train	7.35489	-34.9471	0.242829	0	3
graphlog	O=C1NC(=O)C2(CCN(c3nc4ccccc4n([C@@H]4C[C@@H]5CC[C@H](C4)N5C4CCCCCCC4)c3=O)CC2)N1	train	5.97701	-33.459	0.465077	0	3
graphlog	O=C(O)c1nc2ccccc2n([C@@H]2C[C@@H]3CCC[C@H](C2)N3C2/C=C\CCCCC2)c1=O	train	12.0197	-32.7958	0.347482	0	3
graphlog	O=C(O)CN1CCN(Cc2nc3ccccc3n2[C@@H]2C[C@@H]3CCC[C@H](C2)N3[C@@H]2C[C@H]3CCC[C@H](C3)C2)CC1	train	36.8598	22.5842	0.144592	0	2
graphlog	c1ccc2c(c1)nc(-c1nnn[nH]1)n2[C@@H]1C[C@@H]2CCC[C@H](C1)N2[C@H]1C[C@H]2CCCC[C@H](C2)C1	train	37.0915	27.0862	0.31705	0	3
graphlog	CC1CN(c2nc3ccccc3n2C2CCN(C3(CO)CCCCCCC3)CC2)CCN1	train	2.19513	-42.7623	0.367122	0	3
graphlog	O=C1N[C@@H]2CCCC[C@H]2N1C1CCN(C2CCC3CCCCC3C2)CC1	train	-7.70127	-41.8965	0.254525	1	2
graphlog	O=C(O)C(CO)NCCNc1nc2ccccc2n([C@@H]2C[C@@H]3CC[C@H](C2)N3C2CCCCCCC2)c1=O	train	13.3929	-29.0162	0.287789	0	3
graphlog	O=C(O)[C@@H](CO)Nc1nc2ccccc2n([C@@H]2C[C@@H]3CC[C@H](C2)N3C2CCCCCCC2)c1=O	train	7.10326	-26.8764	0.277707	0	3
graphlog	c1ccc2c(c1)nc(-c1c[nH]cn1)n2[C@@H]1C[C@@H]2CCC[C@H](C1)N2[C@H]1C[C@H]2CCCC[C@H](C2)C1	train	36.638	26.3689	0.444914	0	2
graphlog	O=C(O)c1nc2ccccc2n([C@@H]2C[C@@H]3CC[C@H](C2)N3C23CC4CC(CC2C4)C3)c1=O	train	23.0313	2.91874	0.199307	0	8
graphlog	O=C(O)c1nc2ccccc2n([C@@H]2C[C@@H]3CC[C@H](C2)N3C2CCCCCCC2)c1=O	train	10.1483	-31.9715	0.309619	0	3
graphlog	O=c1c(N2CCc3ccccc3C2)nc2ccccc2n1C1CCN(C2CCCCCCC2)CC1	train	1.16902	-37.5977	0.319775	0	3
graphlog	CS(=O)(=O)NCCN1CCC[C@H]1Cc1nc2ccccc2n1[C@@H]1C[C@@H]2CCC[C@H](C1)N2[C@H]1C[C@H]2CCCC[C@H](C2)C1	train	37.7708	25.6872	0.494721	0	2
graphlog	COC(=O)[C@@H]1CCCN1c1nc2ccccc2n(C2CCN(C3CCCCCCC3)CC2)c1=O	train	5.70939	-43.1134	0.314997	0	3
graphlog	CN(C)C1(C(=O)O)CCN(c2nc3ccccc3n([C@@H]3C[C@@H]4CC[C@H](C3)N4C3CCCCCCC3)c2=O)CC1	train	7.44005	-33.8692	0.435922	0	3
graphlog	O=C(O)c1nc2ccccc2n([C@@H]2C[C@@H]3CC[C@H](C2)N3C2C3CCCC2CCC3)c1=O	train	12.3465	-31.4288	0.247301	0	3
graphlog	O=c1c(N2Cc3ccccc3C2)nc2ccccc2n1C1CCN(C2CCCCCCC2)CC1	train	0.642382	-37.4277	0.108144	0	3
graphlog	O=C(O)N1CCN(c2nc3ccccc3n([C@@H]3C[C@@H]4CC[C@H](C3)N4C3CCCCCCC3)c2=O)CC1=O	train	7.86551	-29.1708	0.256238	0	3
graphlog	CCOC(=O)CN(C)c1nc2ccccc2n(C2CCN(C3CCCCCCC3)CC2)c1=O	train	6.67238	-40.3827	0.292185	0	3
graphlog	O=C(O)[C@H](CO)Nc1nc2ccccc2n(C2CCN(C3CCCCCCC3)CC2)c1=O	train	6.79496	-41.3624	0.3198	0	3
graphlog	O=C(NCC(O)CO)c1nc2ccccc2n([C@@H]2C[C@@H]3CC[C@H](C2)N3C2CCCCCCC2)c1=O	train	5.85544	-27.9869	0.344688	0	3
graphlog	O=c1c(NCCO)nc2ccccc2n1C1CCN(C2CCCCCCC2)CC1	train	8.72114	-46.4624	0.285808	0	3
graphlog	NC(=O)CCNc1nc2ccccc2n(C2CCN(C3CCCCCCC3)CC2)c1=O	train	7.99462	-45.4877	0.299304	0	3
graphlog	NC1(C(=O)O)CCN(c2nc3ccccc3n([C@@H]3C[C@@H]4CC[C@H](C3)N4C3CCCCCCC3)c2=O)C1	train	7.4541	-34.6338	0.336275	0	3
graphlog	O=c1[nH]c2ccccc2n(C2CCN(C3Cc4cccc5cccc3c45)CC2)c1=O	train	0.864703	-24.3932	0.334676	1	3
graphlog	CCOC(=O)CNc1nc2ccccc2n(C2CCN(C3CCCCCCC3)CC2)c1=O	train	4.76581	-40.8132	0.344871	0	3
graphlog	CC(C)(C)OC(=O)NCCNc1nc2ccccc2n(C2CCN(C3CCCCCCC3)CC2)c1=O	train	9.54466	-44.4493	0.362017	0	3
graphlog	O=C(O)N[C@@H]1CCN(c2nc3ccccc3n([C@@H]3C[C@@H]4CC[C@H](C3)N4C3CCCCCCC3)c2=O)C1	train	8.80886	-28.808	0.333424	0	3
graphlog	CCOC(=O)c1nc2ccccc2n(C2CCN(C3CCCCCCC3)CC2)c1=O	train	8.82811	-41.7023	0.413462	0	3
graphlog	O=C1CCN(c2nc3ccccc3n(C3CCN(C4CCCCCCC4)CC3)c2=O)N1	train	3.1453	-37.6677	0.344506	0	3
graphlog	O=C(O)C1CCN(CCNc2nc3ccccc3n([C@@H]3C[C@@H]4CC[C@H](C3)N4C3CCCCCCC3)c2=O)CC1	train	9.12603	-24.8129	0.316805	0	3
graphlog	C[C@H]1C[C@H]2C[C@@H](C1)C[C@H](N1[C@H]3CCC[C@@H]1C[C@H](n1c(=O)c(N4CC(CC(=O)O)C4)nc4ccccc41)C3)C2	train	34.9828	27.8398	0.459796	0	7
graphlog	O=C(O)c1nc2ccccc2n([C@@H]2C[C@@H]3CC[C@H](C2)N3C2CCCCCCCC2)c1=O	train	10.1266	-32.2512	0.330091	0	3
graphlog	OCC1(N2CCC(n3c(N4CC5CN(Cc6ccccc6)CC5C4)nc4ccccc43)CC2)CCCCCCC1	train	-0.399326	-43.779	0.502615	0	9
graphlog	CN1CCN(c2nc3ccccc3n2C2CCN(C3(CO)CCCCCCC3)CC2)CC1	train	3.91607	-41.4789	0.353847	0	3
graphlog	O=C(O)c1ccc(CNC(=O)c2nc3ccccc3n([C@@H]3C[C@@H]4CC[C@H](C3)N4C3CCCCCCC3)c2=O)cc1	train	4.92581	-28.0719	0.284186	0	3
graphlog	O=C(O)c1nc2ccccc2n([C@@H]2C[C@@H]3CC[C@H](C2)N3C2Cc3cccc4cccc2c34)c1=O	train	1.73177	-22.3951	0.244964	0	3
graphlog	Nc1nc2ccccc2n(C2CCN(C3CCCCCCC3)CC2)c1=O	train	6.28726	-43.2674	0.442405	0	3
graphlog	O=C1CNc2ccccc2N1C1CCN(C2CCCCCCC2)CC1	train	-5.6875	-40.1922	0.395755	1	2
graphlog	O=C(O)CC1CCN(c2nc3ccccc3n([C@@H]3C[C@@H]4CC[C@H](C3)N4C3CCCCCCC3)c2=O)CC1	train	9.65212	-28.3751	0.267692	0	3
graphlog	O=C(O)C1(Nc2nc3ccccc3n([C@@H]3C[C@@H]4CC[C@H](C3)N4C3CCCCCCC3)c2=O)CCCCC1	train	8.11486	-35.3321	0.283352	0	3
graphlog	CONC(=N)/N=c1\[nH]c2ccccc2n1C1CCN(C2CCCCCCC2)CC1	train	-3.19376	-43.4801	0.53021	0	2
graphlog	O=C(O)C(=O)N1CC2CN(c3nc4ccccc4n(C4CCN(C5CCCCCCC5)CC4)c3=O)CC2C1	train	3.81725	-37.9525	0.327336	0	3
graphlog	O=C(NC(Cc1c[nH]cn1)C(=O)O)c1nc2ccccc2n([C@@H]2C[C@@H]3CC[C@H](C2)N3C2CCCCCCC2)c1=O	train	6.67214	-25.6873	0.419363	0	2
graphlog	CS(=O)(=O)N[C@@H]1CCN(c2nc3ccccc3n(C3CCN(C4CCCCCCC4)CC3)c2=O)C1	train	14.789	-38.3547	0.314523	0	3
graphlog	Cn1cc(Cl)c(-c2nc3ccccc3n2[C@@H]2C[C@@H]3CCC[C@H](C2)N3[C@H]2C[C@H]3CCCC[C@H](C3)C2)n1	train	36.059	25.2456	0.453648	0	2
graphlog	O=C(O)CN1CCN(c2nc3ccccc3n([C@@H]3C[C@@H]4CC[C@H](C3)N4C3CCCCCCC3)c2=O)CC1	train	9.26597	-28.109	0.382602	0	3
graphlog	CC(C)(NC(=O)c1nc2ccccc2n([C@@H]2C[C@@H]3CC[C@H](C2)N3C2CCCCCCC2)c1=O)C(=O)O	train	9.87008	-35.2236	0.412001	0	3
graphlog	O=C(NOCc1ccccc1)c1nc2ccccc2n(C2CCN(C3CCCCCCC3)CC2)c1=O	train	11.7072	-39.4475	0.375135	0	3
graphlog	O=C(O)Cc1nc2ccccc2n([C@@H]2C[C@@H]3CCC[C@H](C2)N3C2CCCCCCC2)c1=O	train	11.0099	-29.0438	0.0724077	0	3
graphlog	C[C@H]1C[C@H]2C[C@@H](C1)C[C@H](N1[C@H]3CCC[C@@H]1C[C@H](n1c(=O)c(N4CC(C(=O)O)C4)nc4ccccc41)C3)C2	train	35.3214	27.9584	0.428818	0	3
graphlog	O=C(O)CN1CCCC[C@H]1Cc1nc2ccccc2n1[C@@H]1C[C@@H]2CCC[C@H](C1)N2[C@H]1C[C@H]2CCCC[C@H](C2)C1	train	37.9727	24.3515	0.400896	0	3
graphlog	CC12C[C@@H]3C[C@H]1C[C@H]2C[C@H](N1[C@H]2CCC[C@@H]1C[C@H](n1c(=O)c(N4CCC[C@H]4C(=O)O)nc4ccccc41)C2)C3	train	21.4057	0.655273	0.484006	0	3
graphlog	NC(=O)CN(CCNc1nc2ccccc2n([C@@H]2C[C@@H]3CC[C@H](C2)N3C2CCCCCCC2)c1=O)CC(=O)O	train	12.9696	-27.3785	0.298455	0	3
graphlog	CCC1C(=O)N(C2CCN(C3CCCCCCC3)CC2)c2ccccc21	train	8.03062	-20.0086	0.495199	1	8
graphlog	NCC(O)CNc1nc2ccccc2n(C2CCN(C3CCCCCCC3)CC2)c1=O	train	7.45029	-40.2257	0.398476	0	3
graphlog	O=C(O)CCN1CC[C@@H](Cc2nc3ccccc3n2[C@@H]2C[C@@H]3CCC[C@H](C2)N3[C@H]2C[C@H]3CCCC[C@H](C3)C2)C1	train	37.1534	24.8681	0.311403	0	2
graphlog	N=C(N)NCCNc1nc2ccccc2n(C2CCN(C3CCCCCCC3)CC2)c1=O	train	8.57676	-45.45	0.392262	0	3
graphlog	CCOC(=N)/N=c1\[nH]c2ccccc2n1C1CCN(C2CCCCCCC2)CC1	train	-3.33912	-43.5323	0.473898	0	2
graphlog	CC12C[C@@H]3C[C@H]1C[C@H]2C[C@H](N1[C@H]2CCC[C@@H]1C[C@H](n1c(=O)c(N4CC(C(=O)O)C4)nc4ccccc41)C2)C3	train	4.23283	-36.5695	0.429807	0	3
graphlog	O=C(O)CCN1CCC[C@H](c2nc3ccccc3n2[C@@H]2C[C@@H]3CCC[C@H](C2)N3[C@H]2C[C@H]3CCCC[C@H](C3)C2)C1	train	36.9269	24.042	0.372633	0	2
graphlog	O=C(Nc1ccc(=O)[nH]c1)c1nc2ccccc2n(C2CCN(C3CCCCCCC3)CC2)c1=O	train	1.9021	-37.1135	0.342709	0	3
graphlog	O=C(O)c1ccncc1Nc1nc2ccccc2n([C@@H]2C[C@@H]3CC[C@H](C2)N3C2CCCCCCC2)c1=O	train	6.65119	-25.8364	0.468038	0	3
graphlog	O=c1c(N2CC3CNCC3C2)nc2ncccc2n1C1CCN(C2CCCCCCC2)CC1	train	2.52027	-39.3649	0.419096	0	3
graphlog	CC1(N2CCC(n3c(=O)c(C(=O)O)nc4ccccc43)CC2)CCCCCCC1	train	11.4543	-42.8651	0.269954	0	3
graphlog	CS(=O)(=O)NCCN1CC[C@@H](Cc2nc3ccccc3n2[C@@H]2C[C@@H]3CCC[C@H](C2)N3[C@H]2C[C@H]3CCCC[C@H](C3)C2)C1	train	37.9026	26.3347	0.474726	0	2
graphlog	CC(=O)NC1CCN(c2nc3ccccc3n(C3CCN(C4CCCCCCC4)CC3)c2=O)CC1	train	5.01076	-40.2325	0.323735	0	3
graphlog	O=c1c(NC2CCNCC2)nc2ccccc2n1C1CCN(C2CCCCCCC2)CC1	train	5.84479	-43.4171	0.464561	0	3
graphlog	NC(=O)C1CCN(c2nc3ccccc3n(C3CCN(C4CCCCCCC4)CC3)c2=O)CC1	train	6.15	-45.3576	0.328338	0	3
graphlog	O=C(O)CO/N=C/c1nc2ccccc2n1[C@@H]1C[C@@H]2CCC[C@H](C1)N2[C@@H]1C[C@H]2CCC[C@H](C2)C1	train	36.8447	23.5329	0.24748	0	2
graphlog	O=c1c(N2CCC(O)CC2)nc2ccccc2n1C1CCN(C2CCCCCCC2)CC1	train	4.53479	-44.4332	0.301131	0	3
graphlog	CN(C(=O)O)[C@@H]1CCN(c2nc3ccccc3n([C@@H]3C[C@@H]4CC[C@H](C3)N4C3CCCCCCC3)c2=O)C1	train	7.54996	-33.7239	0.381538	0	3
graphlog	O=C(O)CCN1CCC[C@@H]1c1nc2ccccc2n1[C@@H]1C[C@@H]2CCC[C@H](C1)N2[C@H]1C[C@H]2CCCC[C@H](C2)C1	train	37.9892	24.6985	0.290661	0	2
graphlog	O=C1CN(c2nc3ccccc3n([C@@H]3C[C@@H]4CC[C@H](C3)N4C3CCCCCCC3)c2=O)CCN1	train	6.49088	-31.6737	0.531009	0	3
graphlog	O=c1c(NCc2ccccc2)nc2ccccc2n1C1CCN(C2CCCCCCC2)CC1	train	10.9099	-40.8198	0.402474	0	3
graphlog	NC(=O)C1CCCN(c2nc3ccccc3n(C3CCN(C4CCCCCCC4)CC3)c2=O)C1	train	5.98808	-46.387	0.324277	0	3
graphlog	O=c1c(N2CC3CNCC3C2)nc2ccccc2n1C1CCN(C2CCCCCCC2)CC1	train	2.69292	-39.175	0.540771	0	3
graphlog	CC1CN(c2nc3ccccc3n2C2CCN(C3(C)CCCCCCC3)CC2)CC(C)N1	train	0.594375	-42.5533	0.568898	0	3
graphlog	CC(C)(C)OC(=O)NC1CCN(c2nc3ccccc3n(C3CCN(C4CCCCCCC4)CC3)c2=O)CC1	train	6.14868	-38.9124	0.408708	0	3
graphlog	O=C(O)c1nc2ccccc2n([C@@H]2C[C@@H]3CCCC[C@H](C2)N3C2/C=C\CCCCC2)c1=O	train	11.9866	-32.8925	0.23851	0	3
graphlog	COC(=O)C1CCN(c2nc3ccccc3n(C3CCN(C4CCCCCCC4)CC3)c2=O)CC1	train	5.62339	-45.1358	0.354896	0	3
graphlog	CC(C)C1CCC(N2CCC(N3C(=O)N[C@@H]4CCCC[C@H]43)CC2)CC1	train	-8.4082	-41.7218	0.150866	1	2
graphlog	NC1CCN(c2nc3ccccc3n(C3CCN(C4CCCCCCC4)CC3)c2=O)CC1	train	4.67278	-44.1908	0.519896	0	3
graphlog	NC(=O)c1nc2ccccc2n([C@@H]2C[C@@H]3CC[C@H](C2)N3C2CCCCCCC2)c1=O	train	8.82738	-32.214	0.407344	0	3
graphlog	O=C(O)CN(CCNc1nc2ccccc2n([C@@H]2C[C@@H]3CC[C@H](C2)N3C2CCCCCCC2)c1=O)CC(=O)O	train	12.9945	-27.2708	0.194327	0	3
graphlog	CS(=O)(=O)NC1CCN(c2nc3ccccc3n(C3CCN(C4CCCCCCC4)CC3)c2=O)CC1	train	14.7748	-38.3255	0.345054	0	3
graphlog	O=c1[nH]c2ccccc2n(C2CCN(C3CCCCCCC3)CC2)c1=O	train	7.01916	-42.9743	0.401722	0	3
graphlog	O=C(O)c1nc2ccccc2n(C2CC3CCC(C2)N3C2CC3CCCC(C3)C2)c1=O	train	22.8881	2.55603	0.208898	0	3
graphlog	O=C(O)CCN1CCC[C@H]1Cc1nc2ccccc2n1[C@@H]1C[C@@H]2CCC[C@H](C1)N2[C@H]1C[C@H]2CCCC[C@H](C2)C1	train	38.3393	24.6884	0.333891	0	2
graphlog	O=C(NC(CO)C(=O)O)c1nc2ccccc2n([C@@H]2C[C@@H]3CC[C@H](C2)N3C2CCCCCCC2)c1=O	train	9.10409	-30.1185	0.396522	0	3
graphlog	O=c1[nH]c2ccccc2n([C@H]2C[C@@H]3CCC[C@H](C2)N3C2CCCCCCC2)c1=O	train	7.65667	-32.1947	0.400487	0	3
graphlog	CC(=O)Nc1nc2ccccc2n(C2CCN(C3CCCCCCC3)CC2)c1=O	train	6.12671	-41.5261	0.310505	0	3
graphlog	NC(=O)/N=c1\[nH]c2ccccc2n1C1CCN(C2CCCCCCC2)CC1	train	-3.74246	-43.8188	0.512747	0	3
graphlog	O=C(O)CNc1nc2ccccc2n([C@@H]2C[C@@H]3CC[C@H](C2)N3C2CCCCCCC2)c1=O	train	10.8718	-28.0041	0.20516	0	3
graphlog	O=C1CC(=O)N(C2CCN(C3CCCCCCC3)CC2)c2ccccc2N1	train	-5.41877	-39.3528	0.349409	1	2
graphlog	C=CCNc1nc2ccccc2n(C2CCN(C3CCCCCCC3)CC2)c1=O	train	8.62597	-46.3783	0.288679	0	3
graphlog	CN(CC(=O)O)[C@H]1CCN(c2nc3ccccc3n([C@@H]3C[C@@H]4CCC[C@H](C3)N4C3CCCCCCC3)c2=O)C1	train	10.1978	-28.8164	0.314287	0	3
graphlog	O=c1c(NC(CO)CO)nc2ccccc2n1C1CCN(C2CCCCCCC2)CC1	train	7.19852	-40.4944	0.305764	0	3
graphlog	O=C(O)c1ccc(CNC(=O)c2nc3ccccc3n([C@@H]3C[C@@H]4CC[C@H](C3)N4C3CCCCCCC3)c2=O)nc1	train	4.96074	-27.9865	0.290077	0	3
graphlog	O=C(O)CC1CCN(c2nc3ccccc3n([C@@H]3C[C@@H]4CC[C@H](C3)N4C3CCCCCCC3)c2=O)C1	train	10.361	-27.6271	0.264747	0	3
graphlog	NC(=O)[C@@H]1CCCN1c1nc2ccccc2n(C2CCN(C3CCCCCCC3)CC2)c1=O	train	5.82723	-42.6883	0.311641	0	3
graphlog	O=c1[nH]c2ccc(N3CCOCC3)cc2n(C2CCN(C3CCCCCCC3)CC2)c1=O	train	4.64566	-42.6182	0.317913	0	3
graphlog	CC1(N2CCC(n3c(-c4cccc(OCCO)c4)nc4ccccc43)CC2)CCCCCCC1	train	1.6745	-40.9397	0.495842	0	3
graphlog	O=C(O)c1nc2ccccc2n([C@@H]2C[C@@H]3CCC[C@H](C2)N3C2CCCCCCC2)c1=O	train	10.9145	-32.1651	0.334518	0	3
graphlog	CSCCC(NC(=O)c1nc2ccccc2n([C@@H]2C[C@@H]3CC[C@H](C2)N3C2CCCCCCC2)c1=O)C(=O)O	train	8.62923	-30.2039	0.385829	0	3
graphlog	CNC(=O)c1nc2ccccc2n(C2CCN(C3CCCCCCC3)CC2)c1=O	train	9.54659	-42.4073	0.310953	0	3
graphlog	O=C(NO)c1nc2ccccc2n(C2CCN(C3CCCCCCC3)CC2)c1=O	train	9.5747	-42.4412	0.207951	0	3
graphlog	CC1(C)[C@H]2CC[C@@H](CCN3[C@H]4CC[C@@H]3C[C@H](n3c(=O)c(C(=O)O)nc5ccccc53)C4)[C@@H]1C2	train	-7.16072	-44.881	0.469347	0	3
graphlog	NC(=O)CNc1nc2ccccc2n(C2CCN(C3CCCCCCC3)CC2)c1=O	train	5.67519	-41.5127	0.349605	0	3
graphlog	CC(C)(C)CC(C)(C)N1[C@H]2CC[C@@H]1C[C@H](n1c(=O)c(C(=O)O)nc3ccccc31)C2	train	14.4149	-34.3578	0.0820164	0	3
graphlog	c1ccc2c(c1)nc(-c1cc[nH]n1)n2[C@@H]1C[C@@H]2CCC[C@H](C1)N2[C@H]1C[C@H]2CCCC[C@H](C2)C1	train	36.5697	26.3783	0.484006	0	2
graphlog	CC(C)CC(C)N1[C@H]2CCC[C@@H]1C[C@H](n1c(=O)c(C(=O)O)nc3ccccc31)C2	train	14.4908	-33.0426	0.322531	0	3
graphlog	CN(CC(O)CO)c1nc2ccccc2n(C2CCN(C3CCCCCCC3)CC2)c1=O	train	7.34687	-40.2548	0.267933	0	3
graphlog	O=C1CN(C2CCN(C3CCCCCCC3)CC2)c2ccccc2N1	train	-3.03216	-39.333	0.449805	1	2
graphlog	CC1CC(=O)N(C2CCN(C3CCCCCCC3)CC2)c2ccccc21	train	-4.80669	-41.4599	0.526373	1	3
graphlog	CC1(C)CN(c2nc3ccccc3n2C2CCN(C3(CO)CCCCCCC3)CC2)CCN1	train	2.35302	-42.8479	0.343422	0	3
graphlog	N[C@@H]1CCN(c2nc3ccccc3n([C@@H]3C[C@@H]4CC[C@H](C3)N4C3CCCCCCC3)c2=O)C1	train	6.76022	-32.3562	0.569362	0	3
graphlog	CCOC(=O)c1nc2ccccc2n([C@@H]2C[C@@H]3CCC[C@H](C2)N3C2CCCCCCC2)c1=O	train	9.19653	-31.5239	0.490712	0	3
graphlog	CC(C)(C)OC(=O)N1CC2CN(c3nc4ccccc4n(C4CCN(C5CCCCCCC5)CC4)c3=O)CC2C1	train	4.79323	-37.8157	0.416068	0	3
graphlog	O=C(O)[C@@H]1CCN1c1nc2ccccc2n([C@@H]2C[C@@H]3CCC[C@H](C2)N3[C@@H]2C[C@H]3CCC[C@H](C3)C2)c1=O	train	33.3512	24.5759	0.363678	0	7
graphlog	NC(=O)Cn1c(=O)c(=O)n(C2CCN(C3Cc4cccc5cccc3c45)CC2)c2ccccc21	train	0.896917	-24.4015	0.143079	1	3
graphlog	COC(=O)/N=c1\n(CC(N)=O)c2ccccc2n1C1CCN(C2CCCCCCC2)CC1	train	-4.7398	-44.3781	0.3137	0	3
graphlog	CC(=O)NC1(C(=O)O)CCN(c2nc3ccccc3n([C@@H]3C[C@@H]4CC[C@H](C3)N4C3CCCCCCC3)c2=O)CC1	train	7.10041	-33.9969	0.372089	0	3
graphlog	COc1ccc(NC(=O)c2nc3ccccc3n([C@]3(C)C[C@@H]4CC[C@H](C3)N4C3CCCCCCC3)c2=O)cn1	train	6.97871	-29.6847	0.477766	0	3
graphlog	COc1ccc(NC(=O)c2nc3ccccc3n([C@H]3C[C@@H]4CC[C@H](C3)N4C3CCCCCCC3)c2=O)cn1	train	6.08478	-29.4564	0.298175	0	3
graphlog	CCOC(=O)c1nc2ccccc2n([C@@H]2C[C@@H]3CCC[C@H](C2)N3C(C)CC(C)C)c1=O	train	14.4411	-32.2548	0.448244	0	3
graphlog	COc1nc2ccccc2n([C@@H]2C[C@@H]3CC[C@H](C2)N3C2CCCCCCC2)c1=O	train	8.48319	-33.2937	0.40426	0	3
graphlog	CNC(=O)Oc1ccc2c(c1)C13CCCCC1C(C2)N(CC1CC1)CC3	train	-7.66796	55.3569	0.671861	6	4
graphlog	CN1CC[C@]23CCCC[C@H]2[C@H]1Cc1cc2c(cc13)OCN(Cc1ccccc1)C2	train	21.4641	-10.4245	0.358812	6	9
graphlog	CN1CC[C@]23c4c5ccc(OC(=O)CCCCCCCCC(=O)Oc6ccc7c(c6)[C@@]68CCCCC6[C@@H](C7)N(CC6CCC6)CC8)c4O[C@H]2[C@@H](O)C=C[C@H]3[C@H]1C5	train	-27.8269	30.9267	0.90987	6	4
graphlog	Oc1ccc2c(c1)[C@]13CCN(CC4CC4)[C@H](C2)[C@@H]1Cc1c([nH]c2ccccc12)C3	train	-8.22393	32.8406	0.787712	6	4
graphlog	C[C@H]1C2Cc3ccc4c(NCc5ccccc5)ncnc4c3[C@@]1(C)CCN2CC1CC1	train	12.6574	-6.95239	0.376566	7	9
graphlog	C[C@H]1C2Cc3ccc4c(=O)[nH]cnc4c3[C@@]1(C)CCN2CC1CC1	train	22.3184	-1.28886	0.404692	7	8
graphlog	CN1CC[C@]23CCCC[C@H]2[C@H]1Cc1ccc(O)cc13	train	-22.6827	6.51547	0.698975	6	5
graphlog	Cc1cc(O)cc(C)c1C[C@H](N)C(=O)N1Cc2ccccc2C[C@H]1C(=O)NCCC(=O)Oc1ccc2c(c1)[C@@]13CCCC[C@H]1[C@@H](C2)N(CC1CCC1)CC3	train	-1.79274	51.6246	0.845058	6	4
graphlog	O=C(/C=C/C(=O)Nc1ccc2c(c1)[C@@]13CCCCC1[C@@H](C2)N(CC1CCC1)CC3)Nc1ccc2c(c1)[C@@]13CCCCC1[C@@H](C2)N(CC1CCC1)CC3	train	-2.01791	54.774	0.618856	6	4
graphlog	COc1ccc2c(c1)[C@]13CCN(C)[C@H](C2)[C@@H]1Cc1c([nH]c2ccccc12)C3	train	-20.4918	5.13986	0.342886	1	2
graphlog	C[C@H]1C2Cc3ccc(C(N)=O)c([N+](=O)[O-])c3[C@@]1(C)CCN2CC1CC1	train	-51.1799	-1.46081	0.512132	7	5
graphlog	COC(=O)CCCCCCCCC(=O)Oc1ccc2c(c1)[C@@]13CCCC[C@H]1[C@@H](C2)N(CC1CCC1)CC3	train	-27.0836	30.3977	0.941224	6	4
graphlog	c1cc2c(cc1OCCCCCCCCCCOc1ccc3c(c1)[C@@]14CCCC[C@H]1[C@@H](C3)N(CC1CCC1)CC4)[C@@]13CCCC[C@H]1[C@@H](C2)N(CC1CCC1)CC3	train	-5.77284	42.8648	0.424649	6	4
graphlog	CC(C)(CCCCCCC(C)(C)C(=O)Oc1ccc2c(c1)[C@@]13CCCC[C@H]1[C@@H](C2)N(CC1CCC1)CC3)C(=O)Oc1ccc2c(c1)[C@@]13CCCC[C@H]1[C@@H](C2)N(CC1CCC1)CC3	train	-16.2223	52.7084	0.809128	6	4
graphlog	CCCCCCCCC(O)COc1ccc2c(c1)[C@@]13CCCC[C@H]1[C@@H](C2)N(CC1CCC1)CC3	train	-1.41155	40.2091	0.60995	6	4
graphlog	OC(COc1ccc(Cc2ccc(OCC(O)COc3ccc4c(c3)[C@@]35CCCC[C@H]3[C@@H](C4)N(CC3CCC3)CC5)cc2)cc1)COc1ccc2c(c1)[C@@]13CCCC[C@H]1[C@@H](C2)N(CC1CCC1)CC3	train	-3.22693	39.4001	0.831589	6	4
graphlog	CC1C2Cc3ccc(C(=O)NCCc4ccc(-c5ccc(OC(F)(F)F)cc5)cc4)cc3C1(C)CCN2CC1CC1	train	-9.12026	20.1704	0.642387	7	5
graphlog	NC(=O)CN1CC[C@]23CCN(CC4CC4)[C@H](Cc4ccc(O)cc42)[C@@H]3C1	train	-2.84679	34.0802	0.850198	6	4
graphlog	CC(=O)Nc1nc2cc3c(cc2s1)C[C@@H]1[C@@H]2CCCC[C@]32CCN1CC1CC1	train	-17.0776	57.9077	0.578825	6	4
graphlog	Oc1cccc(CNc2ccc3c(c2)[C@@]24CCCC[C@H]2[C@@H](C3)N(CC2CCC2)CC4)c1	train	1.37657	50.6999	0.712228	6	4
graphlog	C[C@H]1C2Cc3ccc(C(=O)NCCc4cccc5ccccc45)cc3[C@@]1(C)CCN2CC1CC1	train	-5.31383	24.0196	0.696022	7	5
graphlog	Oc1cccc(CNc2ccc3c(c2)[C@@]24CCCC[C@H]2[C@@H](C3)N(CC2CC2)CC4)c1	train	1.06182	50.8967	0.827624	6	4
graphlog	C[C@H]1C2Cc3ccc(C(=O)NCCCc4cccc5ccccc45)cc3[C@@]1(C)CCN2CC1CC1	train	-5.60109	23.5487	0.712228	7	5
graphlog	COc1ccc(CNc2ccc3c(c2)[C@@]24CCCC[C@H]2[C@@H](C3)N(CC2CC2)CC4)cc1	train	3.23837	48.3722	0.803462	6	4
graphlog	COc1ccc(CN2CC[C@]34CCN(CC5CC5)[C@H](Cc5ccc(OC)cc53)[C@@H]4C2)cc1	train	-2.04196	31.2324	0.387673	6	2
graphlog	C[C@H]1C2Cc3cc4ncnc(NCCc5ccc(-c6ccccc6)cc5)c4cc3[C@@]1(C)CCN2CC1CC1	train	-13.8146	10.1925	0.413955	7	2
graphlog	COc1cccc(-c2ccc(CCNC(=O)c3ccc4c(c3)C3(C)CCN(CC5CC5)C(C4)C3C)cc2)c1	train	-7.87046	23.3958	0.861787	7	5
graphlog	O=C(CCCCCCCC(=O)Oc1ccc2c(c1)[C@@]13CCCC[C@H]1[C@@H](C2)N(CC1CCC1)CC3)Oc1ccc2c(c1)[C@@]13CCCC[C@H]1[C@@H](C2)N(CC1CCC1)CC3	train	-4.47477	50.8589	0.793354	6	4
graphlog	O=C(CCCCC(=O)NCc1cc2c(cc1O)[C@@]13CCCC[C@H]1[C@@H](C2)N(CC1CCC1)CC3)NCc1cc2c(cc1O)[C@@]13CCCC[C@H]1[C@@H](C2)N(CC1CCC1)CC3	train	-3.68332	57.0538	0.520815	6	4
graphlog	C[C@H]1C2Cc3ccc(C(=O)NCCCc4ccc(-c5ccccc5)cc4)cc3[C@@]1(C)CCN2CC1CC1	train	-6.36929	21.7254	0.687852	7	5
graphlog	CCCNc1nc2cc3c(cc2s1)C[C@@H]1[C@@H]2CCCC[C@]32CCN1CCCF	train	-19.1141	56.7754	0.634812	6	4
graphlog	C[C@H]1C2Cc3ccc(C(=O)Nc4ccccc4)cc3[C@@]1(C)CCN2CC1CC1	train	-2.24696	22.1425	0.368395	7	9
graphlog	c1ccc(Nc2ccc3c(c2)[C@@]24CCCC[C@H]2[C@@H](C3)N(CC2CC2)CC4)cc1	train	-0.0533259	52.9707	0.968857	6	4
graphlog	Cc1nc2c3c(ccc2[nH]1)CC1[C@H](C)[C@]3(C)CCN1CC1CC1	train	-22.8767	34.129	0.803462	7	5
graphlog	COc1ccc(CN(C)c2ccc3c(c2)[C@@]24CCCC[C@H]2[C@@H](C3)N(CC2CCC2)CC4)cc1	train	0.556471	41.2667	0.608298	6	4
graphlog	C[C@H]1C2Cc3ccc(C(=O)NCCc4ccc(-c5ccncc5)cc4)cc3[C@@]1(C)CCN2CC1CC1	train	-6.84896	20.4327	0.715979	7	5
graphlog	CC(=O)Nc1nc2cc3c(cc2s1)C[C@@H]1[C@@H]2CCCC[C@]32CCN1CCCF	train	-18.5496	57.8334	0.744105	6	4
graphlog	O=C(CCCC(=O)Oc1ccc2c(c1)[C@@]13CCCC[C@H]1[C@@H](C2)N(CC1CCC1)CC3)Oc1ccc2c(c1)[C@@]13CCCC[C@H]1[C@@H](C2)N(CC1CCC1)CC3	train	-3.84968	51.4293	0.744105	6	4
graphlog	C[C@H]1C2Cc3ccc(C(=O)NCc4cccc5ccccc45)cc3[C@@]1(C)CCN2CC1CC1	train	-4.15143	22.3011	0.55625	7	5
graphlog	C[C@H]1C2Cc3ccc4c(N)ncnc4c3[C@@]1(C)CCN2CC1CC1	train	-33.4421	30.4696	0.756753	7	5
graphlog	C[C@H]1C2Cc3ccc(C(=O)NCCCc4ccccc4)cc3[C@@]1(C)CCN2CC1CC1	train	-10.1082	24.6789	0.680543	7	5
graphlog	C[C@H]1C2Cc3ccc(C(=O)NCCCc4ccc5ccccc5c4)cc3[C@@]1(C)CCN2CC1CC1	train	-7.00458	22.6372	0.875707	7	5
graphlog	COc1ccc2c(c1)[C@]13CCN(CC4CC4)[C@H](C2)[C@@H]1Cc1c([nH]c2ccccc12)C3	train	-7.28616	32.5648	0.733412	6	4
graphlog	c1cc2c(cc1OCCCCOc1ccc3c(c1)[C@@]14CCCC[C@H]1[C@@H](C3)N(CC1CCC1)CC4)[C@@]13CCCC[C@H]1[C@@H](C2)N(CC1CCC1)CC3	train	-4.85998	42.6688	0.55625	6	4
graphlog	C[C@H]1C2Cc3cc4cc[nH]c(=O)c4cc3[C@@]1(C)CCN2CC1CC1	train	-23.9075	30.4801	0.77764	7	4
graphlog	CCN(CCCCN(CC)Cc1cc2c(cc1O)[C@@]13CCCC[C@H]1[C@@H](C2)N(CC1CCC1)CC3)Cc1cc2c(cc1O)[C@@]13CCCC[C@H]1[C@@H](C2)N(CC1CCC1)CC3	train	-7.08508	10.3575	0.494247	6	4
graphlog	CC(C)=CCN1CC[C@@]2(C)c3cc(O)ccc3C[C@@H]1[C@H]2C	train	-24.585	4.36868	0.69047	7	7
graphlog	CCNC(=S)Nc1nc2cc3c(cc2s1)C[C@@H]1[C@@H]2CCCC[C@]32CCN1CC1CC1	train	-17.374	57.9316	0.55625	6	4
graphlog	COc1ccc(-c2ccc(CCNC(=O)c3ccc4c(c3)C3(C)CCN(CC5CC5)C(C4)C3C)cc2)c(C)c1	train	-8.1109	22.75	0.738553	7	5
graphlog	OC(CCCCCC(O)COc1ccc2c(c1)[C@@]13CCCC[C@H]1[C@@H](C2)N(CC1CCC1)CC3)COc1ccc2c(c1)[C@@]13CCCC[C@H]1[C@@H](C2)N(CC1CCC1)CC3	train	-2.29483	40.2683	0.662343	6	4
graphlog	c1cc2c(cc1CNc1ccc3c(c1)[C@@]14CCCC[C@H]1[C@@H](C3)N(CC1CCC1)CC4)OCO2	train	-0.0776756	48.792	0.750141	6	4
graphlog	C[C@H]1C2Cc3ccc(C(=O)NCCc4ccccc4)cc3[C@@]1(C)CCN2CC1CC1	train	-8.23727	25.5174	0.719944	7	5
graphlog	Oc1ccc2c(c1)[C@@]13CCCC[C@H]1[C@@H](C2)N(CC1CCC1)CC3	train	-2.60751	42.4028	0.932833	6	4
graphlog	C=CCN1CC[C@]23c4c5ccc(OC(=O)CCCCCCCCC(=O)Oc6ccc7c(c6)[C@@]68CCCCC6[C@@H](C7)N(CC6CCC6)CC8)c4O[C@H]2C(=O)CC[C@@]3(O)[C@H]1C5	train	-28.6656	29.008	0.898281	6	5
graphlog	COc1cccc(CNc2ccc3c(c2)[C@@]24CCCC[C@H]2[C@@H](C3)N(CC2CC2)CC4)c1	train	1.92691	50.4938	0.728626	6	4
graphlog	O=C(CCCCCCCCC(=O)Oc1ccc2c3c1O[C@H]1C(=O)CC[C@@]4(O)[C@@H](C2)N(CC2CC2)CC[C@]314)Oc1ccc2c(c1)[C@@]13CCCCC1[C@@H](C2)N(CC1CCC1)CC3	train	-28.1261	29.7353	0.903834	6	5
graphlog	COc1ccc2c(c1)[C@]13CCN(CC4CC4)[C@H](C2)[C@@H]1C[C@@H](C(C)C)C(=O)C3	train	-2.54628	30.9534	0.450305	6	2
graphlog	OC(COc1ccc2c(c1)[C@@]13CCCC[C@H]1[C@@H](C2)N(CC1CCC1)CC3)CC(O)COc1ccc2c(c1)[C@@]13CCCC[C@H]1[C@@H](C2)N(CC1CCC1)CC3	train	-2.8794	41.0953	0.879672	6	4
graphlog	OCCCCCCCCCCC(O)c1cc2c(cc1O)[C@@]13CCCC[C@H]1[C@@H](C2)N(CC1CCC1)CC3	train	-4.75037	8.09699	0.530742	6	2
graphlog	Nc1nc2cc3c(cc2o1)[C@@]12CCCC[C@H]1[C@@H](C3)N(CC1CC1)CC2	train	-19.3615	52.763	0.482659	6	4
graphlog	O=C1C[C@]23CCN(CC4CC4)[C@H](Cc4ccc(O)cc42)[C@@H]3CN1	train	-3.18561	32.29	0.875707	6	4
graphlog	C[C@H]1C2Cc3cc4nn[nH]c4cc3[C@@]1(C)CCN2CC1CC1	train	-13.7254	26.3631	0.771371	7	4
graphlog	NCc1cc2c(cc1O)[C@@]13CCCC[C@H]1[C@@H](C2)N(CC1CCC1)CC3	train	-7.20322	9.32476	0.413955	6	2
graphlog	CO[C@@]12CCCC[C@@]13CCN(CC1CCC1)[C@@H]2Cc1ccc(OC(=O)CCCCCCCCC(=O)Oc2ccc4c(c2)[C@@]25CCCC[C@@]2(OC)[C@@H](C4)N(CC2CCC2)CC5)cc13	train	-5.92799	49.8023	0.825723	6	4
graphlog	O=C(CCC(=O)Oc1ccc2c(c1)[C@@]13CCCC[C@H]1[C@@H](C2)N(CC1CC1)CC3)Oc1ccc2c(c1)[C@@]13CCCC[C@H]1[C@@H](C2)N(CC1CC1)CC3	train	-4.42632	52.1487	0.916481	6	4
graphlog	CCNC(=O)Oc1ccc2c(c1)C13CCCCC1C(C2)N(C)CC3	train	3.7327	17.5712	0.508167	6	2
graphlog	O=C(CCCCCCCCC(=O)Oc1ccc2c3c1O[C@H]1[C@H](O)CC[C@@]4(O)[C@@H](C2)N(CC2CCC2)CC[C@]314)Oc1ccc2c(c1)[C@@]13CCCCC1[C@@H](C2)N(CC1CCC1)CC3	train	-27.3723	32.1288	0.831589	6	4
graphlog	CN1CC[C@]23CCCC[C@H]2[C@H]1Cc1ccc(NC(=O)Nc2ccccc2)cc13	train	26.0809	-13.7456	0.352404	6	9
graphlog	CC(CCCCC(C)C(=O)Oc1ccc2c(c1)[C@@]13CCCC[C@H]1[C@@H](C2)N(CC1CCC1)CC3)C(=O)Oc1ccc2c(c1)[C@@]13CCCC[C@H]1[C@@H](C2)N(CC1CCC1)CC3	train	-0.989755	46.1193	0.702058	6	4
graphlog	O=C(CCC(=O)Nc1ccc2c(c1)[C@@]13CCCCC1[C@@H](C2)N(CC1CCC1)CC3)Nc1ccc2c(c1)[C@@]13CCCCC1[C@@H](C2)N(CC1CCC1)CC3	train	-2.08555	54.8101	0.664145	6	4
graphlog	O=C(O)CN1C[C@H]2[C@H]3Cc4ccc(O)cc4[C@@]2(CCN3CC2CC2)CC1=O	train	-7.975	37.5775	0.660069	6	7
graphlog	NC(=O)Nc1ccc2c(c1)[C@@]13CCCC[C@H]1[C@@H](C2)N(CC1CCC1)CC3	train	-3.05359	55.8507	0.605108	6	4
graphlog	C[C@H](N)C(=O)N1CC[C@]23CCN(CC4CC4)[C@H](Cc4ccc(O)cc42)[C@@H]3C1	train	-12.2075	37.6725	0.92379	6	4
graphlog	NC(=O)CN1C[C@H]2[C@H]3Cc4ccc(O)cc4[C@@]2(CCN3CC2CC2)CC1=O	train	-7.99912	37.7109	0.798224	6	4
graphlog	O=[N+]([O-])c1cccc(CNc2ccc3c(c2)[C@@]24CCCC[C@H]2[C@@H](C3)N(CC2CCC2)CC4)c1	train	-0.742892	47.1358	0.750141	6	4
graphlog	CCN(C(C)=O)c1nc2cc3c(cc2s1)C[C@@H]1[C@@H]2CCCC[C@]32CCN1CC1CC1	train	-16.0386	57.7991	0.578825	6	4
graphlog	CC(C)Oc1cccc(-c2ccc(CCNC(=O)c3ccc4c(c3)C3(C)CCN(CC5CC5)C(C4)C3C)cc2)c1	train	-7.38806	24.9775	0.696022	7	7
graphlog	CN(C)c1nc2cc3c(cc2s1)C[C@@H]1[C@@H]2CCCC[C@]32CCN1CC1CC1	train	-15.9934	55.8009	0.812145	6	4
graphlog	CCCCCCCCCCOc1ccc2c(c1)[C@@]13CCCC[C@H]1[C@@H](C2)N(CC1CCC1)CC3	train	-6.141	42.9291	0.482659	6	8
graphlog	O=C(Oc1ccc2c(c1)[C@@]13CCCC[C@H]1[C@@H](C2)N(CC1CCC1)CC3)[C@H]1C[C@H]1C(=O)Oc1ccc2c(c1)[C@@]13CCCC[C@H]1[C@@H](C2)N(CC1CCC1)CC3	train	-3.43664	50.8801	0.879672	6	4
graphlog	C[C@H]1C2Cc3ccc(C(=O)Nc4ccc(-c5ccccc5)cc4)cc3[C@@]1(C)CCN2CC1CC1	train	-3.30523	21.7269	0.528124	7	5
graphlog	Nc1nc2cc3c(cc2s1)C[C@@H]1[C@@H]2CCCC[C@]32CCN1CC1CCC1	train	-17.3867	55.4609	0.773105	6	4
graphlog	C[C@H]1C2Cc3ccc4[nH]nnc4c3[C@@]1(C)CCN2CC1CC1	train	-28.6958	34.7956	0.858703	7	4
graphlog	C[C@H]1C2Cc3ccc(C(=O)NCc4ccc(-c5ccccc5)cc4)cc3[C@@]1(C)CCN2CC1CC1	train	-4.04979	21.6914	0.530742	7	5
graphlog	OC(CCCCC(O)COc1ccc2c(c1)[C@@]13CCCC[C@H]1[C@@H](C2)N(CC1CCC1)CC3)COc1ccc2c(c1)[C@@]13CCCC[C@H]1[C@@H](C2)N(CC1CCC1)CC3	train	-2.47668	40.3018	0.673932	6	4
graphlog	O=C1C[C@]23CCN(CC4CC4)[C@H](Cc4ccc(O)cc42)C3=CN1Cc1ccc(O)cc1	train	-5.02796	36.3828	0.740173	7	4
graphlog	COc1ccc(CNc2ccc3c(c2)[C@@]24CCCC[C@H]2[C@@H](C3)N(CC2CCC2)CC4)cc1	train	3.1547	48.553	0.652416	6	4
graphlog	O=C(CCCCCCCCC(=O)Oc1ccc2c(c1)[C@@]13CCCCC1[C@@H](C2)N(C[C@@H]1CCCO1)CC3)Oc1ccc2c(c1)[C@@]13CCCCC1[C@@H](C2)N(C[C@@H]1CCCO1)CC3	train	-4.02025	49.6301	0.744105	6	4
graphlog	COC(=O)C(C)CCCCCCC(C)C(=O)Oc1ccc2c(c1)[C@@]13CCCC[C@H]1[C@@H](C2)N(CC1CCC1)CC3	train	0.249226	43.7276	0.761045	6	4
graphlog	c1cc2c(cc1CNc1ccc3c(c1)[C@@]14CCCC[C@H]1[C@@H](C3)N(CC1CC1)CC4)OCO2	train	-0.141312	48.9245	0.800794	6	4
graphlog	OC(CCCC(O)COc1ccc2c(c1)[C@@]13CCCC[C@H]1[C@@H](C2)N(CC1CCC1)CC3)COc1ccc2c(c1)[C@@]13CCCC[C@H]1[C@@H](C2)N(CC1CCC1)CC3	train	-2.81387	40.298	0.598426	6	4
graphlog	COc1ccc2c(c1)[C@]13CCN(CC4CC4)[C@H](C2)[C@@H]1Cc1sc(N)nc1C3	train	-6.56034	33.9028	0.712228	6	4
graphlog	CCNc1nc2cc3c(cc2s1)C[C@@H]1[C@@H]2CCCC[C@]32CCN1CCCF	train	-19.005	56.8497	0.761045	6	4
graphlog	C[C@H]1C2Cc3ccc(C(=O)NCCc4ccc(Br)cc4)cc3[C@@]1(C)CCN2CC1CC1	train	-9.41289	23.7137	0.823873	7	5
graphlog	C[C@H]1C2Cc3cc4nc[nH]c(=O)c4cc3[C@@]1(C)CCN2CC1CC1	train	-23.8871	30.4546	0.584377	7	4
graphlog	COc1cccc(CN(C)c2ccc3c(c2)[C@@]24CCCC[C@H]2[C@@H](C3)N(CC2CCC2)CC4)c1	train	-4.36564	11.4291	0.533462	6	4
graphlog	CC1C2Cc3ccc(C(=O)NCCc4ccc(-c5ccc6c(c5)OCO6)cc4)cc3C1(C)CCN2CC1CC1	train	-8.50307	22.7096	0.778584	7	5
graphlog	COc1cccc(CNc2ccc3c(c2)[C@@]24CCCC[C@H]2[C@@H](C3)N(CC2CCC2)CC4)c1	train	2.10134	50.3954	0.66985	6	4
graphlog	c1c2c(cc3sc(NCCCCCCCCCCNc4nc5cc6c(cc5s4)C[C@@H]4[C@@H]5CCCC[C@]65CCN4CC4CC4)nc13)C[C@@H]1[C@@H]3CCCC[C@]23CCN1CC1CC1	train	-17.9538	55.7107	0.84758	6	4
graphlog	OCc1cc2c(cc1O)[C@@]13CCCC[C@H]1[C@@H](C2)N(CC1CCC1)CC3	train	-6.70599	9.53652	0.447759	6	2
graphlog	Oc1ccccc1CNc1ccc2c(c1)[C@@]13CCCC[C@H]1[C@@H](C2)N(CC1CC1)CC3	train	3.36968	51.1738	0.850198	6	4
graphlog	OC(CCCCCCC(O)COc1ccc2c(c1)[C@@]13CCCC[C@H]1[C@@H](C2)N(CC1CCC1)CC3)COc1ccc2c(c1)[C@@]13CCCC[C@H]1[C@@H](C2)N(CC1CCC1)CC3	train	-2.15838	40.3559	0.733412	6	4
graphlog	O=C(Oc1ccc2c(c1)[C@@]13CCCC[C@H]1[C@@H](C2)N(CC1CCC1)CC3)c1ccc(C(=O)Oc2ccc3c(c2)[C@@]24CCCC[C@H]2[C@@H](C3)N(CC2CCC2)CC4)cc1	train	-1.41444	46.5689	0.657202	6	4
graphlog	C[C@H]1C2Cc3cc4nc[nH]c4cc3[C@@]1(C)CCN2CC1CC1	train	-13.6915	26.3048	0.948532	7	4
graphlog	COc1ccc2c(c1)[C@@]1(CC(N)=O)CCN(CC3CC3)[C@H](C2)[C@@H]1CO	train	-0.505944	29.8343	0.453578	7	2
graphlog	CCCCCCCCCC(=O)Oc1ccc2c(c1)[C@@]13CCCC[C@H]1[C@@H](C2)N(CC1CCC1)CC3	train	-5.77604	47.3959	0.868398	6	4
graphlog	COc1ccccc1CN(C)c1ccc2c(c1)[C@@]13CCCC[C@H]1[C@@H](C2)N(CC1CCC1)CC3	train	-4.71275	10.8693	0.5525	6	4
graphlog	OC(COc1ccc2c(c1)[C@@]13CCCC[C@H]1[C@@H](C2)N(CC1CCC1)CC3)COc1ccc2c(c1)[C@@]13CCCC[C@H]1[C@@H](C2)N(CC1CCC1)CC3	train	-2.89325	41.0862	0.75745	6	4
graphlog	c1cc2c(cc1OCC1CO1)[C@@]13CCCC[C@H]1[C@@H](C2)N(CC1CCC1)CC3	train	-3.93201	40.6594	0.508167	6	4
graphlog	c1cc2c(cc1OCCCOc1ccc3c(c1)[C@@]14CCCC[C@H]1[C@@H](C3)N(CC1CCC1)CC4)[C@@]13CCCC[C@H]1[C@@H](C2)N(CC1CCC1)CC3	train	-4.73136	42.6508	0.630186	6	4
graphlog	CC1C2Cc3ccc(C(=O)NCCc4ccc(-c5cccc(O)c5)cc4)cc3C1(C)CCN2CC1CC1	train	-7.83597	24.2501	0.738553	7	5
graphlog	Oc1cccc(CNc2ccc3c(c2)C[C@@H]2[C@@H]4CCCC[C@]34CCN2CC2CC2)c1	train	1.41632	49.6695	0.75745	6	4
graphlog	c1ccc(Nc2ccc3c(c2)[C@@]24CCCC[C@H]2[C@@H](C3)N(CC2CCC2)CC4)cc1	train	0.0704454	52.9471	0.728626	6	4
graphlog	C[C@H]1C2Cc3ccc(C(=O)NCCc4cccc(Br)c4)cc3[C@@]1(C)CCN2CC1CC1	train	-8.5765	25.5053	0.948532	7	4
graphlog	Oc1ccc2c(c1)[C@@]13CCCC[C@H]1[C@@H](C2)N(CCCCCCN1CC[C@]24CCCC[C@H]2[C@H]1Cc1ccc(O)cc14)CC3	train	-21.6569	7.14718	0.485379	6	4
graphlog	NC(=O)c1ccc2c(c1)[C@@]13CCCC[C@@]1(O)[C@@H](C2)N(CC1CCC1)CC3	train	-26.1999	38.6533	0.822072	7	5
graphlog	Nc1nc2cc3c(cc2s1)C[C@@H]1[C@@H]2CCCC[C@]32CCN1CCCF	train	-18.697	56.0684	0.840272	6	4
graphlog	CC(=O)N(C)c1nc2cc3c(cc2s1)C[C@@H]1[C@@H]2CCCC[C@]32CCN1CC1CC1	train	-15.5395	56.859	0.622765	6	4
graphlog	C[C@H]1C2Cc3ccc(C(=O)NCCc4ccccc4Br)cc3[C@@]1(C)CCN2CC1CC1	train	-4.29479	23.8562	0.5525	7	5
graphlog	COc1ccc2c(c1)[C@@]1(CCO)CCN(CC3CC3)[C@H](C2)[C@@H]1CO	train	-0.48547	29.8063	0.444906	7	4
graphlog	CC[C@H]1C(=O)C[C@@H]2CCN(CC3CCCCC3)[C@@H]3CCC[C@H]1[C@@H]23	train	11.8704	13.0638	0.36637	1	8
graphlog	CCNc1nc2cc3c(cc2s1)C[C@@H]1[C@@H]2CCCC[C@]32CCN1CC1CCC1	train	-17.9129	56.0322	0.665995	6	4
graphlog	C[C@H]1C2Cc3ccc4[nH]cnc4c3[C@@]1(C)CCN2CC1CC1	train	-29.481	33.9595	0.762537	7	5
graphlog	COc1ccc(CN2C[C@H]3[C@H]4Cc5ccc(OC)cc5[C@@]3(CCN4CC3CC3)CC2=O)cc1	train	-38.3181	23.8187	0.339267	6	5
graphlog	C=CCN1CC[C@]23c4c5ccc(OC(=O)CCCCCCCCC(=O)Oc6ccc7c(c6)[C@@]68CCCC[C@H]6C(C7)N(CC6CCC6)CC8)c4O[C@H]2CCC[C@H]3[C@H]1C5	train	-27.4797	30.8437	0.898281	6	4
graphlog	COc1ccc2cc(CCNC(=O)c3ccc4c(c3)C3(C)CCN(CC5CC5)C(C4)C3C)ccc2c1	train	-7.50831	23.2938	0.812145	7	5
graphlog	Nc1nc2c(s1)C[C@H]1[C@H]3Cc4ccc(O)cc4[C@@]1(CCN3CC1CCC1)C2	train	-9.45042	39.6419	0.893141	6	4
graphlog	O=C1C[C@@H]2CCN(CC3CCCCC3)[C@@H]3CCC[C@H]([C@H]1Cc1ccccc1)[C@@H]23	train	13.1542	13.3516	0.263264	1	8
graphlog	CC(C)(CCCCCCC(C)(C)C(=O)Oc1ccc2c(c1)[C@@]13CCCC[C@H]1[C@@H](C2)N(CC1CCC1)CC3)C(=O)OCc1ccccc1	train	-15.7672	52.6761	0.6494	6	4
graphlog	Nc1nc2cc3c(cc2s1)C(=O)[C@@H]1C2CCCC[C@]32CCN1CC1CCC1	train	-19.6785	51.5729	0.578825	6	4
graphlog	O=C(CCCCCCCCC(=O)Oc1ccc2c(c1)[C@@]13CCCCC1[C@@H](C2)N(CC1CC1)CC3)Oc1ccc2c(c1)[C@@]13CCCCC1[C@@H](C2)N(CC1CCC1)CC3	train	-5.30518	50.5978	0.858703	6	4
graphlog	O=C(NCc1ccccc1)Oc1ccc2c(c1)C13CCCCC1C(C2)N(CC1CC1)CC3	train	-0.645298	51.3235	0.893141	6	4
graphlog	COc1cccc(CNc2nc3cc4c(cc3s2)C[C@@H]2[C@@H]3CCCC[C@]43CCN2CC2CC2)c1	train	-13.8572	59.4257	0.647939	6	4
graphlog	O=C(NCc1ccccc1)Oc1ccc2c(c1)C13CCCCC1C(C2)N(CC1CCC1)CC3	train	-0.452697	51.3438	0.840272	6	4
graphlog	CN(Cc1ccc(O)cc1)c1ccc2c(c1)[C@@]13CCCC[C@H]1[C@@H](C2)N(CC1CCC1)CC3	train	0.482004	41.3782	0.658874	6	4
graphlog	COc1ccc(C[C@H]2C(=O)C[C@@H]3CCN(CC4CCCCC4)[C@@H]4CCC[C@H]2[C@@H]34)cc1	train	12.8	12.3627	0.244877	6	8
graphlog	c1ccc(Nc2nc3cc4c(cc3s2)C[C@@H]2[C@@H]3CCCC[C@]43CCN2CC2CC2)nc1	train	-16.0997	59.3899	0.440854	6	4
graphlog	NC(=O)Nc1ccc2c(c1)[C@@]13CCCC[C@H]1[C@@H](C2)N(CC1CC1)CC3	train	-2.98019	55.6515	0.791042	6	4
graphlog	O=C(Nc1ccccc1)Oc1ccc2c(c1)C13CCCCC1C(C2)N(CC1CCC1)CC3	train	-0.741476	52.6043	0.963191	6	4
graphlog	c1ccc(CNc2nc3cc4c(cc3s2)C[C@@H]2[C@@H]3CCCC[C@]43CCN2CC2CC2)cc1	train	-13.8379	59.458	0.705285	6	4
[truncated: 5,443 more rows]

## Sheet: Figure4
Fig. 4
Dataset	MCD_weight	SCD_weight	CP_weight
BBBP	0.19882	0.315087	0.486093
CHEMBL237_Ki	0.226846	0.106287	0.666867
CHEMBL262_Ki	0.338986	0.481479	0.179535
Dataset	Epoch	Rand index of currect best validated training representation space
		Ours_MCD	Ours_SCD	Ours_CP	Ours	MolCLR
BBBP	1	1	1	1	1	1
BBBP	2	0.415918	0.519386	0.34076	0.814862	0.0801566
BBBP	3	0.417488	0.514536	0.42152	0.833851	0.0921394
BBBP	4	0.434587	0.500166	0.708934	0.807423	0.0554474
BBBP	5	0.480562	0.486416	0.357407	0.818636	0.0749544
BBBP	6	0.437562	0.489201	0.361213	0.812548	0.0867144
BBBP	7	0.623434	0.488068	0.35646	0.805799	0.0563437
BBBP	8	0.463432	0.794873	0.360386	0.81437	0.0753246
BBBP	9	0.434122	0.837426	0.384564	0.811531	0.0655243
BBBP	10	0.613981	0.783624	0.559347	0.809729	0.0655243
BBBP	11	0.610073	0.794441	0.342894	0.780161	0.0647564
BBBP	12	0.426318	0.739492	0.342968	0.77675	0.0582046
BBBP	13	0.593626	0.79283	0.407594	0.791717	0.0582046
BBBP	14	0.432825	0.740038	0.395465	0.765118	0.0750249
BBBP	15	0.602795	0.695622	0.439942	0.77349	0.0750249
BBBP	16	0.602795	0.695622	0.439942	0.77349	0.0750249
BBBP	17	0.584592	0.717007	0.337181	0.686865	0.032392
BBBP	18	0.571776	0.756142	0.392834	0.701474	0.034385
BBBP	19	0.585956	0.683149	0.332591	0.680277	0.0634132
BBBP	20	0.585956	0.683149	0.332591	0.680277	0.0634132
BBBP	21	0.585956	0.683149	0.332591	0.680277	0.0325063
BBBP	22	0.57859	0.733046	0.424362	0.718062	0.0325063
BBBP	23	0.513623	0.603336	0.317728	0.68727	0.0325063
BBBP	24	0.509602	0.620311	0.424837	0.689397	0.0623937
BBBP	25	0.509602	0.620311	0.424837	0.689397	0.0664544
BBBP	26	0.511604	0.58457	0.292866	0.653959	0.0664544
BBBP	27	0.511604	0.58457	0.292866	0.653959	0.0716751
BBBP	28	0.511604	0.58457	0.292866	0.653959	0.0716751
BBBP	29	0.511604	0.58457	0.292866	0.653959	0.034287
BBBP	30	0.511604	0.58457	0.292866	0.653959	0.0241116
BBBP	31	0.55214	0.644037	0.30089	0.64309	0.104683
BBBP	32	0.55214	0.644037	0.30089	0.64309	0.104683
BBBP	33	0.55214	0.644037	0.30089	0.64309	0.104683
BBBP	34	0.55214	0.644037	0.30089	0.64309	0.104683
BBBP	35	0.55214	0.644037	0.30089	0.64309	0.104683
BBBP	36	0.55214	0.644037	0.30089	0.64309	0.104683
BBBP	37	0.50077	0.612541	0.263175	0.554445	0.104683
BBBP	38	0.50077	0.612541	0.263175	0.554445	0.104683
BBBP	39	0.50077	0.612541	0.263175	0.554445	0.104683
BBBP	40	0.50077	0.612541	0.263175	0.554445	0.104683
BBBP	41	0.50077	0.612541	0.263175	0.554445	0.104683
BBBP	42	0.50077	0.612541	0.263175	0.554445	0.104683
BBBP	43	0.486756	0.547229	0.293585	0.543845	0.104683
BBBP	44	0.486756	0.547229	0.293585	0.543845	0.104683
BBBP	45	0.486756	0.547229	0.293585	0.543845	0.104683
BBBP	46	0.486756	0.547229	0.293585	0.543845	0.104683
BBBP	47	0.486756	0.547229	0.293585	0.543845	0.104683
BBBP	48	0.486756	0.547229	0.293585	0.543845	0.104683
BBBP	49	0.486756	0.547229	0.293585	0.543845	0.104683
BBBP	50	0.486756	0.547229	0.293585	0.543845	0.104683
BBBP	51	0.486756	0.547229	0.293585	0.543845	0.104683
BBBP	52	0.558304	0.556403	0.302488	0.552759	0.104683
BBBP	53	0.558304	0.556403	0.302488	0.552759	0.104683
BBBP	54	0.457524	0.573331	0.200693	0.540116	0.060915
BBBP	55	0.471797	0.590183	0.247739	0.382643	0.060915
BBBP	56	0.471797	0.590183	0.247739	0.382643	0.060915
BBBP	57	0.524266	0.546592	0.303863	0.546237	0.060915
BBBP	58	0.524266	0.546592	0.303863	0.546237	0.060915
BBBP	59	0.524266	0.546592	0.303863	0.546237	0.060915
BBBP	60	0.524266	0.546592	0.303863	0.546237	0.060915
BBBP	61	0.524266	0.546592	0.303863	0.546237	0.060915
BBBP	62	0.524266	0.546592	0.303863	0.546237	0.060915
BBBP	63	0.524266	0.546592	0.303863	0.546237	0.060915
BBBP	64	0.524266	0.546592	0.303863	0.546237	0.0400156
BBBP	65	0.524266	0.546592	0.303863	0.546237	0.0400156
BBBP	66	0.570453	0.5588	0.241249	0.53857	0.0400156
BBBP	67	0.570453	0.5588	0.241249	0.53857	0.0400156
BBBP	68	0.570453	0.5588	0.241249	0.53857	0.0400156
BBBP	69	0.570453	0.5588	0.241249	0.53857	0.03845
BBBP	70	0.570453	0.5588	0.241249	0.53857	0.03845
BBBP	71	0.57666	0.545689	0.279701	0.548651	0.03845
BBBP	72	0.57666	0.545689	0.279701	0.548651	0.03845
BBBP	73	0.57666	0.545689	0.279701	0.548651	0.03845
BBBP	74	0.57666	0.545689	0.279701	0.548651	0.03845
BBBP	75	0.57666	0.545689	0.279701	0.548651	0.03845
BBBP	76	0.57666	0.545689	0.279701	0.548651	0.03845
BBBP	77	0.57666	0.545689	0.279701	0.548651	0.03845
BBBP	78	0.575018	0.541168	0.245672	0.496756	0.03845
BBBP	79	0.575018	0.541168	0.245672	0.496756	0.03845
BBBP	80	0.575018	0.541168	0.245672	0.496756	0.0536814
BBBP	81	0.575018	0.541168	0.245672	0.496756	0.048162
BBBP	82	0.575018	0.541168	0.245672	0.496756	0.048162
BBBP	83	0.566388	0.548532	0.239279	0.543913	0.0706301
BBBP	84	0.566388	0.548532	0.239279	0.543913	0.0706301
BBBP	85	0.566388	0.548532	0.239279	0.543913	0.0706301
BBBP	86	0.566388	0.548532	0.239279	0.543913	0.0706301
BBBP	87	0.566388	0.548532	0.239279	0.543913	0.0706301
BBBP	88	0.566388	0.548532	0.239279	0.543913	0.0706301
BBBP	89	0.566388	0.548532	0.239279	0.543913	0.0706301
BBBP	90	0.566388	0.548532	0.239279	0.543913	0.0706301
BBBP	91	0.566388	0.548532	0.239279	0.543913	0.0706301
BBBP	92	0.566388	0.548532	0.239279	0.543913	0.0706301
BBBP	93	0.566388	0.548532	0.239279	0.543913	0.0706301
BBBP	94	0.566388	0.548532	0.239279	0.543913	0.0706301
BBBP	95	0.566388	0.548532	0.239279	0.543913	0.0706301
BBBP	96	0.566388	0.548532	0.239279	0.543913	0.0706301
BBBP	97	0.566388	0.548532	0.239279	0.543913	0.0706301
BBBP	98	0.566388	0.548532	0.239279	0.543913	0.0706301
BBBP	99	0.566388	0.548532	0.239279	0.543913	0.0706301
BBBP	100	0.566388	0.548532	0.239279	0.543913	0.0706301
CHEMBL237_Ki	1	1	1	1	1	1
CHEMBL237_Ki	2	0.737317	0.708099	0.46796	0.751079	0.126741
CHEMBL237_Ki	3	0.745322	0.672363	0.485144	0.769941	0.100198
CHEMBL237_Ki	4	0.73191	0.715948	0.511671	0.781628	0.150545
CHEMBL237_Ki	5	0.721476	0.708913	0.503609	0.772819	0.104589
CHEMBL237_Ki	6	0.709362	0.693141	0.508568	0.770556	0.104589
CHEMBL237_Ki	7	0.701305	0.706816	0.485037	0.77305	0.138712
CHEMBL237_Ki	8	0.692741	0.706609	0.613842	0.751294	0.118839
CHEMBL237_Ki	9	0.70369	0.692773	0.477787	0.751325	0.0855121
CHEMBL237_Ki	10	0.699248	0.693332	0.467962	0.696711	0.0997897
CHEMBL237_Ki	11	0.704343	0.70777	0.484684	0.716032	0.130932
CHEMBL237_Ki	12	0.685195	0.70215	0.404483	0.75157	0.0900503
CHEMBL237_Ki	13	0.685775	0.691504	0.445312	0.724894	0.155796
CHEMBL237_Ki	14	0.677498	0.674904	0.427457	0.710563	0.113388
CHEMBL237_Ki	15	0.695992	0.678702	0.488296	0.744198	0.0998542
CHEMBL237_Ki	16	0.689171	0.697715	0.448971	0.746638	0.123101
CHEMBL237_Ki	17	0.652432	0.682915	0.423954	0.699281	0.10376
CHEMBL237_Ki	18	0.661028	0.692784	0.482768	0.69008	0.127467
CHEMBL237_Ki	19	0.664715	0.701562	0.447961	0.679136	0.118283
CHEMBL237_Ki	20	0.508088	0.646725	0.449441	0.702004	0.0837517
CHEMBL237_Ki	21	0.657377	0.680511	0.375437	0.654101	0.126366
CHEMBL237_Ki	22	0.457003	0.680402	0.375096	0.698115	0.0986064
CHEMBL237_Ki	23	0.444359	0.688724	0.300748	0.732259	0.0986064
CHEMBL237_Ki	24	0.58525	0.676016	0.389495	0.557186	0.0952669
CHEMBL237_Ki	25	0.39666	0.668511	0.383422	0.605052	0.130995
CHEMBL237_Ki	26	0.609087	0.657001	0.339865	0.694135	0.130995
CHEMBL237_Ki	27	0.473961	0.617343	0.384914	0.695946	0.0980119
CHEMBL237_Ki	28	0.487802	0.611218	0.252681	0.646044	0.12236
CHEMBL237_Ki	29	0.486959	0.640028	0.342321	0.678508	0.12236
CHEMBL237_Ki	30	0.484379	0.61235	0.374323	0.684546	0.0946512
CHEMBL237_Ki	31	0.484379	0.61235	0.374323	0.684546	0.0946512
CHEMBL237_Ki	32	0.375722	0.647244	0.311342	0.525622	0.0946512
CHEMBL237_Ki	33	0.375722	0.647244	0.311342	0.525622	0.0966442
CHEMBL237_Ki	34	0.470439	0.646326	0.258124	0.563192	0.0966471
CHEMBL237_Ki	35	0.359857	0.620222	0.335958	0.569143	0.124672
CHEMBL237_Ki	36	0.392896	0.643533	0.30792	0.668318	0.0978279
CHEMBL237_Ki	37	0.394049	0.631385	0.271476	0.607897	0.0978279
CHEMBL237_Ki	38	0.394049	0.631385	0.271476	0.607897	0.109015
CHEMBL237_Ki	39	0.366967	0.614701	0.325587	0.590792	0.109015
CHEMBL237_Ki	40	0.43817	0.632398	0.300514	0.653642	0.109015
CHEMBL237_Ki	41	0.389042	0.632783	0.377902	0.639515	0.109015
CHEMBL237_Ki	42	0.382912	0.628362	0.201523	0.587128	0.140799
CHEMBL237_Ki	43	0.42113	0.629101	0.321253	0.610793	0.137305
CHEMBL237_Ki	44	0.42113	0.629101	0.321253	0.610793	0.137305
CHEMBL237_Ki	45	0.42113	0.629101	0.321253	0.610793	0.0879563
CHEMBL237_Ki	46	0.42113	0.629101	0.321253	0.610793	0.096553
CHEMBL237_Ki	47	0.174379	0.61172	0.214979	0.528613	0.096553
CHEMBL237_Ki	48	0.365672	0.613043	0.205641	0.35356	0.096553
CHEMBL237_Ki	49	0.353844	0.606441	0.205212	0.55036	0.098381
CHEMBL237_Ki	50	0.349855	0.614649	0.218398	0.536087	0.121862
CHEMBL237_Ki	51	0.349855	0.614649	0.218398	0.536087	0.121862
CHEMBL237_Ki	52	0.349855	0.614649	0.218398	0.536087	0.0908292
CHEMBL237_Ki	53	0.349855	0.614649	0.218398	0.536087	0.0908292
CHEMBL237_Ki	54	0.315774	0.620381	0.261492	0.51876	0.103297
CHEMBL237_Ki	55	0.347039	0.624838	0.271454	0.531328	0.103297
CHEMBL237_Ki	56	0.347039	0.624838	0.271454	0.531328	0.103342
CHEMBL237_Ki	57	0.321188	0.624619	0.313734	0.530252	0.103342
CHEMBL237_Ki	58	0.321188	0.624619	0.313734	0.530252	0.107974
CHEMBL237_Ki	59	0.321188	0.624619	0.313734	0.530252	0.107974
CHEMBL237_Ki	60	0.321188	0.624619	0.313734	0.530252	0.107974
CHEMBL237_Ki	61	0.321188	0.624619	0.313734	0.530252	0.107974
CHEMBL237_Ki	62	0.289525	0.6181	0.21081	0.57126	0.0842347
CHEMBL237_Ki	63	0.289525	0.6181	0.21081	0.57126	0.0842347
CHEMBL237_Ki	64	0.167888	0.601712	0.235445	0.309761	0.0842347
CHEMBL237_Ki	65	0.167888	0.601712	0.235445	0.309761	0.0842347
CHEMBL237_Ki	66	0.300562	0.60035	0.215236	0.360992	0.109983
CHEMBL237_Ki	67	0.300562	0.60035	0.215236	0.360992	0.109983
CHEMBL237_Ki	68	0.265672	0.632305	0.240913	0.596472	0.109983
CHEMBL237_Ki	69	0.265672	0.632305	0.240913	0.596472	0.109983
CHEMBL237_Ki	70	0.332482	0.604789	0.213611	0.41287	0.109983
CHEMBL237_Ki	71	0.332482	0.604789	0.213611	0.41287	0.0943593
CHEMBL237_Ki	72	0.332482	0.604789	0.213611	0.41287	0.0943593
CHEMBL237_Ki	73	0.312996	0.594821	0.200535	0.541534	0.107033
CHEMBL237_Ki	74	0.312996	0.594821	0.200535	0.541534	0.107033
CHEMBL237_Ki	75	0.312996	0.594821	0.200535	0.541534	0.107033
CHEMBL237_Ki	76	0.312996	0.594821	0.200535	0.541534	0.0844027
CHEMBL237_Ki	77	0.270832	0.593898	0.239182	0.326239	0.0844027
CHEMBL237_Ki	78	0.278662	0.59986	0.201138	0.515105	0.0935687
CHEMBL237_Ki	79	0.278662	0.59986	0.201138	0.515105	0.0970722
CHEMBL237_Ki	80	0.30244	0.582564	0.217448	0.328492	0.0935687
CHEMBL237_Ki	81	0.30244	0.582564	0.217448	0.328492	0.0970722
CHEMBL237_Ki	82	0.30244	0.582564	0.217448	0.328492	0.0935687
CHEMBL237_Ki	83	0.30244	0.582564	0.217448	0.328492	0.0935687
CHEMBL237_Ki	84	0.254532	0.608989	0.292365	0.509042	0.103758
CHEMBL237_Ki	85	0.254532	0.608989	0.292365	0.509042	0.0920833
CHEMBL237_Ki	86	0.291261	0.601724	0.276952	0.347775	0.0920833
CHEMBL237_Ki	87	0.291261	0.601724	0.276952	0.347775	0.0920833
CHEMBL237_Ki	88	0.291261	0.601724	0.276952	0.347775	0.0920833
CHEMBL237_Ki	89	0.291261	0.601724	0.276952	0.347775	0.0920833
CHEMBL237_Ki	90	0.291261	0.601724	0.276952	0.347775	0.0955582
CHEMBL237_Ki	91	0.250985	0.590733	0.247987	0.371677	0.0978062
CHEMBL237_Ki	92	0.250985	0.590733	0.247987	0.371677	0.0914518
CHEMBL237_Ki	93	0.185777	0.6126	0.229416	0.341895	0.0914518
CHEMBL237_Ki	94	0.185777	0.6126	0.229416	0.341895	0.0914518
CHEMBL237_Ki	95	0.185777	0.6126	0.229416	0.341895	0.0911136
CHEMBL237_Ki	96	0.244671	0.599661	0.230203	0.510843	0.0813687
CHEMBL237_Ki	97	0.244671	0.599661	0.230203	0.510843	0.0988111
CHEMBL237_Ki	98	0.183568	0.601836	0.234632	0.384066	0.0988111
CHEMBL237_Ki	99	0.183568	0.601836	0.234632	0.384066	0.0988111
CHEMBL237_Ki	100	0.183568	0.601836	0.234632	0.384066	0.0948724
CHEMBL262_Ki	1	1	1	1	1	1
CHEMBL262_Ki	2	0.449333	0.671583	0.560699	0.467387	0.0132318
CHEMBL262_Ki	3	0.413775	0.270043	0.568824	0.404577	0.0507192
CHEMBL262_Ki	4	0.38366	0.372721	0.595266	0.471102	0.0330406
CHEMBL262_Ki	5	0.387965	0.264288	0.566183	0.44817	0.0336713
CHEMBL262_Ki	6	0.417959	0.41643	0.588865	0.363877	0.0731741
CHEMBL262_Ki	7	0.378168	0.500908	0.553434	0.416404	0.0323879
CHEMBL262_Ki	8	0.280839	0.248102	0.603061	0.403189	0.0131152
CHEMBL262_Ki	9	0.311214	0.291829	0.610303	0.200256	0.0239057
CHEMBL262_Ki	10	0.288567	0.229287	0.427799	0.174609	0.0306559
CHEMBL262_Ki	11	0.288567	0.229287	0.427799	0.174609	0.0306507
CHEMBL262_Ki	12	0.23543	0.230654	0.35369	0.146527	0.0306507
CHEMBL262_Ki	13	0.228614	0.308925	0.330354	0.348374	0.018363
CHEMBL262_Ki	14	0.228614	0.308925	0.330354	0.348374	0.018363
CHEMBL262_Ki	15	0.273823	0.311586	0.337249	0.432603	0.0224439
CHEMBL262_Ki	16	0.273823	0.311586	0.337249	0.432603	0.0224439
CHEMBL262_Ki	17	0.211901	0.217722	0.322136	0.152164	0.0332855
CHEMBL262_Ki	18	0.247608	0.257987	0.317496	0.211895	0.016513
CHEMBL262_Ki	19	0.247608	0.257987	0.317496	0.211895	0.016513
CHEMBL262_Ki	20	0.242108	0.271193	0.305047	0.370174	0.0158463
CHEMBL262_Ki	21	0.242108	0.271193	0.305047	0.370174	0.0140515
CHEMBL262_Ki	22	0.242108	0.271193	0.305047	0.370174	0.0140515
CHEMBL262_Ki	23	0.242108	0.271193	0.305047	0.370174	0.0140515
CHEMBL262_Ki	24	0.191661	0.216156	0.321977	0.308069	0.0140515
CHEMBL262_Ki	25	0.161002	0.346124	0.261045	0.31543	0.0310745
CHEMBL262_Ki	26	0.161002	0.346124	0.261045	0.31543	0.0310745
CHEMBL262_Ki	27	0.161002	0.346124	0.261045	0.31543	0.0137082
CHEMBL262_Ki	28	0.161002	0.346124	0.261045	0.31543	0.0243504
CHEMBL262_Ki	29	0.161002	0.346124	0.261045	0.31543	0.0243504
CHEMBL262_Ki	30	0.161002	0.346124	0.261045	0.31543	0.0243504
CHEMBL262_Ki	31	0.173851	0.163962	0.254745	0.262888	0.0147736
CHEMBL262_Ki	32	0.173851	0.163962	0.254745	0.262888	0.0147736
CHEMBL262_Ki	33	0.173851	0.163962	0.254745	0.262888	0.0147736
CHEMBL262_Ki	34	0.151305	0.172906	0.229114	0.185086	0.0249544
CHEMBL262_Ki	35	0.150762	0.169061	0.257072	0.0908871	0.0249544
CHEMBL262_Ki	36	0.150762	0.169061	0.257072	0.0908871	0.0249544
CHEMBL262_Ki	37	0.214267	0.145732	0.261218	0.256949	0.0243829
CHEMBL262_Ki	38	0.214267	0.145732	0.261218	0.256949	0.0243829
CHEMBL262_Ki	39	0.194117	0.244218	0.243205	0.247986	0.0251738
CHEMBL262_Ki	40	0.194117	0.244218	0.243205	0.247986	0.0251738
CHEMBL262_Ki	41	0.194117	0.244218	0.243205	0.247986	0.0251738
CHEMBL262_Ki	42	0.194117	0.244218	0.243205	0.247986	0.0251738
CHEMBL262_Ki	43	0.194117	0.244218	0.243205	0.247986	0.0251738
CHEMBL262_Ki	44	0.140862	0.099891	0.241612	0.292562	0.0122587
CHEMBL262_Ki	45	0.140862	0.099891	0.241612	0.292562	0.0122587
CHEMBL262_Ki	46	0.140862	0.099891	0.241612	0.292562	0.0146504
CHEMBL262_Ki	47	0.140862	0.099891	0.241612	0.292562	0.0164939
CHEMBL262_Ki	48	0.146354	0.144069	0.222265	0.151194	0.0164939
CHEMBL262_Ki	49	0.146354	0.144069	0.222265	0.151194	0.0115677
CHEMBL262_Ki	50	0.146354	0.144069	0.222265	0.151194	0.0115677
CHEMBL262_Ki	51	0.140624	0.144943	0.204422	0.206228	0.0115677
CHEMBL262_Ki	52	0.140624	0.144943	0.204422	0.206228	0.0115677
CHEMBL262_Ki	53	0.140624	0.144943	0.204422	0.206228	0.0115677
CHEMBL262_Ki	54	0.177625	0.200455	0.217784	0.245927	0.0155658
CHEMBL262_Ki	55	0.17604	0.0913465	0.149251	0.212572	0.0155658
CHEMBL262_Ki	56	0.17604	0.0913465	0.149251	0.212572	0.0155658
CHEMBL262_Ki	57	0.17604	0.0913465	0.149251	0.212572	0.0155658
CHEMBL262_Ki	58	0.17604	0.0913465	0.149251	0.212572	0.0248551
CHEMBL262_Ki	59	0.17604	0.0913465	0.149251	0.212572	0.0248551
CHEMBL262_Ki	60	0.17604	0.0913465	0.149251	0.212572	0.0248551
CHEMBL262_Ki	61	0.17604	0.0913465	0.149251	0.212572	0.0248551
CHEMBL262_Ki	62	0.167195	0.0952301	0.239003	0.142433	0.0125992
CHEMBL262_Ki	63	0.167195	0.0952301	0.239003	0.142433	0.0125992
CHEMBL262_Ki	64	0.203325	0.202706	0.242851	0.204234	0.0125992
CHEMBL262_Ki	65	0.203325	0.202706	0.242851	0.204234	0.0165909
CHEMBL262_Ki	66	0.203325	0.202706	0.242851	0.204234	0.0165909
CHEMBL262_Ki	67	0.203325	0.202706	0.242851	0.204234	0.0165909
CHEMBL262_Ki	68	0.203325	0.202706	0.242851	0.204234	0.0138667
CHEMBL262_Ki	69	0.203325	0.202706	0.242851	0.204234	0.0138667
CHEMBL262_Ki	70	0.203325	0.202706	0.242851	0.204234	0.0138667
CHEMBL262_Ki	71	0.203325	0.202706	0.242851	0.204234	0.0138667
CHEMBL262_Ki	72	0.203325	0.202706	0.242851	0.204234	0.0138667
CHEMBL262_Ki	73	0.151656	0.0982626	0.263808	0.223653	0.00658068
CHEMBL262_Ki	74	0.151656	0.0982626	0.263808	0.223653	0.00658068
CHEMBL262_Ki	75	0.151656	0.0982626	0.263808	0.223653	0.00658068
CHEMBL262_Ki	76	0.138931	0.0868808	0.232535	0.193629	0.00658068
CHEMBL262_Ki	77	0.138931	0.0868808	0.232535	0.193629	0.00658068
CHEMBL262_Ki	78	0.138931	0.0868808	0.232535	0.193629	0.0118056
CHEMBL262_Ki	79	0.138931	0.0868808	0.232535	0.193629	0.0118056
CHEMBL262_Ki	80	0.138931	0.0868808	0.232535	0.193629	0.0118056
CHEMBL262_Ki	81	0.166967	0.180034	0.162894	0.215294	0.0186896
CHEMBL262_Ki	82	0.166967	0.180034	0.162894	0.215294	0.0186896
CHEMBL262_Ki	83	0.166967	0.180034	0.162894	0.215294	0.0186896
CHEMBL262_Ki	84	0.166967	0.180034	0.162894	0.215294	0.0174637
CHEMBL262_Ki	85	0.166967	0.180034	0.162894	0.215294	0.0174637
CHEMBL262_Ki	86	0.166967	0.180034	0.162894	0.215294	0.0174637
CHEMBL262_Ki	87	0.152893	0.165042	0.15293	0.134252	0.0244118
CHEMBL262_Ki	88	0.152893	0.165042	0.15293	0.134252	0.0244118
CHEMBL262_Ki	89	0.152893	0.165042	0.15293	0.134252	0.0244118
CHEMBL262_Ki	90	0.152893	0.165042	0.15293	0.134252	0.0245219
CHEMBL262_Ki	91	0.152893	0.165042	0.15293	0.134252	0.0245219
CHEMBL262_Ki	92	0.152893	0.165042	0.15293	0.134252	0.0245219
CHEMBL262_Ki	93	0.152893	0.165042	0.15293	0.134252	0.0245219
CHEMBL262_Ki	94	0.152893	0.165042	0.15293	0.134252	0.0245219
CHEMBL262_Ki	95	0.112212	0.133408	0.198016	0.182781	0.0245219
CHEMBL262_Ki	96	0.112212	0.133408	0.198016	0.182781	0.0245219
CHEMBL262_Ki	97	0.112212	0.133408	0.198016	0.182781	0.0245219
CHEMBL262_Ki	98	0.112212	0.133408	0.198016	0.182781	0.0245219
CHEMBL262_Ki	99	0.112212	0.133408	0.198016	0.182781	0.0245219
CHEMBL262_Ki	100	0.112212	0.133408	0.198016	0.182781	0.0245219

## Sheet: FigureS1
Fig. S1
smi_1	smi_2	fp_sim	scaff_fp_sim	motif_sim	mcd_rep_sim	scd_rep_sim	cp_rep_sim
CC(C)=CCN(Cc1ccc(Cl)cc1)Cc1nnc(C)o1	COc1ccc(NS(=O)(=O)c2ccc(C)c([N+](=O)[O-])c2)cc1	0.0704225	0.179487	0.230769	1.46531	1.34204	4.50407
N[C@H]1COC[C@H]1Nc1ccccc1	Cc1ccc(C[C@@H]2CCOC3(CCN(C(=O)c4cc(CN5CCOCC5)on4)CC3)C2)cc1	0.125	0.19697	0.133333	1.36336	1.2738	4.59697
CCOC(=O)C1=C(C)N(c2ccccc2)C(=O)N[C@@H]1c1ccccc1Cl	COc1ccc(NC(=O)c2ccc(Cn3ccnc3C)cc2)c(OC)c1	0.181818	0.140351	0.470588	1.48481	1.32566	2.65373
C#CCN(C(=O)c1ccc(OC2CCN(C(=O)C3CC3)CC2)cc1)C1CCCCC1	CC(C)CCN(CC(=O)N1CCc2sccc2[C@@H]1COc1ccccc1)C(=O)Cc1ccccc1	0.168539	0.219178	0.5	1.26094	1.1568	2.87942
C[C@@H](CO)N=c1[nH]c(-c2cccc(OC(F)(F)F)c2)cc(=NCc2ccc(Br)cc2)[nH]1	CCCCNC(=O)[C@H](Cc1ccccc1)N(Cc1ccc(C)cc1)C(=O)CSCc1ccc(F)cc1	0.16129	0.230769	0.235294	1.37823	1.22768	4.71894
Cc1cccc2cc(CN(CCCN(C)C)C(=S)NC[C@H]3CCCO3)c(=O)[nH]c12	O=C(NCCN1CCNC1=O)[C@@H](c1cccnc1)N1CCOCC1	0.175824	0.180723	0.294118	1.23537	1.10225	3.61789
CN1CC[C@@H](NC(=O)NCC2(O)CCCCC2)[C@@H](Cc2ccccc2)C1	CCOc1c(Br)cc(/C=C2/SC(=O)N(CC(=O)Nc3c(C)cc(C)cc3C)C2=O)cc1OC	0.119565	0.208955	0.352941	1.42392	1.34488	3.09496
O=C(c1ccon1)N1CCC[C@H]1C[C@H]1C[C@@H]2CC[C@@H]1C2	O=C(COc1ccc(-c2nnco2)cc1)c1ccc(N2CCCC2=O)cc1	0.160494	0.160494	0.416667	1.26589	1.27451	4.12128
Cc1[nH]nc(-c2cccnc2)c1/N=N/N1CCOCC1	c1ccc2sc(Nc3cnn(C[C@@H]4CCCO4)c3)nc2c1	0.1375	0.142857	0.285714	1.22697	1.21248	5.21804
O=C1Nc2ccccc2C[C@@H]1CCC(=O)N1CCC[C@H](O)C1	O=C(NCCN1CCOCC1)c1nn2c(c1Cl)N[C@@H](c1cccs1)C[C@H]2C(F)(F)F	0.163043	0.192308	0.35	1.33791	1.37045	3.82696
CCOc1ccccc1N(CC(=O)N(Cc1ccccc1Cl)[C@H](CC)C(=O)N[C@@H](C)CC)S(=O)(=O)c1ccc(C)cc1	CNC(=O)[C@H](C)N(Cc1ccccc1F)C(=O)CCN1C(=O)c2ccccc2S1(=O)=O	0.241379	0.37037	0.571429	1.11305	0.986955	1.99449
O=C(O)C[C@H]1SC(N/N=C/c2ccc(OCc3ccc(Br)cc3)cc2)=NC1=O	O=C(Nc1ccccc1C(=O)NC[C@H](c1ccc(F)cc1)N1CCOCC1)c1ccco1	0.115789	0.164557	0.421053	1.5887	1.38821	3.52856
O=C(CSc1nnc(-c2ccc(Cl)cc2)n1-c1ccccc1)Nc1nccs1	COCCNC(=O)CSc1ccccc1C(=O)N[C@H]1CCCc2ccccc21	0.186047	0.142857	0.375	1.3501	1.33358	2.76203
CC(C)(C)OC(=O)N1CCN(CC(=O)NCCC#N)CC1	Cc1nn(C)c2nc(-c3ccncc3)nc(N3CCC(=O)NC[C@@H]3C)c12	0.1	0.0652174	0.384615	1.45792	1.19562	4.05904
O=C(c1ccc(Cl)c([N+](=O)[O-])c1)N1CCN(c2nc(C3CCCCC3)nc3sc4c(c23)CCCCC4)CC1	COc1cc([C@@H]2Nc3cc(C)cc(C)c3[C@@H]3C=CC[C@@H]32)cc(Br)c1OCc1ccc(Cl)cc1Cl	0.130841	0.123457	0.277778	1.31284	1.33017	3.76019
CC(C)C(=O)NC(=S)Nc1ccc(S(=O)(=O)N2CCN(C)CC2)cc1	Cn1cc(C(=O)N2CCOC[C@@H](Cc3ccncn3)C2)c2ccccc21	0.156627	0.166667	0.3125	1.38967	1.40103	3.25731
COc1cc(/C=N/Nc2ccc([N+](=O)[O-])cc2)ccc1OC(=O)c1cccc([N+](=O)[O-])c1	CCCN(C(=O)c1ccccc1Oc1ccccc1)[C@@H]1CCS(=O)(=O)C1	0.180723	0.213115	0.3125	1.51709	1.2541	3.47342
Cc1cc(C)n(-c2cc(Cl)ccc2[N+](=O)[O-])n1	COCCSc1nnc(NC(=O)[C@H]2CC(=O)N(c3ccc(C)c(Cl)c3)C2)s1	0.144578	0.2	0.333333	1.38342	1.27034	3.77135
Cc1ccc(S(=O)(=O)N2CCN(C(=O)CCSc3ccccc3)CC2)cc1C	CCN(CC(=O)Nc1c(F)cccc1F)c1nc2ccccc2o1	0.194444	0.220339	0.294118	1.38683	1.30968	3.2067
CC[C@H](C(=O)NC(C)(C)C)N(Cc1cccc(C)c1)C(=O)CN(c1cc(Cl)ccc1Cl)S(=O)(=O)c1ccccc1	CC[C@@H](C)NC(=O)[C@H](C)N(Cc1ccc(Cl)c(Cl)c1)C(=O)CN(c1ccccc1)S(=O)(=O)c1ccccc1	0.5	1	0.818182	0.702709	0.0998051	1.53124
O=C(N[C@@H]1CCCN(Cc2c(F)cccc2F)C1)[C@H]1C[C@@H](O)CN1	Cc1ccc2c(COC(=O)/C=C/c3cccc(F)c3)cc(=O)oc2c1C	0.188235	0.166667	0.25	1.31077	1.34699	3.83267
COc1cc2c(cc1OC)[C@@H]([C@H](C)NC(=O)NC(C)(C)C)N(Cc1cccc(F)c1)CC2	CCNC(=O)[C@@H](Cc1ccccc1)N(Cc1ccccc1C)C(=O)CCCN(c1cc(C)cc(C)c1)S(C)(=O)=O	0.25	0.18	0.4	1.38594	1.34256	2.98551
Cc1ccc(NC(=O)COC(=O)/C=C\c2ccc(S(=O)(=O)N3CCc4ccccc43)cc2)cc1C	O=C1/C(=N\Nc2cc(Cl)cc(Cl)c2)c2ccccc2N1c1ccccc1	0.2375	0.217391	0.6	1.22034	1.25196	2.8025
CCOc1ccc(CCCNC(=S)Nc2ccc(C(F)(F)F)cc2)cc1	O=C1C(=O)N(Cc2cccnc2)[C@@H](c2ccc(Br)cc2)/C1=C(\O)c1ccc(Cl)cc1	0.0697674	0.152542	0.105263	1.36847	1.38882	3.97757
CCNC(=O)[C@@H](CC)N(Cc1ccc(OC)cc1)C(=O)CN(c1cc(C(F)(F)F)ccc1Cl)S(=O)(=O)c1ccccc1	COc1cc(C)c(F)cc1[N+](=O)[O-]	0.108434	0.0857143	0.3125	1.42414	1.45702	4.23904
Cc1cc(S(=O)(=O)[C@H]2CS(=O)(=O)C[C@@H]2NC2CCCCCC2)ccc1F	Cc1ccc([C@H](NC(=O)c2ccc(Cl)nc2)c2ccccc2)cc1	0.12	0.175439	0.363636	1.39143	1.38844	4.60934
Fc1ccc(F)c(N=c2cc(-c3ccncc3)[nH]c(=NC3CC3)[nH]2)c1F	C[C@@H]1CN(C(=O)N[C@@H](C)c2cccc(F)c2F)CCS(=O)(=O)C1	0.16	0.106061	0.307692	1.24511	1.43187	4.87269
O=C(O)CN1CCCNCCNCCCNCC1	C=CCN1C(=O)c2oc3ccc(C)cc3c(=O)c2[C@H]1c1cccc(OCC)c1	0.0972222	0.075	0.166667	1.50905	1.39272	6.70682
CC(C)Oc1ccc(CCCNC(=O)COc2ccc(Br)cc2Cl)cc1	O=C(Nc1cccc(CNC(=O)[C@H]2CCCN2S(=O)(=O)c2cccs2)c1)C1CCC1	0.157303	0.164384	0.416667	1.47959	1.31986	2.86085
C#CCOCCC(=O)N[C@H](C(=O)N1C[C@H](O)C[C@H]1C(=O)NCc1ccc(-c2scnc2C)cc1)C(C)(C)C	Cc1ccc(CN(CC(=O)O)S(=O)(=O)c2c(C)cc(C)cc2C)cc1	0.16129	0.196429	0.210526	1.41697	1.26618	3.62713
CCn1cc(CNC(=O)N2CCC[C@@](CO)(CN(C)C)C2)cn1	Cc1cn(C)c([C@@H]2CCCN(Cc3[nH]cnc3C)C2)n1	0.181818	0.216667	0.4	1.17384	1.1244	4.62977
C[C@H](C(=O)NC1CCCC1)N(Cc1cccc(Cl)c1)C(=O)CCc1ccccc1	Cc1ccc(C(=O)N[C@@H]2CN(CC(C)C)CC3(CCOCC3)NC2=O)s1	0.1875	0.171429	0.6	1.45186	1.29747	2.78806
CCC[C@H](C)C(=O)N[C@H]1CCN(c2ccccc2C(N)=O)C1	O=S(=O)(c1ccc(F)cc1F)N1c2cccc3cccc(c23)S1(=O)=O	0.138889	0.175	0.25	1.4014	1.35206	3.97095
CC(=O)O[C@@H](C)C(=O)NC[C@H](C)OC(C)=O	COC(=O)CCCCCCNC(=O)c1cn2ccc(C)cc2n1	0.15	0	0.428571	1.21156	1.41287	4.04712
O=C1CCCC[C@]2(CN(Cc3cccc(OCc4ccccn4)c3)C[C@H]2c2ccccc2)N1	CCOc1cc(C=Nn2c(-c3cc4c(OC)cccc4o3)nc3ccccc3c2=O)cc(Cl)c1OCC(=O)Nc1ccccc1C	0.161017	0.206186	0.470588	1.36627	1.26249	2.79676
CC[C@H](C(=O)Nc1ccc(OC)cc1)n1nc(C)c2sc3ccccc3c2c1=O	CCOc1ccc2c(c1)[C@H](NS(=O)(=O)Cc1cc(Cl)ccc1F)CCO2	0.150538	0.149254	0.266667	1.5299	1.42108	3.17343
C[C@H](C(=O)NC[C@H]1CCCO1)N1CCO[C@@H](Cc2ccccc2)C1	Cc1cc2[nH]c(CN3CCC(OCc4ccccn4)CC3)cc(=O)n2n1	0.168539	0.17284	0.1875	1.33039	1.27209	4.35341
COc1ccc(C(=O)/C=C/c2ccc(OCc3ccccc3)cc2)cc1CSCC(=O)O	Cc1ccc(OCCSc2nnc(-c3ccncc3)n2-c2ccc(C)cc2)cc1	0.177215	0.190476	0.2	1.30316	1.34135	3.48278
COCCCNC(=O)c1ccn2c(-c3ccccc3Cl)nnc2c1	Cc1ncsc1CN1C[C@H](C(=O)NC2CCCC2)[C@H]2OCC[C@H]21	0.152941	0.0746269	0.533333	1.45315	1.56941	3.94582
O=C(CCc1ccccc1)N1CCC[C@@H]1c1ccccc1Cl	CCOC(=O)N1CCN(C(=O)CN(C)S(=O)(=O)c2ccc(OC)cc2)CC1	0.208955	0.259259	0.384615	1.36457	1.13068	2.51985
CCN(CC)C1=C(c2c(C)nn(-c3ccc(F)cc3)c2O)C(=O)N(Cc2ccc(F)cc2)C1=O	COc1ccccc1[C@H](CNC(=O)C(=O)N[C@@H](C)c1ccccc1)OC	0.1125	0.192308	0.266667	1.52112	1.2715	2.7962
O=C(C[C@@H](O)c1ccccc1)N1CCC[C@@H](N2CCNCC2=O)C1	C=C[C@@H]1CN2CC[C@H]1C[C@@H]2[C@@H](OC(=O)C12CC3CC(CC(C3)C1)C2)c1ccnc2ccc(OC)cc12	0.14433	0.156627	0.294118	1.42848	1.16699	3.94374
N#CCC1(O)CN(C(=O)Cc2cccc(F)c2F)C1	C=CCOc1ccc([C@H]2C(C(=O)OCC)=C(C)N=c3s/c(=C\c4ccc(OC)c(OCC)c4)c(=O)n32)cc1	0.120879	0.188679	0.235294	1.51811	1.41223	3.61549
O=C1N[C@H]2CN(C(=O)Cc3cc4c(cc3Cl)OCCO4)C[C@@H]2OCc2cn(nn2)CCOc2cccnc21	Cc1cc(C)n2ncc(C(=O)NC3CCN(C4CC4)CC3)c2n1	0.171717	0.2	0.571429	1.2615	1.33555	3.82445
CCOc1ccccc1NC(=O)[C@@H]1C[C@H]1c1ccc2c(c1)OCCO2	NOS(=O)(=O)CCCN1/C(=C/C(N)=C/c2sc3ccccc3[n+]2CCCS(=O)(=O)O)Sc2ccccc21	0.113402	0.0735294	0.25	1.53703	1.34742	4.47216
CCc1ccc(C(=O)Nc2ccc3c(c2)Sc2ncccc2C(=O)N3CC)cc1	Cc1ccc(C(=O)Nc2nnc(CC(C)C)s2)cc1-n1cnnn1	0.25	0.242857	0.75	1.2008	1.20763	3.56422
CC1(C)[C@@H](C(=O)O)[C@@H]1C(=O)Nc1ccc(OCC(=O)Nc2nccs2)cc1	Cc1ccc(S(=O)(=O)Oc2ccc(C(=O)CN(C(=O)c3ccc(Cl)cc3)N3C(=O)c4ccccc4C3=O)cc2)cc1	0.162791	0.157895	0.25	1.42792	1.26491	2.85183
Cc1ccc(-n2nc(C)cc2NS(=O)(=O)c2ccc(F)c(C)c2)nn1	O=C(N[C@@H](Cc1ccccc1)C1CCCC1)[C@@H]1CCS(=O)(=O)C1	0.0909091	0.164179	0.166667	1.49254	1.40273	4.05379
CCOc1nc(-c2ccccc2)c2cc(C)ccc2n1	Cc1ccc(S(=O)(=O)N[C@@H](C(=O)OCC(=O)Nc2ccc(C)c(F)c2)[C@H](C)O)cc1	0.188406	0.117647	0.1875	1.32874	1.48585	3.29255
Cc1ncc(-c2cncc(C3CCN(C(C)C)CC3)n2)n1C	CN(C)c1ncc2c(=O)[nH]c([C@@H]3CCCN(C(=O)CN4CCOCC4)C3)cc2n1	0.156627	0.148649	0.235294	1.12507	1.05716	5.14262
Cc1cccc(C(=O)Nc2ccccc2C(=O)N(C)C)c1	O=C1NN(c2ccc(F)c(Cl)c2)C(=O)/C1=C/c1ccc(-c2cccc(Cl)c2)o1	0.133333	0.166667	0.583333	1.49345	1.36844	2.50052
CC[C@H](C)NC(=O)[C@@H](C)N(Cc1ccccc1F)C(=O)CN(c1ccc(Br)cc1)S(=O)(=O)c1ccc(C)cc1	Cc1cccc(CC(=O)Nc2cnn(-c3cccc(C(=O)NCc4ccccc4)c3)c2)c1	0.145833	0.285714	0.727273	1.45857	1.1368	2.03777
O=C(OCc1csc(-c2ccccc2)n1)c1cc2c(s1)CCC2	COc1nccnc1N[C@H]1C[C@H](c2cc(N3CC[C@@H](O)C3)ncn2)C1	0.103448	0.0864198	0.176471	1.48152	1.4403	5.93598
COc1ccc(/C=C2/N=C(c3ccc(Cl)cc3)N(c3ccc(Br)cc3)C2=O)c(OC)c1	COc1cccc(NC(=O)[C@H](C#N)C(=O)CC[C@@H]2CCCO2)c1	0.174419	0.155172	0.533333	1.45861	1.42403	3.29478
O=CN[C@@H](NC(=S)Nc1cccc2ccccc12)C(Cl)(Cl)Cl	COc1ccc(-n2nc(C#N)c(N)c(C#N)c2=N)cc1	0.084507	0.192308	0.176471	1.28519	1.14928	5.36207
CCOC(=O)c1c(NC(C)=O)sc2c(OCC(=O)Nc3c(C)cc(C)cc3C)c(C)ccc12	C=CCNC(=O)[C@@H](C)N1CCC[C@@H](c2nc(-c3ccccc3)c[nH]2)C1	0.144444	0.131148	0.277778	1.54796	1.43921	3.46563
C#CCn1/c(=N\C(=O)c2nn(C)cc2C)sc2c(OC)ccc(OC)c21	Cc1ccc(CN2[C@@H]3CCC[C@@H]2CC(NC(=O)NCc2ccccc2)C3)cc1	0.175	0.140625	0.466667	1.47886	1.47312	3.76155
C=CCOc1ccc(/C=c2\sc3n(c2=O)[C@H](c2ccc(Cl)cc2)C(C(=O)OCC)=C(C(F)(F)F)N=3)cc1OC	CS(=O)(=O)c1ccc(-n2c(=O)n(Cc3ccccc3)c(=O)c3[nH]cnc32)cc1	0.141414	0.169231	0.222222	1.29157	1.18049	3.33192
C[C@]12CC[C@@H]3[C@H](CCC4=CC(=O)CC[C@]43C)[C@H]1CC[C@H]2C(=O)COC(=O)CCc1ccccc1	CCC(C)(C)c1nc(-c2c(C)ncc3c2CCN(Cc2ccncc2)C3)no1	0.108911	0.130952	0.153846	1.35437	1.40521	4.67288
Cc1nn(C)cc1[C@@H](C)NC(=O)[C@@H]1CC(=O)N(c2ccc(F)cc2)C1	CC1=C(C(=O)Nc2cc(Cl)ccc2C)[C@@H](c2ccc(N(C)C)cc2)n2ncnc2N1	0.159091	0.208333	0.833333	1.34883	1.34125	3.53747
O=C(Nc1cccc(Cl)c1)[C@@H]1CC=CCC1	CCNc1ccc2oc(-c3cc(OC)c(OC)c(OC)c3)nc2c1	0.123077	0.181818	0.214286	1.51233	1.50047	4.75754
CC1(C)[C@H](O)C[C@@H]1OCc1ccccc1	CCCCN(Cc1ccccc1)c1ncc(NS(=O)(=O)c2c(C)cc(C)cc2C)cc1C(=O)O	0.183099	0.229167	0.0625	1.22933	1.27326	4.44578
CC[C@@H](C(=O)NCC(C)C)N(CCc1ccccc1)C(=O)CN(c1ccc(C)cc1)S(=O)(=O)c1ccc(SC)cc1	COC[C@H]1CN(C)C[C@@]12CCN(Cc1ccccc1F)C2	0.131868	0.169492	0.142857	1.45902	1.40737	4.15588
CCOc1cc(CNn2nnnc2N)cc(Br)c1OCc1ccc(Cl)cc1Cl	COc1ccccc1NC(=O)CN(Cc1ccc(C)cc1)S(C)(=O)=O	0.144578	0.297872	0.294118	1.40503	1.13998	3.83609
Cc1c(NC(=O)CN2CCC(C(=O)N(C)Cc3ccccc3)CC2)cnn1C	CN(Cc1ccccc1)C(=O)CN1C(=O)CSc2ccc(S(=O)(=O)N3CCCC3)cc21	0.316456	0.342466	0.4	1.24231	0.973866	2.15205
CCc1ccc(N2CCN(Cc3ccc(OC)cc3)[C@@H](C)C2=O)cc1	Cc1nc(CN2CCC[C@H]2Cn2cncn2)no1	0.2	0.129032	0.166667	1.27693	1.1991	4.39277
O=C1[C@H]2[C@H](c3ccc(Br)cc3)OC3(C(=O)c4ccccc4C3=O)[C@H]2C(=O)N1c1ccc(I)cc1	O=C(O)[C@@H]1C[C@H](O)CCN1C(=O)OCC1c2ccccc2-c2ccccc21	0.183099	0.218182	0.368421	1.39222	1.3995	3.43087
O=C(c1cccnc1)N1CC[C@H](Oc2ccncc2)C1	O=C1[C@H](Nc2ccccc2N2CCCCC2)CCN1CC(F)(F)F	0.138889	0.181818	0.333333	1.37576	1.40542	3.61384
COc1ccc(CN(CC[C@H](c2ccc(F)cc2)c2ccco2)C(C)=O)cc1	CC(=O)c1cc(Br)ccc1NC(=O)[C@H]1CC(=O)N(C)C1	0.141026	0.150943	0.428571	1.53662	1.38684	2.68439
Cc1cc2nc(NCCC3=CCCCC3)c3ccccc3n2n1	O=C1CN(C(=O)COc2ccc3c(c2)oc(=O)c2ccccc23)CCN1	0.142857	0.158537	0.285714	1.42468	1.45306	4.19057
Cn1c(=O)c2c(ncn2CCOc2ccc3ccccc3c2)n(C)c1=O	CCc1cccc(C)c1-n1c(C)cc(/C=N/N(c2ccccc2)c2ccccc2)c1C	0.148649	0.104478	0.4	1.32502	1.34296	4.23279
CC[C@H](C)NC(=O)[C@H](Cc1ccccc1)N(Cc1ccc(Br)cc1)C(=O)CN(c1ccc(F)cc1)S(=O)(=O)N(C)C	COCc1cncc2c1CCN(Cc1cccc(C#N)c1)C2	0.132653	0.192308	0.142857	1.429	1.40154	3.58979
C[C@H]1C[C@H](C)CN(S(=O)(=O)c2ccc(NC(=O)C3CCN(C(=O)c4ccco4)CC3)cc2)C1	CN1C[C@H](C(=O)NCCC(=O)N2CCCCC2)[C@@H](C(F)(F)F)C1	0.194805	0.246154	0.538462	1.19559	1.08847	2.78363
CC(C)C(=O)N(CCN1CCOCC1)CC(=O)N1N=C(c2cccs2)C[C@H]1c1ccccc1Cl	O=C1/C(=C/c2cccnc2)C(N2CCOCC2)=NN1c1ccc([N+](=O)[O-])cc1	0.210526	0.227848	0.470588	1.22211	1.19926	2.71955
O=C(CN1C(=O)[C@H]2CCCC[C@H]2C1=O)OCc1cc([N+](=O)[O-])cc2c1OCOC2	CC1(C)C(=O)Nc2cc(C(=O)NCc3nnc(C4CC4)o3)ccc21	0.204819	0.189873	0.375	1.21831	1.13707	3.22628
Clc1cc(I)cc(I)c1	CCOc1cc(C(=O)N2CCCC[C@H]2CCC(=O)O)ccc1OC	0.0526316	0.130435	0.0769231	1.46652	1.35928	6.41252
O=C(Cn1nnn(-c2cccs2)c1=O)NCCOc1ccc(Cl)cc1	COc1cccc(C(=O)c2cnccc2C)c1	0.131579	0.183333	0.4	1.47945	1.4064	3.53501
Cc1ccc2nc(COc3cccc(NC(=O)c4ccccc4Br)c3)cc(=O)n2c1	COc1ccc2nc(Cl)c(CN(Cc3cccc(C)c3)C(=O)c3cccc(C)c3)cc2c1	0.202381	0.253731	0.785714	1.01795	1.20567	2.40328
CCOc1ccc(-c2cc(C(=O)NC[C@H](c3ccc(OC)cc3)N3CCCC3)no2)cc1	CC(C)(C)N1C[C@H](C(=O)N2CCCN(Cc3ccccn3)CC2)CC1=O	0.175824	0.216216	0.545455	1.45304	1.21235	2.84804
CC(C)NC(=O)N[C@@H](C)c1ccc2c(c1)OCO2	C[C@H](C(=O)Nc1ccc(Br)cc1)N1C(=O)[C@@H]2[C@H](C1=O)C1(Cl)c3ccccc3C2(Cl)c2ccccc21	0.153846	0.125	0.357143	1.3817	1.41571	3.61407
CCCCS(=O)(=O)NC[C@@H](c1ccccc1Cl)N1CCOCC1	C=C(OCC)C1C(C)(C)CC(=O)CC1(C)C	0.123077	0.0625	0.0769231	1.42724	1.50542	5.96285
CC(=O)c1ccc(N=NNCCF)cc1	COc1ccc(CNC(=O)Cn2c(=O)c3c(C(=O)N4CCCCC4)cc(C)nc3n(C)c2=O)cc1	0.144737	0.0576923	0.277778	1.55194	1.51929	4.4673
O=C(Nc1nc(-c2ccccn2)cs1)c1coc2ccccc2c1=O	O=C1C[C@@]2(CCN(S(=O)(=O)Cc3ccc(C(F)(F)F)cc3)C2)Oc2ccccc21	0.156627	0.139241	0.333333	1.36277	1.33454	3.63058
Cc1c(Cl)cnc(NC(=S)NCC2(c3cccc(Cl)c3)CCOCC2)c1Br	O=C1/C(=C\Nc2ccccc2CO)c2ccccc2C(=O)N1c1ccccc1Cl	0.144578	0.142857	0.294118	1.23827	1.37522	3.6352
COc1cc(/C=C2\SC(=S)N(CC(C)C)C2=O)c(Br)cc1OCc1ccc(Cl)cc1	COc1cc(/C=C2/SC(=S)N(c3ccc4c(c3)OCO4)C2=O)cc(I)c1O	0.361446	0.33871	0.666667	0.952115	0.875871	3.01758
Cc1ccc(CN2CCc3nnc(CNC(=O)[C@H]4CCC(=O)N4)n3CC2)cc1C	C[C@H]1CCCN(C(=O)Nc2ccc(N3CCCC3)c(Cl)c2)[C@H]1CO	0.197674	0.19697	0.375	1.32533	1.19096	3.66554
C=CCn1c(CSCc2ccc(Cl)c(Cl)c2)nnc1SCC(=O)Nc1ccc(I)cc1C(C)C	Cc1ccc(S(=O)(=O)NC2(c3noc(C)n3)CCCCC2)cc1	0.111111	0.15625	0.307692	1.52356	1.35909	3.89006
N#Cc1nccnc1O[C@@H]1CCCN(C(=O)Cc2ccc3c(c2)OCO3)C1	C[C@@H](C[S@](C)=O)N(C)c1c(F)cc(C#N)cc1F	0.139241	0.0181818	0.230769	1.30483	1.34844	5.03098
O=C(C[C@@H]1C=CCC1)N1CCCC[C@H]1c1nc[nH]n1	CSc1nccc(N[C@H]2CC[C@H](O)CC2)n1	0.114286	0.15	0.2	1.39533	1.28671	6.11246
Cn1cncc1CN1CCNC[C@@H]1c1ccccc1	C[C@@H](NC(=S)N1CCN(c2ccccc2O)CC1)c1ccccc1	0.181818	0.206897	0.307692	1.29795	1.18429	4.33595
Cn1cnnc1CNC(=O)[C@@H](c1ccccc1)N1CCSCC1	COc1ccc(OC)c2c1cc(C(=O)N1C[C@@H]3C[C@@H](C1)[C@H]1CCCC(=O)N1C3)n2C	0.142857	0.1625	0.5	1.33371	1.35062	3.94895
O=C(Nc1nccs1)c1ccc(-c2cc(C(F)(F)F)ccc2Cl)o1	Cc1nc(NC(=O)c2ccc(SC(F)(F)F)cc2)n(C)n1	0.205479	0.264151	0.714286	1.08942	1.18563	3.51755
O=C(COc1ccccc1)N1CCC2(CC1)COCCN(Cc1ccncc1)C2	O=C(Nc1nc2c(s1)CCC2)c1ccc(Cl)c(S(=O)(=O)N2CCCCCC2)c1	0.147727	0.139535	0.333333	1.42981	1.38654	3.26297
CN(C)[C@@H]1C[C@@H](C(=O)O)N(C(=O)CCC(=O)NC2CCCC2)C1	Cc1ccccc1-c1noc(-c2cn(-c3cccc(F)c3)c(=O)c3ccccc23)n1	0.0487805	0.0655738	0.0625	1.55565	1.51209	3.16659
CCCc1noc(CSc2nnc(C3CC3)s2)n1	Cc1c(NC(=O)COC(=O)c2ccc(N3C(=O)[C@@H]4[C@@H](C3=O)[C@H]3C=C[C@H]4C3)cc2)ccc(Br)c1Cl	0.091954	0.0972222	0.0625	1.50798	1.40599	5.00893
CC[C@@H](C)NC(=O)[C@@H](C)N(Cc1ccc(Cl)cc1Cl)C(=O)CN(c1ccc(C)cc1)S(=O)(=O)c1ccc(SC)cc1	CCCC(O)(CCC)CNC(=O)C(=O)Nc1cccc(C)c1	0.176471	0.0857143	0.583333	1.42696	1.47585	3.08014
CN(C[C@@H](O)CO)S(=O)(=O)c1cccc(C(=O)N2CCC(C#N)CC2)c1	CN(C)c1ccnc(CC(=O)O)c1	0.157143	0.103448	0.111111	1.33846	1.49306	4.11223
CCOc1ccccc1OCC(=O)Nc1cccc(C(F)(F)F)c1	CCc1ccc([C@@H](C(=O)NC2CCCCC2)N(CCOC)C(=O)Cn2nnc3ccccc32)cc1	0.178571	0.22807	0.466667	1.41901	1.29673	2.63781
COc1ccc(N2/C(=N\C(=O)[C@H](Cc3ccccc3)NC(=O)OC(C)(C)C)S[C@H]3CS(=O)(=O)C[C@H]32)cc1Cl	CCOc1cc(/C=C2\SC(=S)N(Cc3ccc(C)cc3)C2=O)cc(Br)c1O	0.148148	0.21875	0.380952	1.28004	1.07546	3.28813
Cc1cccc(NC(=O)C2CCN(c3ncnc4c3nc3n4CCCCC3)CC2)n1	O=C(NC[C@@H]1CCCO1)N(C[C@@H](O)c1ccccc1)C1CC1	0.158537	0.181818	0.294118	1.30231	1.25572	3.8525
CCCCCCCSc1nnc2n(C)c(=O)c3c4c(sc3n12)CO[C@](C)(CC)C4	O=C1NCCC[C@@H]1NC(=O)[C@@H]1CN(C(=O)C2CCCCC2)CCN1C(=O)c1cnccn1	0.123711	0.119048	0.142857	1.44773	1.37729	4.48946
Cc1noc(CN(Cc2ccc(C(=O)NC3CC3)cc2)C2CC2)n1	COc1c(C)cnc(CN(C)C(=O)[C@@H]2CC=CCC2)c1C	0.232877	0.246154	0.5	1.18086	1.18307	3.86212
Cc1nc([C@@H]2CCCN2c2ncc(C(F)(F)F)cc2Cl)no1	C=CCOc1ccc(/C=C2\N=C(c3ccc4ccccc4c3)OC2=O)cc1	0.0823529	0.129032	0.0666667	1.42639	1.37817	4.75249
CC(C)Cc1cc2n(n1)[C@@H](c1ccc(Br)cc1)Oc1ccccc1-2	COc1cc(-c2c(C)n[nH]c2NC(=O)COc2ccccc2C)cc(OC)c1OC	0.113924	0.135593	0.3125	1.4374	1.31783	3.79014
C[C@@H]1C[C@@H]1C(=O)N1CCCC[C@@H]1c1nc2c(c(=O)[nH]1)CCN(C(=O)c1ccncc1)C2	C/C(=C/C(=O)NCC(=O)N1CCCCC1)C12CC3CC(CC(C3)C1)C2	0.175	0.175676	0.538462	1.21533	1.21021	3.02522
C[C@]1(C(=O)c2ccccc2)[C@H]2c3c(ccc4ccccc34)OC(=O)[C@]21C(=O)c1ccco1	CC(=O)/C(=C/c1cccs1)C(=O)CCN(C)C	0.150685	0.0357143	0.333333	1.26241	1.44027	3.78991
Cc1ccc(C(C)C)c(OCc2nnc(SCC(=O)Nc3cc(Cl)ccc3C)o2)c1	CCn1ccc(C(=O)NCCOc2ccc(F)cc2)n1	0.176471	0.321429	0.833333	1.40545	1.20667	3.26089
CC[C@@H](C)NS(=O)(=O)c1cc([N+](=O)[O-])ccc1Oc1c(C)c(C(=O)NC[C@H]2CCCO2)nn1CC	NS(=O)(=O)Cc1ccc(CNC(=O)Cc2cccc3ccccc23)cc1	0.141304	0.209677	0.4	1.38459	1.33482	3.09409
Cc1cc(C)cc(OCCOc2ccc(C(N)=O)cc2)c1	COC(=O)c1ccc([C@H]2/C(=C(\O)c3ccc4c(c3)C[C@@H](C)O4)C(=O)C(=O)N2Cc2cccnc2)cc1	0.170732	0.126984	0.263158	1.30861	1.36212	3.85522
C[C@H](C(=O)NC1CCCCC1)N(Cc1cccc(Cl)c1)C(=O)CN(c1ccc(Cl)c(C(F)(F)F)c1)S(C)(=O)=O	FC(F)(F)c1nnc2ccc(Nc3ccc(N4CCOCC4)nc3)nn12	0.16129	0.169014	0.333333	1.44933	1.3893	4.23674
CCNC(=O)[C@H](C)N(Cc1ccc(Cl)cc1)C(=O)CSCc1ccccc1F	COc1ccc(S(=O)(=O)NCc2cccnc2)cc1C(=O)N1CCOCC1	0.159091	0.229508	0.4	1.46923	1.26387	2.56474
COc1ccc(NC(=O)N2CCS[C@@]23C(=O)N(Cc2c(F)cccc2F)c2ccc(C)cc23)cc1	Cc1nc([C@@H]2CCCN(C(=O)c3cc4c(s3)CCCC4)C2)no1	0.13	0.120482	0.333333	1.44291	1.4492	3.55263
Cc1ccc(CCNC(=O)CN2CCN(Cc3cccc(C)c3)C2=O)cc1	CC(C)NC(=O)CN1CCN2C[C@@H](F)C[C@H]2C1	0.205882	0.0961538	0.416667	1.3476	1.49782	4.1204
CC(=O)N[C@H](CC(=O)OCC(=O)N[C@@H]1CCCc2ccccc21)c1ccccc1	CCc1cc(=O)n2nc(N[C@@H](CC)C(C)(C)C)sc2n1	0.184211	0.0769231	0.25	1.44035	1.45111	4.40894
CCOC(=O)c1c(NC(=O)CC2CCCCC2)sc2c1CCCC2	CCN1C(=O)[C@@H]2[C@H](C1=O)[C@@H](C(=O)c1ccc(Br)cc1)N1N=CC=C[C@H]21	0.2	0.119403	0.210526	1.48876	1.48855	4.01273
COc1ccc(N2CCN(C(=O)CCN3C(=O)[C@H]4CC=CC[C@@H]4C3=O)CC2)cc1	CCCS(=O)(=O)N1C[C@H](C(=O)Nc2ccc(F)cc2)C2(CCOCC2)C1	0.168831	0.2	0.4375	1.32256	1.27423	3.21
CC(=O)N1CC[C@H](N[C@H](C)c2cccc(O)c2)c2ccc(F)cc2C1	CC[C@H](C)[C@@H](NC(=O)c1cc(=O)c(OC)c[nH]1)c1nc2ccccc2[nH]1	0.137931	0.153846	0.368421	1.34801	1.34203	3.46573
O=C(c1cc2c(OCc3ccccc3F)cccc2n1Cc1ccccc1)N1CCN(c2ccccc2F)CC1	Cc1ccccc1-c1cc(NC(=O)c2ccnc(F)c2)n(C)n1	0.147727	0.152778	0.533333	1.36932	1.41432	2.61386
Cc1cnc(CNC(=O)[C@@H](c2ccc3c(c2)OCO3)N(C)C)cn1	Cc1ccc(OCC(=O)OCC(=O)N[C@H]2CCC[C@H](C)[C@@H]2C)cc1C	0.192308	0.222222	0.583333	1.46496	1.33732	3.73067
O=C(Nc1ccccc1)Nc1ccc2nc(SC(=O)Nc3ccccc3)sc2c1	CC[C@H](C)NC(=O)[C@@H](Cc1ccccc1)N(Cc1c(Cl)cccc1Cl)C(=O)CN(c1ccc(F)cc1)S(=O)(=O)c1ccc(C)cc1	0.133333	0.153846	0.4375	1.48124	1.34832	2.55114
CCN(CC)S(=O)(=O)c1ccc(N/N=C2/C(O)=Nc3ccc(Cl)cc32)nc1	O=C(Nc1cccc(F)c1)c1cccc2nc3ccccc3nc12	0.133333	0.132075	0.411765	1.37518	1.3559	4.12032
Cc1ccc(CN2CCN(C(=S)NCC(=O)NC3CCCCCCC3)CC23CCCCC3)cc1	N#Cc1ccc(S(=O)(=O)CCN2CCC[C@H]2c2cccs2)cc1	0.134831	0.177215	0.153846	1.33211	1.28741	4.4792
CCOc1ccc(NC(=O)COC(=O)c2[nH]c(C)c(C(=O)OC)c2C)cc1OCC	O=C(COc1ccccc1Cc1ccccc1)OCc1cc(Cl)c2c(c1)OCCCO2	0.185185	0.2	0.3125	1.17706	1.12559	2.9886
Cc1nnc(SCC(=O)N2CCN(S(=O)(=O)Cc3ccccc3)CC2)n1C1CC1	CCCN1C(=O)C(=O)N(CN2CCc3ccccc3C2)C1=O	0.180556	0.176471	0.384615	1.26961	1.25858	3.00507
C/C=C(C)\C=N/O	O=C(/C=C/c1ccc(Br)cc1)N(Cc1ccc(F)cc1)C1CC1	0.0408163	0	0.125	1.33861	1.58759	10.7048
C[C@]12CC[C@@H](O)C[C@@H]1CC[C@H]1[C@H]2CC[C@@]2(C)[C@@H]1CC[C@@]2(O)C(=O)CO	O=C(NCc1nnc2ccccn12)[C@@H]1CCCN(c2nc3ccccc3s2)C1	0.102273	0.107692	0.176471	1.43763	1.38086	7.70865
CCOC(=O)c1c(NC(=O)[C@@]2(C)CC2(Cl)Cl)sc2c1CCCCC2	Cc1ccc(CN(C)C(=O)c2ccc(N(Cc3ccccc3Cl)S(C)(=O)=O)cc2)cc1	0.153846	0.148148	0.4	1.44824	1.31444	3.1259
CCOC(=O)CN1CCC[C@H]1c1ccccn1	CCCOc1ccccc1-c1n[nH]c(SCC(N)=O)n1	0.272727	0.236842	0.294118	1.22551	1.28255	4.11664
CC(C)(C)OC(=O)Nc1cc(NC(=O)CCc2ccsc2)ccc1F	C[C@@H]1CCCN(C(=O)C2CCSCC2)[C@H]1CN	0.112676	0.130435	0.2	1.46403	1.33987	3.99975
C[C@@H](Oc1ccccc1)C(=O)N1CCN(C[C@H](OCc2ccc(C#N)cc2)c2cccc(N3CCCC3)c2)CC1	C=C1C(C)(C)[C@@H]2CC[C@]1(C(=O)Nc1ccc(Br)cc1)C2	0.122222	0.162162	0.384615	1.4575	1.39902	3.99898
Cc1ccc(C(=O)N(C)Cc2nc3ccccc3s2)c(=O)[nH]1	COc1ccc(-c2c(C)nn(C)c2NC(=O)CN2CCCN(C)CC2)cc1	0.148148	0.194444	0.444444	1.46524	1.29128	3.15809
Cc1cccc(-c2nnc(CSc3nnc(N4CCOCC4)n3-c3cccc(C)c3)o2)c1	Cc1cc([C@](C)(O)C2CC2)cc(C)c1Cl	0.0985915	0.163636	0.2	1.41437	1.42246	7.07206
Cc1ccc(S(=O)(=O)[C@@H]2[C@@H](c3ccc(Br)cc3)[C@@]2(C=O)NC(=O)OC(C)(C)C)cc1	CC[C@@H]1CCCCN1CCCNC(=O)C1CCN(Cc2ccc(Cl)cc2)CC1	0.168675	0.226415	0.428571	1.47446	1.38457	4.05025
O=C(Nc1cc(C(F)(F)F)ccc1Cl)c1ccc(CS(=O)(=O)N2CCCCC2)cc1	CN(Cc1nccs1)S(=O)(=O)Cc1cc(Cl)ccc1F	0.189189	0.259259	0.307692	1.2386	1.04625	3.45895
CC(C)(C#N)C(=O)NCCCO[C@H]1CCCc2ccccc21	CNC(=O)[C@H](Cc1ccccc1)N(Cc1ccc(Cl)c(Cl)c1)C(=O)CN(c1ccc(C(C)(C)C)cc1)S(C)(=O)=O	0.202247	0.128205	0.428571	1.37659	1.41067	3.8506
C=CCOC(=O)C1=C(C)N=c2s/c(=C\c3ccc(-c4ccccc4Cl)o3)c(=O)n2[C@@H]1c1ccc(OC)cc1	c1cc(CN2CCC[C@H]2c2nc3ccccc3[nH]2)c2c(c1)OCCCO2	0.148515	0.158537	0.263158	1.41281	1.34888	4.21218
COc1ccc(-n2nc(C3CC3)c3c(C(=O)O)cc(C4CC4)nc32)cc1	C[C@H](C(=O)NC1CCCCC1)N(Cc1ccc(Cl)cc1)C(=O)CN(c1cccc(Cl)c1Cl)S(C)(=O)=O	0.136364	0.193548	0.176471	1.41105	1.35694	4.19322
O=C1COC2(CCN(Cc3ccccc3)CC2)CN1	CC1(C)[C@H]2CC=C(COC[C@@H](O)CN3CCc4ccccc4C3)[C@H]1C2	0.166667	0.164179	0.2	1.19885	1.33447	4.15186
CSc1nc(Sc2ccccc2Cl)c2ccccc2n1	Cc1ccc(S(=O)(=O)N2C(=O)CC[C@H]2C(=O)NCCOc2ccccc2)cc1	0.12	0.145161	0.214286	1.47888	1.41485	3.08415
COc1ccc([C@@H](C(=O)NCCc2ccccc2)N(C(=O)c2snc(C(=O)NC3CCCCC3)c2N)c2cc(C)cc(C)c2)cc1	CC(C)NC(=O)CN1CCn2nc(-c3ccccc3)cc2C1=O	0.189474	0.157895	0.5	1.46372	1.51618	2.66615
O=C(COc1ccc(/C=C2/SC(=Nc3ccc(F)cc3)NC2=O)cc1)Nc1ccccc1	Cc1cccc(Oc2c(CN(Cc3ccco3)C[C@H](O)COC(C)C)c(C)nn2-c2ccccc2)c1	0.138614	0.166667	0.222222	1.42841	1.45311	3.39799
COc1cc(C)ccc1C(=O)CCCC(=O)c1ccc(C)cc1OC	Brc1ccc(COc2cccc3ccc(N4CCCCC4)nc23)cc1	0.0952381	0.163265	0.125	1.46789	1.39916	4.21654
CC1=C(c2ccccc2)N2CCS(=O)(=O)N=C2S1	CCOc1ccc([C@H]2C3=C(CC(C)(C)CC3=O)Nc3ncnn32)cc1	0.15493	0.2	0.266667	1.36759	1.1711	5.46529
COc1cccc(/C=C/C(=O)Nc2nc(-c3ccc4c(c3)OCCO4)cs2)c1OC	CC(C)S(=O)(=O)c1ccccc1NC(=O)N1CCc2cc(Cl)ccc2C1	0.170455	0.222222	0.5625	1.42702	1.30394	3.46883
C[C@@H](NC(=O)Nc1cccc(Cl)c1)c1ccccc1	O=S1(=O)C[C@@H]2N/C(=N/N=Cc3ccccc3)S[C@H]2C1	0.107692	0.127273	0.153846	1.44287	1.39383	4.57685
Cc1cc(C(=O)COC(=O)c2ccc(CO)cc2)c(C)n1Cc1ccco1	CC(=O)Nc1cccc(-c2cnc3n2CCN(C(=O)[C@H]2CCC(=O)N2)CC3)c1	0.11828	0.164384	0.277778	1.48962	1.33264	3.60042
Clc1cccc(Oc2cnc3ccccc3n2)c1	COc1cc(OCC(=O)N(Cc2ccc(Cl)c(Cl)c2)[C@H](Cc2ccccc2)C(=O)NC(C)C)ccc1[N+](=O)[O-]	0.2	0.217391	0.285714	1.39712	1.28457	3.53831
COc1cc(/C=N/c2cccc(C)c2C)cc(Br)c1O	Cc1ccc(NC(=O)[C@H]2[C@@H]3CCC=CCCC=CCC[C@@H]32)cc1C	0.138462	0.15	0.117647	1.29662	1.495	5.2321
CC(=O)N(c1ccccc1)[C@H]1C[C@H](C)N(C(=O)c2ccc(C(C)(C)C)cc2)c2ccccc21	CN1CCN(c2ccc(NC(=O)/C=C\c3ccc(-c4ccccc4)s3)cn2)CC1	0.168675	0.197183	0.428571	1.37747	1.22221	2.93844
CCCOc1ccccc1[C@H](C)NC1CCN(C(=O)c2ccncc2)CC1	C[C@H]1CN(C(=O)c2ccccc2)O[C@@H](c2ccccc2[N+](=O)[O-])O1	0.216216	0.339623	0.466667	1.26529	0.975356	2.81707
CC[C@H](C)N(CCNC(=O)c1ccc2c(c1)NC(=O)/C(=C/c1ccccc1)S2)C1CCCCC1	C/C(=N\N=C1\NC(=O)[C@@H](CC(=O)Nc2cccc(Cl)c2Cl)S1)c1ccc([N+](=O)[O-])cc1	0.194175	0.293333	0.571429	1.28103	1.10693	2.88892
C=CCOC(=O)C1=C(C)NC(=O)N[C@H]1c1ccc(OCC=C)c(OC)c1	Cc1ccnn1CCN1C(=O)[C@@H](C(N)=O)[C@H]2C[C@@]1(C)Oc1ccccc12	0.225	0.152542	0.263158	1.26947	1.35627	3.80967
CC(C)(C)P(=NC(=S)N/N=C/c1ccc(Cl)c([N+](=O)[O-])c1)(N1CCOCC1)N1CCOCC1	Cc1cccc(NC(=O)c2ccc(NS(=O)(=O)c3ccc4[nH]c(=O)[nH]c4c3)cc2)c1	0.157303	0.191176	0.0952381	1.48371	1.29711	4.68125
Cc1ocnc1C(=O)N1CCC[C@@]1(c1c[nH]c2ccccc12)C(F)(F)F	CCS(=O)(=O)CCN(C)C(=O)NCc1ccn(C)c1	0.135802	0.06	0.388889	1.30953	1.26959	3.64539
COc1ccc(NCc2ccc(Br)cc2)cc1	C[C@@]12CC[C@H](C[C@@H]1C(=O)N1CCCCC1)[C@@]1(C2)NC(=O)c2ccccc2O1	0.0821918	0.0819672	0.214286	1.46841	1.48282	4.70626
CC[C@H](c1ccccc1)[C@H]1CCCN1C(=O)Cc1csc(NC(=O)C(C)C)n1	Cc1ccc(C)c(N(CC(=O)NCc2cccc(C(F)(F)F)c2)S(C)(=O)=O)c1	0.130435	0.210526	0.5	1.50375	1.26262	2.71811
Cc1nnc([C@H]2Cc3ccccc3CN2Cc2nc3ccccc3s2)o1	Cc1nn(Cc2ccccc2Cl)c2sc(C(=O)NC3CCN(C(C)C)CC3)cc12	0.22093	0.21519	0.333333	1.27775	1.19772	2.96683
COCCn1cc(-c2cnc3c(c2)CCCO3)cn1	Cc1ccc(S(=O)(=O)NN[C@@H]2C3=C(CCCC3)C(=O)N2C[C@H]2CCCO2)cc1	0.146341	0.0945946	0.214286	1.30952	1.33915	4.25304
CCCCCN1C(=O)[C@H](C(=O)OCC)[C@H](c2ccco2)n2c1nc1ccccc12	NC1CC(c2cc(NCc3c[nH]c(=O)[nH]c3=O)ncn2)C1	0.137931	0.173913	0.166667	1.52954	1.36803	5.05374
CN(C)S(=O)(=O)c1ccc(Cl)c(C(=O)NCCCOCC2CC2)c1	CC(=O)[C@H](C)n1c(=O)c2c(nc3n(-c4ccc(Cl)cc4)c(C)cn23)n(C)c1=O	0.126437	0.147541	0.333333	1.40709	1.4204	4.25042
CCC[C@@H](c1nnnn1C(C)(C)C)N(Cc1cc2cc(OCC)ccc2[nH]c1=O)C1CCCCC1	CSc1ccc(S(=O)(=O)N(C)CC(=O)NCc2ccccc2CN2CCOCC2)cc1	0.13	0.178082	0.235294	1.47152	1.43685	3.92675
CCCCCCCOC(=O)c1cc2cc([C@@H](CC)[C@H](CC)c3ccc(O)cc3)ccc2oc1=O	CS(=O)(=O)[C@H]1[C@@H](C(=O)O)[C@@H]1c1ccc(Cl)cc1	0.142857	0.157895	0.133333	1.38236	1.26504	4.56783
CCNC(=O)[C@@H](C)N(Cc1cccc(Cl)c1)C(=O)CN(c1ccc(F)cc1)S(=O)(=O)c1ccc(C)cc1	O=C(CSc1nnc(CNc2cccc(C(F)(F)F)c2)n1-c1ccccc1)Nc1ccccc1	0.147368	0.213115	0.533333	1.46426	1.25936	2.19112
CCOCc1cccc(NC(=O)c2cccc(C(=O)OC)c2)c1	Cc1ccc(OCCNC(=O)c2ccc(Cl)c(S(=O)(=O)Nc3cccc(C)c3C)c2)c(C)c1	0.220779	0.297872	0.583333	1.25172	0.956811	2.5084
c1ccc(-c2ccc(C[C@@H]3CC[C@H](CN4CCSCC4)O3)nn2)cc1	O=C(c1ccc(Cl)c(F)c1)c1ccccc1CN1CCCCC1	0.150685	0.174603	0.181818	1.23132	1.33081	3.85672
O=C(CN1C(=O)NC2(CCCC2)C1=O)c1ccc(Br)s1	CNC(=O)c1ccc(NC(=O)c2cnc(C)cn2)cc1	0.109375	0.122807	0.333333	1.41758	1.45347	3.63068
CCOC(=O)c1ccccc1N/C(C)=C/C(=O)c1ccc(C)o1	CCNC(=O)c1csc(-c2cccc(OCc3ccc(F)cc3)c2)n1	0.236842	0.185185	0.294118	1.27111	1.48007	3.61481
O=C(NC1CCCCC1)c1ccc(COc2ccc([N+](=O)[O-])cc2)cc1	Cc1cc(NC(=O)c2cc(-c3ccccc3)on2)no1	0.147059	0.196721	0.461538	1.44263	1.33323	3.13137
CCC[C@@H](c1nnnn1C[C@H]1CCCO1)N1CCN(c2cc(Cl)ccc2C)CC1	CCN(C[C@H]1COc2ccccc2O1)C(=O)c1c(F)cccc1F	0.126437	0.19403	0.266667	1.33508	1.32353	4.37132
CCOc1cc(C(=O)NCc2cccc(C)c2)cc(OCC)c1OCC	Cc1ccc(C)c(-n2cnc3cc(C(=O)N4CC[C@@H](O)C4)ccc32)c1	0.189189	0.192308	0.333333	1.24679	1.23348	3.23036
COC(=O)[C@H](NC(=O)[C@H]1CCCN(S(=O)(=O)c2ccc(C)cc2)C1)C(C)C	CCN(CC)c1ccc([C@H]2CC(c3c(O)[nH]c(=O)n(-c4cc(C)cc(C)c4)c3=O)=NN2C(C)=O)cc1	0.179775	0.211538	0.388889	1.34092	1.41869	3.08042
C[C@H](c1ccc(F)c(F)c1)N1CCC(C(N)=O)CC1	Cc1noc2c1[C@@H](c1cccs1)C1=C(O)C[C@@H](c3ccccc3)CC1=N2	0.12987	0.15	0.111111	1.4242	1.49828	4.25486
COc1ccccc1OCC(=O)N1CCC(c2ccn(C)n2)CC1	O=C1C[C@@H](N2CCC3(CC2)OCCO3)C(=O)N1c1ccccc1F	0.173913	0.196721	0.6	1.39985	1.28836	2.88781
CCCCC(=O)Nc1cc(Cl)ccc1N1CCN(C(=O)CC)CC1	CCCCOc1ccccc1Br	0.192982	0.157895	0.25	1.28093	1.36411	4.22378
COCC(C)(C)C(=O)N1CCN[C@H](c2ccccc2)C1	Cc1ccc(-c2c3c(nc4sc5c(c24)CCC5)-c2cc(F)ccc2S(=O)(=O)C3)cc1	0.0786517	0.112903	0.125	1.48846	1.47363	5.08092
O=[N+]([O-])c1ccc(COc2ccc(CNc3ccc(F)cc3)cc2)cc1	Cc1ccc(S(=O)(=O)Nc2ccc(Nc3nc(C)cc(N4CCOCC4)n3)cc2)cc1	0.105263	0.147541	0.384615	1.34336	1.20044	3.87065
O=C(C1CCC1)N(Cc1ccc(F)cc1)C[C@H]1CC(c2cccc(F)c2)=NO1	Cc1ccc(NC(=O)CSc2nc(CC(=O)Nc3ccc(C(C)C)cc3)cs2)cc1	0.091954	0.164179	0.384615	1.46759	1.29978	3.14179
CCCC[C@H](CC)C(=O)Nc1ccc(S(=O)(=O)N2CCC(C)CC2)cc1	Cc1nccn1C1CN(C(=O)c2cc(C)n(C)n2)C1	0.146667	0.176471	0.285714	1.40979	1.4232	3.63956
CC(C)c1nnc([C@H]2CN(C(=O)c3ccco3)CC23CCOCC3)o1	O=C(c1noc2c1CCCC2)N1CCC[C@@H](c2nccs2)C1	0.197531	0.213333	0.5	1.0406	1.10545	4.1541
CCc1ccc(OCCNC(=O)c2ccc(CN(c3cc(C(F)(F)F)ccc3Cl)S(C)(=O)=O)cc2)cc1	O=C(NC1CC1)c1ccc2cc[nH]c2c1	0.253521	0.259259	0.3125	1.28599	1.312	3.69277
O=[N+]([O-])c1ccc(CSc2nnc(COc3ccccc3)n2-c2ccccc2)cc1	C[C@H](NC(=O)C1CCN(C(=O)C2CCC2)CC1)c1nc2ccccc2[nH]1	0.146341	0.152778	0.210526	1.53517	1.44114	3.29054
COc1ccccc1NC(=O)c1cc(C)nc2c1c(C)nn2-c1ccc(C)cc1	CS(=O)(=O)Nc1cccc2c1CCN(C(=O)CNC(=O)COc1ccccc1)C2	0.2	0.19697	0.666667	1.39489	1.35809	2.60227
Cc1noc(C)c1COc1ccc(CC(=O)NCc2ccco2)cc1	CC[C@@H](C#N)OC(=O)c1cccc(-n2cnnn2)c1	0.15	0.0806452	0.461538	1.45363	1.47378	4.6614
CCn1nc(C)c(NC(=O)c2cc3oc(-c4ccccc4Cl)cc3n2C)c1C	Cc1csc([C@@H](C#N)C(=O)CSc2nnnn2C2CCCC2)n1	0.131868	0.0875	0.277778	1.44782	1.50678	4.93595
O=C(/C=C/c1ccc(N2CCCC2=O)cc1)NCc1ccc2c(c1)OCO2	Cc1cnc(C(=O)N(C)[C@H]2CCS(=O)(=O)C2)cn1	0.142857	0.101266	0.333333	1.34727	1.28447	4.23138
Cc1oc(-c2ccccc2)nc1CC(=O)N(CC(=O)O)Cc1ccccc1	CCNC(=S)Nc1nc(N2CCOCC2)cc(N2CCC[C@H](C)C2)n1	0.139241	0.105263	0.117647	1.45803	1.39214	4.58925
O=C(Nc1ccc2c(c1)OCCCO2)c1cccc(S(=O)(=O)N(Cc2ccncc2)C2CC2)c1	Cn1c(=O)c2c(SCC(=O)N3CCOCC3)nc(C3CCCC3)nc2n(C)c1=O	0.181818	0.197674	0.466667	1.36582	1.14673	3.03137
Cc1cccc([C@@H]2N[C@@H](C(=O)O)Cc3[nH]cnc32)c1	O=S(=O)(NCCCn1ccc2ccccc21)c1cccc(F)c1	0.128571	0.12963	0.375	1.28123	1.34443	4.05623
COc1ccc(NC(=O)c2c(-c3c(F)cccc3Cl)noc2C)cc1OC	CCN1CCN(C(=O)[C@@H](Cc2ccccc2)NS(=O)(=O)c2c(C)cc(C)cc2C)CC1	0.168675	0.183333	0.466667	1.39893	1.30666	2.99407
CCOC(=O)COc1ccc(NC(=O)N2CCOCC2)cc1	COc1ccc([C@@H]2CC(=O)C3=C(C2)NC(C)=C(C(=O)OCCc2ccccc2)[C@@H]3c2ccc(Cl)c([N+](=O)[O-])c2)cc1OC	0.138298	0.180328	0.368421	1.4539	1.38946	3.16836
Cc1ccc(C)c(OCC(=O)OCC(=O)N[C@H](C)[C@H]2C[C@H]3CC[C@H]2C3)c1	CC(C)N1[C@H]2CC[C@H]1CC(N)(C(F)(F)F)C2	0.114286	0.0769231	0.0714286	1.41965	1.31963	7.67045
O=C(Nc1ccc(F)c(F)c1)[C@@H]1CC12CCN(Cc1cnn(-c3ccccc3)c1)CC2	CS(=O)(=O)CCC(=O)N(Cc1cccc(F)c1)Cc1ccc2c(c1)OCO2	0.172414	0.184615	0.4	1.31651	1.33298	3.14756
Cc1cccc(-n2c(SCc3cc(-c4ccccc4)on3)nnc2N2CCOCC2)c1	Cn1nc([C@H]2CCCN(C(=O)COc3cccc(F)c3)C2)c2nccnc21	0.170213	0.177215	0.333333	1.40361	1.42803	3.56223
CCCCNC(=O)[C@@H](C)N(Cc1ccc(OC)cc1)C(=O)CCc1ccc(S(=O)(=O)N2CCCC2)cc1	NS(=O)(=O)c1ccc(NC(=O)C2CCN(c3ncccc3C(F)(F)F)CC2)cc1	0.186047	0.245902	0.388889	1.38003	1.18819	2.77928
CC[C@@H](NCc1nc2cc(OC)ccc2n1C)c1ccc2c(c1)OCCO2	CCCCCCOc1ccc(/C=N/N2C(=O)CSC2=S)cc1	0.156627	0.125	0.1875	1.40403	1.41003	4.50709
COC(=O)C[C@@H](C)NC(=O)Nc1cc(F)c(F)cc1Cl	Cc1c(C(=O)O)sc2ncnc(NC3CCCC3)c12	0.101449	0.03125	0.157895	1.35646	1.45888	4.40919
Cn1ncc(N2CCC[C@@H](Nc3ccccc3)C2)c(Cl)c1=O	C#CCOc1ccc(/C=c2\sc3n(c2=O)[C@@H](c2ccc(OCC)c(OCC)c2)C(C(=O)OC)=CN=3)cc1OC	0.152174	0.179104	0.176471	1.4984	1.39797	3.77403
CC(=O)Nc1nc(CN2CCC[C@@H]2c2cnn(C)c2)cs1	Cc1ccc(CN2C(=O)N/C(=C/c3ccc(OC(C)C)c(Br)c3)C2=O)cc1	0.102273	0.129032	0.4	1.42848	1.44574	3.38626
COc1cccc(CNC(=O)c2c(-c3ccccc3F)noc2C)c1	OC[C@@]1(c2ccccc2)CCN(Cc2ccsc2)C1	0.12987	0.196429	0.133333	1.45549	1.31407	3.89342
O=C(Cn1c(-c2cncs2)nc2ccccc21)Nc1ccc(OC(F)(F)Cl)cc1	COc1ccc(S(=O)(=O)N(CCc2ccccc2C)Cc2cc3cccc(C)c3[nH]c2=O)cc1	0.125	0.135135	0.333333	1.46516	1.33346	3.17225
O=C(/C=C\c1ccc(Cl)c(C(F)(F)F)c1)Nc1cccc(-c2nnco2)c1	COc1cc(C(=O)Nc2ccnn2Cc2cccc(Cl)c2)on1	0.219512	0.238095	0.75	1.17165	1.15763	3.08008
CCOc1ccccc1C(=O)N1CCCC[C@H]1c1n[nH]cc1-c1ccncc1C	O=C1CN(C(=O)C2(n3cnnn3)CCCCC2)CCN1	0.17284	0.183099	0.352941	1.18218	1.17038	4.14804
COc1ccc(N(C(=O)c2cccs2)[C@@H](C(=O)NC2CCCC2)c2ccccc2)cc1	CCN1CCN(c2ccccc2NC(=O)COc2cccc3ccccc23)CC1	0.207317	0.155844	0.571429	1.42669	1.34085	2.63534
Cc1cc2c(C)c(C(=O)N3CCCCC3)oc2c(S(=O)(=O)Nc2cccc(Cl)c2C)c1C	Cn1ncc2c3ccccc3n(CC(=O)N3CCCCCC3)c2c1=O	0.217949	0.228571	0.5	1.21117	1.18866	3.06425
CC(=O)c1cccc(NC(=O)OCCCc2ccccc2)c1	Cc1cc(N2CCc3cc(OC(F)(F)F)ccc3C2)nc(N[C@@H](C)CO)n1	0.139241	0.111111	0.294118	1.34569	1.30388	3.74073
Cc1cc(C)cc(N2C(=O)[C@H]3N=NN(c4ccc(C)c(Cl)c4)[C@@H]3C2=O)c1	CCN1C[C@]2(CC1=O)CN(C(C)=O)CCN(C(=O)N(C)C)C2	0.134328	0.0851064	0.333333	1.50341	1.46951	3.23615
CC(C)c1cccc2c1-c1ccccc1C2=O	CC[C@]1(C(N)=O)CCCN(c2ccc(Cl)c(C)n2)C1	0.118644	0.2	0.133333	1.43197	1.34471	5.06522
COCCOCCCNC(=O)[C@H](C)n1cnc2ccccc21	COc1cc(OC)cc(C(=O)Nc2cc(N)ccc2C)c1	0.179104	0.151515	0.4375	1.42882	1.41574	4.06707
CC(=O)c1ccc(C(=O)N[C@@H]2CCOC[C@H]2Oc2ccc(C(N)=O)cc2)cc1	O=C(CCc1nc2ccccc2c(=O)[nH]1)OCC(=O)N1CCN(S(=O)(=O)c2ccccc2)CC1	0.114943	0.153846	0.3	1.42244	1.43375	2.7589
CC(=O)Nc1ccc(NC(=O)c2ccc(-c3ccc([N+](=O)[O-])cc3Cl)o2)cc1	CCOc1cc(/C=C2\C(=O)NC(=O)N(c3ccc(F)cc3)C2=O)cc(Br)c1OCc1ccc(C(=O)O)cc1	0.12766	0.15	0.421053	1.4315	1.40783	2.24397
Cc1nnnn1CC(=O)N1CCOCC1	CNC(=O)C1CCC(NC(=O)c2cc(C)n(-c3ccccn3)c2C)CC1	0.144928	0.118644	0.545455	1.34291	1.42648	4.18134
C[C@H](NC(=O)c1cccc([N+](=O)[O-])c1)C(=O)NCc1ccco1	COCCN(C[C@@H]1CCCN2CCCC[C@H]12)C(=O)Cc1nnc(O)c2ccccc12	0.149425	0.230769	0.3125	1.50778	1.24922	3.70642
COC(=O)c1ccc(N2C(=O)[C@@H]3[C@@H](C2=O)[C@@]2(c4ccc(Cl)cc4)C(=O)[C@@]3(c3ccc(Cl)cc3)C(c3ccccc3)=C2c2ccccc2)cc1	O=C(Cn1ccc2ccc(F)cc21)NCCCc1ccccc1	0.135802	0.15	0.388889	1.41131	1.4384	2.94546
O=C(NCCC1=CCCCC1)Nc1cccnc1Cl	CCCN(Cc1ccccc1OC)C(=O)c1ccc([C@@H]2CCCNC2)cc1	0.160494	0.179104	0.3125	1.39527	1.33797	3.84701
C=CCN1C(=O)[C@]2(N[C@@H](CC(C)C)[C@@H]3C(=O)N(c4ccccc4)C(=O)[C@H]32)c2ccccc21	Cc1ccc(NC(=S)Nc2ccc(CSc3ccccc3)cc2)cc1	0.128205	0.116667	0.230769	1.45087	1.40729	3.4682
COc1cccc(C(=O)O)c1OCC(=O)N(Cc1ccc2c(c1)OCO2)[C@H](C)c1ccccc1	O=C(CN1CCN(c2ccc(F)cc2)CC1)N[C@H]1C[C@H]2CC[C@H]1C2	0.170732	0.179104	0.375	1.49677	1.26957	3.4581
CCOC(=O)c1coc(N(C)CCc2scnc2C)n1	C[C@H](NC(=O)c1cccn(CC(=O)NC2CCCC2)c1=O)c1ccccn1	0.154762	0.114286	0.285714	1.43769	1.30495	4.31718
CCOc1ccc(NC(=O)[C@@]2(OC)CCC[C@@H](C)C2)c(C#N)c1	COc1ccc(-n2c(-c3cccc(OC)c3)cc(/C(C)=N\OCc3ccc(C)cc3)c2C)cc1	0.152941	0.107143	0.307692	1.29296	1.51012	3.63704
CCc1ccc(NC(=O)Nc2cn(C)c3ccccc23)cc1	COc1cc(OC)c2c(c1Cl)O[C@]1(C2=O)C(O)=C([C@@H](CC(=O)NCc2noc([C@H]3CCC(=O)N3)n2)c2ccc3c(c2)OCO3)C(=O)C[C@H]1C	0.0854701	0.150538	0.4	1.53407	1.39763	3.17377
COc1ccc(CNc2ccccc2C)c2ccccc12	S=C(N/N=C/c1ccc(-c2cc(Cl)ccc2Cl)o1)Nc1ccccc1	0.136364	0.183673	0.307692	1.41193	1.27604	3.8341
c1ccc(CN2CCC(Nc3cccc4ccccc34)CC2)cc1	O[C@@H]1Cc2ccccc2[C@@H]1NCc1cc[nH]n1	0.169492	0.189655	0.333333	1.24766	1.23015	5.2342
COc1cccc(C(=O)NC(=S)Nc2ccc(N3CCN(C(=O)c4ccco4)CC3)c(Cl)c2)c1	COc1ccc(Cl)cc1NC(=O)Cn1c(=O)n(Cc2ccc3c(c2)OCO3)c(=O)c2oc3ccccc3c21	0.203704	0.202381	0.6875	1.26169	1.26542	2.5276
Cc1nn(-c2ccccc2)c(Cl)c1C(=O)N1CCC(C(N)=O)CC1	COC(=O)c1cc(-c2ccc(/C=C3\SC(=S)N(c4cccc(C)c4)C3=O)o2)ccc1Cl	0.16092	0.15625	0.35	1.35655	1.36539	2.86884
CCCCCC(=O)N[C@H](Oc1ccc(Br)cc1)C(Cl)(Cl)Cl	COc1ccc(-n2c(S)nc3cc(C(=O)NCc4ccc(Cl)cc4)ccc3c2=O)c(OC)c1	0.168675	0.0714286	0.5	1.47675	1.46056	3.48254
COCCn1c(C)cnc1C[C@@H]1CCCN(C(=O)c2ccncc2)C1	O=C(NC[C@H]1Cc2ccccc2O1)c1ccc(O)nn1	0.189873	0.235294	0.352941	1.38919	1.18971	3.41356
CCC(=O)CNS(=O)(=O)c1ccc(C(C)=O)cc1	Cc1cc(C)nc(SCc2nnc(SCC(=O)N3CCC(C)CC3)n2Cc2ccco2)n1	0.171053	0.037037	0.133333	1.47839	1.48903	4.45551
CCCN1CC[C@@H](NC(=O)c2cncc(O)c2)C1	COc1cc2[nH]c(=O)[nH]c2cc1NC(=O)N[C@@H]1CS(=O)(=O)C[C@H]1O	0.164384	0.213115	0.238095	1.10829	1.02053	4.35749
O=S(=O)(NC1CCCC1)[C@@H]1CCCN(Cc2nccn2-c2ccccc2)C1	Cc1cncc(NC(=O)c2cccc(CN(C)[C@H](C)c3ccco3)c2)c1	0.129412	0.166667	0.25	1.39488	1.34766	3.81905
COc1ccc(CCC(=O)N2CC[C@H](Oc3ncccc3C(=O)N3CCCCC3)C2)cc1	c1ccc2sc([C@H]3CCCN3c3nc(C4CC4)no3)nc2c1	0.159091	0.168675	0.1875	1.36992	1.32253	4.19633
CCOc1ccccc1OC1CCN(C(=O)c2c[nH]c3ncccc23)CC1	COc1cc(O)c2ncccc2c1	0.181818	0.196078	0.315789	1.16568	1.11961	3.93377
O=C(O)[C@@H]1CCN(C(=O)N[C@@H]2CCCN(S(=O)(=O)C3CC3)C2)C1	O=C(Cn1nnc2ccccc2c1=O)NCCc1ccccn1	0.140845	0.115942	0.3125	1.43476	1.35547	2.83773
CCC[C@@]1(c2ccccc2)NC(=O)N(Cc2cc3c(cc2Br)OCO3)C1=O	COc1cccc(OCC(=O)N[C@H](C(=O)O)C(C)C)c1	0.146667	0.075	0.4	1.51703	1.4418	3.20924
Cc1ccc(NS(=O)(=O)c2ccc(NC(=S)NC(=O)CCc3ccccc3)cc2)cc1C	Cc1nccn1C[C@H](C)C(=O)N1CCc2nc([C@@H]3CCCCN3)ncc2C1	0.126316	0.126437	0.357143	1.48392	1.40004	3.62409
CCc1ccccc1NC(=O)c1ccc(CN2C(=O)C(C)=C(c3ccc(C)c(C)c3)S2(=O)=O)cc1	C[C@]1(c2ccccc2)NC(=O)N(C/C(Cl)=C\Cl)C1=O	0.216216	0.142857	0.461538	1.43263	1.35619	2.53591
CCOC(=O)C1CCN(C2=NC(=O)/C(=C/c3ccccc3)S2)CC1	Cc1c(Cl)cccc1NC(=O)[C@@H](C)Nc1ccc2ccccc2c1	0.16	0.125	0.25	1.45878	1.42563	3.12229
O=[N+]([O-])c1cccc([C@@]2(O)CN(c3cccc(C(F)(F)F)c3)C3=[N+]2CCCCC3)c1	CC(=O)NC1CCOCC1	0.0416667	0.075	0	1.49403	1.50318	4.37644
COc1ccc(CN2C(=O)C(O)=C(c3ccccc3)[C@H]2c2ccc(Br)cc2)cc1	CC1CCN(c2ccc([C@@H](C)NC(=O)CN(Cc3ccccc3Cl)S(C)(=O)=O)cc2)CC1	0.137931	0.218182	0.428571	1.40608	1.22287	2.51181
CCCCN(CC(=O)N(CCc1ccc(OC)c(OC)c1)Cc1sccc1C)C(=O)CCc1ccccc1	CC(=O)O[C@H]([C@H](OC(C)=O)[C@@H](C)OC(C)=O)[C@H](C)OC(C)=O	0.0704225	0	0.272727	1.44468	1.52435	5.27552
Cc1noc(C)c1CNC(=O)CCCc1nc(-c2ccco2)no1	CC(C)N1CCC(N2CCC3(CCC(=O)N(CCc4c[nH]cn4)C3)CC2)CC1	0.151163	0.130952	0.461538	1.3814	1.35548	5.15107
C=CCn1c(SCC(=O)c2ccc(OC)c(OC)c2)nc2sc(CC)cc2c1=O	COc1cc(N2CCn3c(nc4cc(Cl)ccc43)C2)ccc1NC(=O)c1ccccc1OC	0.173469	0.217391	0.4	1.31191	1.31791	3.2962
Cc1cc(C)cc(N(CCCC(=O)NCCSC2CCCCC2)S(C)(=O)=O)c1	O=C1c2ccccc2C(=O)N1c1cc(-c2nc3cc(Cl)ccc3c(=O)o2)cc(-c2nc3cc(Cl)ccc3c(=O)o2)c1	0.0941176	0.134328	0.428571	1.48084	1.48478	3.28071
CC(C)NC(=O)NC[C@@H](O)c1ccc(-c2ccco2)cc1	CC(C)(O)C#Cc1ccc(C(=O)N2CC3C[C@@H]4CC2C[C@H](C3)C4)cc1	0.112676	0.146341	0.454545	1.41929	1.4825	4.43345
Cc1ccccc1N1CCN(C(C)(C)C#N)CC1	COc1ccc(OCc2nnc(SC[C@@H]3CCCCO3)n2-c2ccccc2)cc1	0.140845	0.178571	0.272727	1.44749	1.29351	4.28077
O=C(Cn1cnnn1)N1CCO[C@@H](c2ccc(F)cc2)C1	Cc1ccc(S(=O)(=O)C[C@H](C)N2CCC3(CC2)OCCO3)cc1	0.185714	0.225806	0.214286	1.2875	1.1776	5.29753
O=C(COC(=O)C1CCN(C(=O)Nc2ccccc2)CC1)Nc1ccc2c(c1)CCC2	Cc1nn(CC(=O)NCCCc2ncc[nH]2)c(C)c1Cl	0.135802	0.146667	0.3	1.47984	1.28743	3.88121
CCNC(=O)[C@@H](Cc1ccccc1)N(Cc1ccc(C)cc1)C(=O)CCc1ccc(CC)cc1	COc1cccc(N(CCCC(=O)Nc2ccc(Cc3ccncc3)cc2)S(C)(=O)=O)c1	0.188235	0.235294	0.428571	1.20893	0.954586	2.3079
COC(=O)CN1C(=O)/C(=C/c2ccc(O)c([N+](=O)[O-])c2)NC1=S	O=C(Nc1ccc2c(c1)OCCO2)N(CCN1CCCCC1)C1CCOCC1	0.156627	0.0923077	0.35	1.47508	1.45664	3.89452
CCc1ccc(O)c(-c2cc[nH]n2)c1	CCCCN1CC(=O)N[C@@H](Cc2ccccc2)C(=O)N2CCC[C@@H]2C(=O)N[C@H](CC(C)C)C(=O)N[C@H]2CCO[C@H](C1)[C@H]2O	0.113636	0.102941	0.166667	1.38599	1.38916	5.63196
CC[C@@](C)(c1nnnn1-c1c(C)cccc1C)N(N=O)c1ccc(Cl)cc1	CCCOc1c(Br)cc(Br)cc1CNc1ccc(Cl)cc1Cl	0.144737	0.40625	0.272727	1.33916	1.08993	5.00654
CC(C)(C)c1nc2cc(NS(=O)(=O)c3ccccc3[N+](=O)[O-])ccc2o1	CCc1ccccc1NC(=O)CN(Cc1ccccc1)S(=O)(=O)c1ccc(OC)c(Cl)c1	0.16092	0.236364	0.333333	1.23545	1.24688	3.11856
COCCc1noc([C@@H]2COc3c(cccc3OC)C2)n1	COc1cc(/C=N/c2cccc(C(F)(F)F)c2)ccc1OC(=O)c1ccccc1	0.1625	0.101695	0.307692	1.30339	1.36104	4.68008
N#Cc1cccc(NS(=O)(=O)c2ccc(-c3nnc(C4CCCC4)o3)s2)c1	Cc1c(NC(=O)/C=C\c2ccc(Cl)cc2)cccc1C(=O)N1CCCC1	0.1625	0.19403	0.307692	1.45994	1.28878	3.79278
Cc1cc(NC(=O)c2ccc(C#N)cc2)c([N+](=O)[O-])cc1C	O=C(NCCCCc1ccccc1)[C@H]1CC(=O)N(c2ccc(Cl)cc2)C1	0.0897436	0.2	0.615385	1.50732	1.2724	2.66829
CCOc1ccc(-c2csc(NC(=O)c3cccc(S(=O)(=O)CC)c3)n2)cc1	COc1ncccc1CNC(=O)CCc1c[nH]c2ccccc12	0.17284	0.15873	0.444444	1.43286	1.3847	3.07231
CN(CCc1ccccn1)C(=O)CCCc1ccc2[nH]c(=O)[nH]c2c1	O=C(Nc1ccc2c(c1)OCO2)C1CCN(S(=O)(=O)Cc2ccccc2Cl)CC1	0.127907	0.144578	0.368421	1.4865	1.32017	3.62159
Cc1c(Cl)c([N+](=O)[O-])nn1CC(=O)N1CCOCC1	COc1ccc(NC(=O)N2CCN(CCn3c(C)nc4cccnc43)CC2)cc1OC	0.17284	0.25	0.315789	1.3091	1.08731	3.65995
COCc1ccc(C(=O)Nc2ccc(-n3nc(C)c(Cl)c3C)nc2)o1	CN1C[C@@H](N(C)Cc2ccc(OC(F)(F)F)cc2)CCC1=O	0.148148	0.15873	0.333333	1.40624	1.52579	3.99769
Cc1ccc(NC(=O)Cn2c(-c3nc(C)no3)cccc2=O)c(C)c1	CN(C)c1ccc([N+](=O)[O-])cc1C(=O)Nc1cc2c(cc1Br)OCCO2	0.185185	0.216667	0.4375	1.42143	1.20037	3.17989
COc1ccc(-c2nc3ncc4c(=O)n(C)ccc4n3n2)cc1	CN(CCNC(=O)[C@]1(C)CC1(Cl)Cl)C1CC1	0.0555556	0.0163934	0.0666667	1.50923	1.44044	5.42407
COCCCN1CC[C@H](CNc2nc(C)nc3sccc23)C1	COC(=O)C1=C(C)N=C2SC=C(CC(=O)NCC[C@H]3CCCN3C)N2[C@H]1c1cccc(OC)c1	0.234043	0.17284	0.315789	1.24124	1.23009	4.60795
COc1ccc(NS(=O)(=O)c2ccc(-c3cc(C(F)(F)F)n(C)n3)s2)cn1	COc1ccc(/N=N/c2c(O)ccc3ccccc23)c([N+](=O)[O-])c1	0.117647	0.0909091	0.15	1.367	1.37527	4.44846
CN(CCOc1cccc(Cl)c1)C[C@@H](O)CN1C(=O)CCC1=O	COc1cc(Br)c([C@H]2N=c3ccccc3=C3C(=O)N=C(SC)NN32)cc1OC	0.156627	0.163934	0.333333	1.48082	1.25415	4.41657
Fc1cccc(/C=N/n2c(-c3ccco3)n[nH]c2=S)c1	COCCN1CC[C@H](CNC(=O)C[C@H](C)c2ccc(F)cc2)C1	0.134146	0.107692	0.285714	1.50612	1.5091	5.2604
Cc1ccc([N+](=O)[O-])c2[nH]ccc12	O=C(CN1C(=O)NC2(CCCC2)C1=O)N1CCC(C(=O)N2CCCCCC2)CC1	0.0833333	0.08	0.111111	1.49738	1.51932	5.40057
Cc1ccc(S(=O)(=O)N2CC(N3C(=O)CCC3=O)C2)cc1C	CCOc1ccc(NC(=O)[C@@H]2CC(=O)N(c3ccccc3OC)C2)cc1OCC	0.2	0.270833	0.357143	1.225	1.15422	2.79556
COc1ccc(C)cc1S(=O)(=O)N(CC(=O)NCc1ccco1)Cc1ccccc1	COc1cccc(Cn2c(CNC(=O)c3ccc([N+](=O)[O-])cc3)nc3cccnc32)c1	0.206186	0.264706	0.444444	1.26308	1.13998	2.60363
O=C(/C=C\c1ccc(Cl)cc1)N1CCC(c2nnco2)CC1	CCc1n[nH]c(=S)n1/N=C/c1ccc(OCc2c(Cl)ccc(Cl)c2Cl)c(OC)c1	0.129412	0.144928	0.266667	1.17767	1.30581	4.41586
O=C(CNC(=O)NC[C@@H]1CCS(=O)(=O)C1)Nc1ccc(Cl)cc1	CC(C)(O)c1cn(C[C@@H]2CCCN(Cc3ccoc3)C2)nn1	0.139241	0.126761	0	1.45973	1.33241	5.666
CCOC(=O)c1c(S(C)(=O)=O)nn2c(C)cc(C)nc12	COc1cccc(NC(=O)[C@H]2[C@H]3C=C[C@]4(O3)[C@H](C(=O)NC3CCCCC3)N(CCCN3CCN(Cc5ccccc5)CC3)C(=O)[C@@H]24)c1	0.135922	0.115385	0.3125	1.54203	1.57681	4.38159
O=C(/C=C/c1ccc(-c2ccc(Cl)cc2Cl)o1)NC(=S)Nc1ccc2oc(-c3ccncc3)nc2c1	Cc1nn(C)c(NC[C@@H]2CCCN(C)[C@@H]2c2cccs2)c1[N+](=O)[O-]	0.118812	0.176471	0.210526	1.4751	1.46761	3.94315
C[C@H](C(=O)Nc1ccc(Cl)cc1)N1CCC[C@@H](c2ccnc(N)n2)C1	C[C@@H]1CCCCN1CN1C(=O)C(=O)c2c(Br)cccc21	0.166667	0.213115	0.5625	1.44023	1.26896	3.93816
C[C@H](c1nnc(SCc2noc(-c3ccc(Cl)cc3)n2)n1-c1ccc(F)cc1)N(C)C	Cc1ccc(C(=O)Nc2cccc(-n3nc(OC(C)C)nc3-c3ccc(C(F)(F)F)cc3)c2)cc1	0.16129	0.19403	0.307692	1.04715	1.02158	3.59839
O=C(CSc1nnc2ccc(-c3ccc(Br)cc3)nn12)NCc1ccco1	CC[C@H](C(=O)NCC(C)C)N(Cc1c(Cl)cccc1Cl)C(=O)CN(c1cccc(C(F)(F)F)c1)S(C)(=O)=O	0.123711	0.315789	0.5	1.46368	1.13361	3.29973
COC(=O)[C@]12CCC(C)(C)C[C@@H]1C1=CC[C@H]3[C@@]4(C)CC/C(=N\OC(=O)CN5C(=O)CSC5=S)C(C)(C)[C@@H]4CC[C@@]3(C)[C@]1(C)CC2	C=CCOC(=O)/C(=C\c1ccco1)NC(=O)c1ccccc1Cl	0.0934579	0.0697674	0.3125	1.37545	1.41975	4.55329
CCc1ccccc1NC(=O)CN1C(=O)N/C(=C/c2cc(Cl)c(OCc3ccc(I)cc3)c(Cl)c2)C1=O	Nc1cc(N2CCC(CCn3cccn3)CC2)ncn1	0.120879	0.146667	0.176471	1.4319	1.36114	6.06401
COc1ccc([N+](=O)[O-])cc1N(C[C@@H](O)CN1C(=O)C(C)(C)N=C1O)S(=O)(=O)c1ccccc1	Cc1ccc(NC(=O)COC(=O)CCC(=O)Nc2ccc(Cl)cc2Cl)c(C)c1	0.106383	0.172414	0.285714	1.48	1.27429	3.34169
C=C[C@@H]1CNCC[C@H]1CC(=O)OCC	Cn1cc([C@H](NC(=O)c2ccc3ccccc3n2)[C@H]2C[C@@H](O)C2)cn1	0.121622	0.0576923	0.1875	1.42739	1.43792	5.31997
CS(=O)(=O)NC[C@@H]1CCCN(CC2CCCC2)C1	COc1ccccc1NC(=O)C(=O)NCCCCc1ccccc1	0.0793651	0.0444444	0.0666667	1.42605	1.43027	5.67944
O=S(=O)(Nc1ccc(F)cn1)c1ccc(Cl)nc1	COc1cccc(CN2C[C@@H](C(=O)N(C)CC3CCOCC3)CCC2=O)c1	0.0731707	0.117647	0.0666667	1.61779	1.45979	4.46111
COc1ccc2c(c1)C(=O)N(C)C(=O)/C2=C\Nc1ccccc1	CCC[C@]1(c2ccccc2)NC(=O)N(CC(=O)Nc2sc3c(c2C(=O)OCC)CCCC3)C1=O	0.178571	0.1875	0.588235	1.40734	1.16107	2.65026
C[C@@H]1CCCCN1S(=O)(=O)c1cccc(C(=O)NCc2ccccc2S(=O)(=O)N(C)C)c1	Cc1ccc(-c2nnc(CCC(=O)N3CCC[C@@H](c4nc5ccccc5s4)C3)o2)cc1	0.210526	0.222222	0.428571	1.31096	1.27544	2.71314
CCOCCN1CCN(CCOc2ccccc2)C[C@@H]1CC	C[C@@H]1CCCC[C@]12NC(=O)N(CC(=O)N1CCN(c3ccccc3)CC1)C2=O	0.2	0.306122	0.333333	1.3003	1.26956	3.79688
CC(C)/N=C(\NC(C)C)OC(C)(C)C	Cc1ccc(NC(=O)C2CCN(C(=O)c3ccc(Br)cc3)CC2)c(O)c1	0.0819672	0	0.117647	1.53728	1.61345	7.88499
COc1ccc(CC(=O)N2CCC[C@@H](c3noc(-c4cccc(F)c4)n3)C2)cc1OC	COc1cccc(/C=C/C(=O)OC[C@@H]2CCC[N@+]3(C)CCCC[C@H]23)c1OC	0.261364	0.26087	0.466667	1.13768	1.14784	4.80998
Cc1cc(C(F)(F)F)nc2sc(C(=O)Nc3cccc4ncccc34)c(N)c12	COc1ccc(-c2noc(CCCC(=O)Nc3ccc(C)cc3C)n2)cc1OC	0.179775	0.166667	0.5	1.37954	1.36167	3.21223
CCc1ccccc1NC(=O)C[C@@H]1C(=O)NCCN1C(=O)CN1CCN(c2cccc(Cl)c2)CC1	O=C(/C(=C/c1ccccc1)S(=O)(=O)c1ccccc1)c1ccccc1	0.141026	0.171875	0.2	1.48473	1.25653	3.09254
N[C@@H](CC1CCC1)c1ccc(F)cc1	C[C@@H](Sc1nnc(CNC(=O)c2ccco2)n1C)c1nc2ccccc2c(=O)[nH]1	0.105263	0.15625	0.0666667	1.47337	1.44282	6.71351
COc1ccc(-c2noc([C@@H]3CCn4cncc4C3)n2)c(OC)c1	Cc1nn(C)c(C)c1/C=C/C(=O)NS(=O)(=O)/C=C\c1ccccc1	0.121951	0.144928	0.307692	1.47115	1.40515	3.98671
C[C@@H](CNC(=O)Cc1cccc(O)c1)Oc1ccc(F)cc1	Cn1ccnc1[C@@H](NC(=O)c1cc(C(F)F)nn1C)C1CC1	0.150685	0.15	0.333333	1.28993	1.45281	4.03184
O=C(NC1CC1)[C@@H](Cc1ccccc1)NS(=O)(=O)c1cc(Cl)ccc1Cl	COc1ccc(S(=O)(=O)N(CC(=O)N[C@H](C)c2cccc(Br)c2)Cc2ccccc2)cc1Cl	0.292683	0.365385	0.7	0.922632	0.916596	2.20408
C[C@H](C#N)C(=O)N1CC[C@]2(C1)CN(C(=O)[C@@H](C)C#N)c1ccccc12	CCN1CCC(N2CCOc3c(cc(-c4cc(C)c5c(OC)ccc(OC)c5n4)cc3OC)C2)CC1	0.1	0.134328	0.25	1.45404	1.16608	3.90942
CC[C@H](Nc1nnnn1-c1ccccc1)C(=O)NC[C@H]1CCCO1	Cc1cnn(C[C@@H]2CCCN2C(=O)c2n[nH]c3c2CCC3)c1	0.238095	0.202532	0.375	1.30265	1.29294	4.09555
Cc1cc(Cc2ccccc2)cc([C@@H]2CN(Cc3cn(C)nc3C)CCO2)n1	O=c1/c(=C\c2cc(Cl)ccc2O)sc2n1[C@H](c1cccs1)C1=C(N=2)c2ccccc2CC1	0.14433	0.10989	0.266667	1.43048	1.45454	3.89284
CCN(C[C@H]1CCCN(CCc2cccc(F)c2)C1)C(=O)CCN1CCCC1=O	N#Cc1c(Cl)nsc1NC[C@H](O)COc1ccc(F)cc1	0.122222	0.126761	0.2	1.51521	1.21031	4.75634
O=[N+]([O-])c1cccc(-c2ccc([C@@H]3[C@@H](c4ccccn4)NC(=S)N3c3ccc(Br)cc3)o2)c1	CN(CCn1cncn1)C[C@H]1CCCN1c1cccnn1	0.153846	0.186667	0.230769	1.39284	1.28129	5.51257
COc1ccc(Cl)cc1NC(=O)NCc1c(C)nn(C)c1C	CCc1ccccc1N1C(=O)/C(=C\c2ccc(F)cc2)SC1=S	0.113924	0.142857	0.5	1.50226	1.48695	3.15409
CCCC(=O)N1CCN(c2nc3ccc(Br)cc3s2)CC1	CC1=CC[C@@H]2C(=O)N(N(C(=O)c3ccc(Cl)cc3Cl)[C@@H](C)C(=O)c3ccc(Cl)cc3)C(=O)[C@H]2C1	0.146341	0.116667	0.4375	1.40827	1.57983	3.58637
COCCN1CC[C@H](N2CCCN(C(=O)c3ccc4c(c3)OCO4)CC2)C1=O	CCCCn1c(SCC(=O)Nc2ccc(C#N)c(Cl)c2)nc2cc(S(N)(=O)=O)ccc21	0.148515	0.125	0.3	1.36272	1.38679	3.14364
C=CCN(CC=C)C(=O)c1cc(C2CC2)[nH]n1	CC[C@H](C(=O)NC[C@@H]1CCCN(C(C)C)C1)c1ccccc1	0.144928	0.142857	0.454545	1.43614	1.3833	4.59709
CC1=C2[C@@H](CC1)[C@@H](C)CC[C@H]1[C@@H]2C1(C)C	CCCn1cc(CNC[C@H]2CCO[C@@H]2c2cnn(C)c2)cn1	0.0909091	0.127273	0	1.36571	1.3677	9.34186
CCC[C@@H](N)C(=O)N1CCC[C@@H](Oc2ccc(Cl)cn2)C1	c1ccc2[nH]c(CN3CCCO[C@@H](Cn4cccn4)C3)nc2c1	0.168675	0.19403	0.166667	1.2663	1.35163	4.7846
COC(=O)c1c(NC(=O)c2c(OC)cccc2OC)sc(C)c1-c1ccccc1	COc1ccc(Cl)cc1S(=O)(=O)Nc1cccc(O)c1	0.278689	0.2	0.3125	1.27508	1.25077	3.04494
Cc1ccc(-n2ccn3c(SCC(=O)N4CCN(c5ccc(F)cc5)CC4)nnc3c2=O)cc1C	CCOc1ccc(N(CC(=O)N(Cc2ccc(Cl)c(Cl)c2)[C@H](C)C(=O)NC2CCCC2)S(=O)(=O)c2ccccc2)cc1	0.16	0.219178	0.466667	1.45487	1.28438	2.35337
C=CCNC(S)=NN=Cc1cc(Br)c(O)c(OC)c1	Cc1nnc(SCc2c(Cl)cccc2[N+](=O)[O-])s1	0.0769231	0.12	0.1875	1.41924	1.4652	5.71634
Cc1c(C(=O)Nc2nccs2)sc2nc3n(c(=O)c12)CCCCC3	CN(Cc1ccc2c(c1)OCO2)[C@@H](C(=O)NC(N)=O)c1ccccc1	0.127907	0.0958904	0.333333	1.45569	1.52892	3.56871
COC(=O)c1ccccc1NC(=O)CSc1nncn1-c1cccnc1	COCCNC(=O)c1sc2ccccc2c1C[C@@H]1CCCN1C(=O)c1c[nH]nc1C	0.180851	0.166667	0.45	1.33032	1.40037	2.92556
COc1cc(NC(=O)c2ccoc2)ccc1NS(C)(=O)=O	C[C@H](O)c1cccc(NC(=O)c2nn3c(c2Cl)N[C@H](c2cccs2)C[C@@H]3C(F)(F)F)c1	0.204545	0.333333	0.333333	1.21966	1.0423	3.22414
O=c1[nH]c(/C=C/c2cc(Cc3ccccc3Cl)ccc2O)c([N+](=O)[O-])c(=O)[nH]1	CN1CC[C@H](N2Cc3ccc([N+](=O)[O-])cc3C2)C1=O	0.16	0.142857	0.157895	1.14958	1.22132	3.63323
CO[C@@H](C)c1nnc(NC(=O)C2(c3ccccc3F)CC2)s1	O=C(NCc1ccco1)c1c(/N=C\c2ccc(-c3ccc(Cl)c(Cl)c3)o2)sc2c1CCCC2	0.178947	0.223684	0.4375	1.40055	1.40547	4.26747
CCOc1cc(C2C3=C(CC(C)(C)CC3=O)NC3=C2C(=O)CC(C)(C)C3)cc(I)c1OCC(=O)Nc1ccc(C)cc1C	CCOC(=O)CC1=CC(=O)Nc2ncccc2N1	0.207317	0.142857	0.333333	1.2235	1.26145	3.7835
CCCCCOc1ccc(/C=c2/sc3n(c2=O)[C@@H](c2ccc(OC(C)=O)c(OCC)c2)C(C(=O)OCC(C)C)=C(C)N=3)cc1	CCN1C(=O)/C(=C/c2ccc3c(c2)[C@@H](C)CC(C)(C)N3C(C)C)S/C1=N/c1ccc(N2CCOCC2)cc1	0.188034	0.164557	0.333333	1.20599	1.31021	3.30202
Cc1ccc(C)n1-c1nc(CC(=O)NCc2ccc(Oc3cccnc3)c(F)c2)cs1	CC(C)CC(=O)N[C@@H](C(=O)N1CCCCC1)C1CCN(C(=O)c2cccc(Br)c2)CC1	0.168421	0.118421	0.5	1.59068	1.38269	2.83932
C=CCn1c(COc2cccc3ccccc23)nnc1SCC(=O)Nc1cccc(Cl)c1	CC(=O)c1ccc(N2CCS(=O)CC2)nc1	0.155844	0.180328	0.3125	1.55854	1.46402	3.67439
CCOc1cc(/C=C2/SC(=S)N(c3ccccc3)C2=O)cc(I)c1O[C@H](C)CC	CCCS(=O)(=O)N1CCC[C@@H]1C(=O)Nc1ccc(NC(=O)CC(C)C)cc1	0.149425	0.132075	0.461538	1.39637	1.50538	2.97017
CCCc1nn2c(=O)cc(COC(=O)c3ccccc3NC(=O)[C@H](C)Oc3ccccc3)nc2s1	CCOc1cc(/C=C2\NC(=S)N(CC)C2=O)ccc1OCc1ccc(C(=O)O)cc1	0.212766	0.181818	0.388889	1.27718	1.24727	2.8996
CCNC(=O)NCCOCc1ccc(Cl)cc1	C=CCN1C(=O)c2ccccc2N[C@H]1c1cc2ccccc2[nH]c1=O	0.0694444	0.0571429	0.3125	1.45051	1.40703	4.20231
COc1cc(/C=C/C(=O)OCC(=O)Nc2ccccc2C(C)C)cc(Cl)c1OC	CC[C@@H](NC(=O)c1ccc2c(c1)nc1n2CCN(C2CCCCC2)C1=O)c1cccs1	0.132653	0.131579	0.3125	1.53231	1.33782	2.98605
O=S(=O)(c1ccccc1)c1nc(Cc2ccccc2)oc1N1CCOCC1	CCCNC(=O)[C@H](Cc1ccccc1)N(Cc1ccc(Cl)cc1)C(=O)Cc1ccccc1C	0.178082	0.192982	0.142857	1.36931	1.28628	2.90781
O=C(CN1C(=O)COc2ccc(-c3cscn3)cc21)NC1CCCC1	Cc1ccc(C(=O)N2CCOC[C@H]2C#N)cc1Cl	0.1875	0.151515	0.4	1.4091	1.37283	3.51231
CN(C)S(=O)(=O)c1cccc(NC(=O)CNc2cc(C(F)(F)F)ccc2OCC(F)(F)F)c1	CN1C(=O)C([C@H]2c3ccccc3C(=O)N2Cc2ccccc2)C(=O)N(C)C1=O	0.111111	0.16	0.333333	1.5243	1.42019	2.86969
CCOc1cc2c(cc1CNC(=O)[C@@H](NC(C)=O)C(C)C)O[C@@H](C)C2	COc1cccc(F)c1N1CCN(C(=O)c2cccc(O)c2O)CC1	0.125	0.162162	0.3125	1.46204	1.44762	3.50465
CN1C(=S)N(c2ccccc2)C(=O)/C1=C/c1cc(Cl)c(OCc2ccc(Cl)cc2)c(Cl)c1	CCN(CC)CCOc1ccccc1NC(=O)[C@@H]1CCCCC(=O)N1	0.162791	0.138462	0.75	1.53065	1.42422	2.79895
Cc1ccc(OC[C@@H](O)CN2C(=O)N[C@@](C)(C3CC3)C2=O)cc1	COc1ccc(Cl)cc1C1=N/C(=C\c2cc(Br)ccc2OC(=O)c2ccccc2)C(=O)O1	0.0909091	0.134328	0.277778	1.38795	1.33825	3.70035
COCCN1CC[C@@]2(CCC1=O)CN(C1Cc3ccccc3C1)CCN2C	CC(C)OC(=O)COc1ccc(Cl)cc1C=NN1C(=O)[C@@H]2[C@H](C1=O)[C@H]1C=C[C@H]2C1	0.123596	0.189655	0.4375	1.42307	1.29742	3.72599
CCc1cc2c(cc3n2C[C@](C)(C(=O)NC2CCCCCC2)N(Cc2ccccc2F)C3=O)s1	Cc1ccc(S[C@H](NC(=O)CC(C)C)C(Cl)(Cl)Cl)cc1	0.137931	0.0576923	0.538462	1.57591	1.36695	3.45644
O=C(O)c1cccc(-c2ccc([C@@H]3[C@@H](c4ccccn4)NC(=S)N3c3ccc(N4CCOCC4)cc3)o2)c1	CC(=O)NCc1ccc(-c2noc([C@H](C)NC(=O)c3ccccc3)n2)s1	0.177778	0.139241	0.294118	1.28654	1.34975	2.85608
CC[C@H](NC(=O)[C@H]1C[C@H]1C(=O)O)c1ncc(C)s1	Cc1cc(C(=O)N2CCNC[C@@H]2C(F)F)ccc1NC(=O)CC(C)C	0.168831	0.145833	0.375	1.23148	1.46106	3.05896
O=[N+]([O-])c1ccc(S(=O)(=O)CCn2cnc3ccccc32)cc1	COc1ccc2ccccc2c1/C=c1\sc2n(c1=O)[C@H](c1ccc(Br)cc1)C1=C(N=2)c2ccccc2CC1	0.191011	0.225352	0.3125	1.45328	1.33434	3.7168
C#CCNC(=O)c1cc2cc(C)ccc2nc1C	Cc1cc(C)n(CCC(=O)N2CCC[C@@H]2[C@@H]2CCCN2C)n1	0.166667	0.0909091	0.461538	1.33729	1.53711	3.77318
CCCCSc1nnc(C)n1-c1ccc(OC)cc1	CCNC(=O)c1cc2c(=O)n3cc(C)ccc3nc2n(Cc2ccco2)c1=N	0.130952	0.12963	0.2	1.37118	1.33891	3.96522
CCn1c(=O)c(=O)n(CC(=O)N[C@@H](C)c2ccccc2)c2cccnc21	C[C@@H]1CN(Cc2ccc(O)cc2)C[C@H](C)O1	0.123077	0.245283	0.133333	1.38967	1.24301	4.90486
Cc1cc(NC(=O)Cn2nc3c(cc2=O)C[C@H](C)CC3)ccc1Br	COc1ccccc1-c1nc2cc3c(cc2cc1CNCc1cccs1)CCC3	0.11828	0.220588	0.375	1.345	1.29349	3.86645
Cc1cc(F)ccc1Oc1cc(N2CCN(C(=O)C3CC3)[C@@H](C)C2)ncn1	C[C@H]1Oc2ccccc2O[C@H]1C(=O)Nc1ccccc1Cc1nc(-c2cccs2)no1	0.126316	0.129412	0.533333	1.35828	1.187	3.32531
COc1cc(CN(C(=O)CN2C[C@H](c3ccccc3)CC2=O)C2CC2)ccc1OCc1ccc(F)cc1	Cc1ccc(S(=O)(=O)N2C[C@@H]3C[C@H]2CP3c2cccc3ccccc23)cc1	0.176471	0.211268	0.166667	1.35436	1.2574	3.14609
C[C@H](C(=O)NCCN(C)c1ccccc1)N(c1cc(Cl)cc(Cl)c1)S(C)(=O)=O	O=C(O)COc1c(Cl)cc(C=Nn2c(-c3cc4cc(Cl)ccc4o3)nc3ccccc3c2=O)cc1Br	0.186813	0.116667	0.277778	1.39366	1.4796	3.18766
CC(C)CCC[C@@H]1CN(S(=O)(=O)c2ccsc2)CCO1	O=C(CCCn1c(=O)oc2ccccc21)Nc1cccc2ncccc12	0.119048	0.114286	0.0588235	1.3966	1.32271	4.7857
CC[C@H](C)NC(=O)[C@@H](C)N(Cc1ccc(Cl)cc1Cl)C(=O)COc1ccc(C(C)C)cc1	C[C@@H](C(=O)NC(C)(C)C)N(C(=O)c1snc(C(N)=O)c1N)c1ccc(F)c(Cl)c1	0.22619	0.227273	0.538462	1.14905	1.16024	2.83639
CC(C)[C@H](NC(=O)c1ccccc1Cl)C(=O)N1CC[C@H](C(C)(C)C)[C@H](O)C1	CC(=O)NCCC(=O)O[C@H](C)C(=O)Nc1ccc([N+](=O)[O-])cc1Cl	0.164557	0.0967742	0.388889	1.3301	1.4827	2.82265
CCN(CC)S(=O)(=O)c1cc(C(=O)Nc2ccc(C(C)=O)cc2)ccc1Br	O=C(NCc1ccc2c(c1)OCO2)C1=Cc2cc(-c3ccccc3)ccc2OC1	0.186667	0.196429	0.384615	1.37365	1.36384	2.81442
CCOc1ccc(CC(=O)N2CCC(c3cc(N(C)C)nc(-c4cccnc4)n3)CC2)cc1	CO[C@H](C)c1cccc(-c2cc(N)ncn2)c1	0.179487	0.236364	0.357143	1.18052	1.07042	4.91364
CCCCOC(=O)c1ccc(NC(=O)CCCC(=O)OCC(=O)Nc2cccc(Cl)c2Cl)cc1	C[C@H]1CN(C(=O)n2ccnc2)c2ccccc2O1	0.123457	0.140351	0.4	1.4868	1.44063	3.4159
CC[C@H](NC(=O)c1cc(C)ccc1O)c1ncnn1CC	O[C@H](CN1CCC(CNCCn2cncn2)CC1)c1ccccc1	0.166667	0.216667	0.25	1.25382	1.16284	4.35264
NC(=O)c1c(NC(=O)/C=C/c2ccc(-c3cc(Cl)cc(Cl)c3)o2)sc2c1CCCCC2	COc1cccc(-c2csc3c(=O)[nH]c(N4CCC[C@H](C(=O)NC5CC5)C4)nc23)c1	0.161616	0.202381	0.4	1.284	1.2021	3.47645
O=C(CCCCCCCCN1C(=O)c2ccccc2C1=O)NC1c2ccccc2-c2ccccc21	CCC(CC)(CO)CN(C)S(=O)(=O)c1cc(-c2cc[nH]n2)oc1C	0.106667	0.0925926	0.117647	1.35189	1.47028	5.4428
O=C(NC[C@@H]1Cc2cc(Cl)cc(-c3ccc4[nH]ccc4c3)c2O1)c1cccc(N2CCNC2=O)c1	O=c1c(Cl)c(NCc2ccc(-n3ccnc3)nc2)cnn1Cc1ccccc1	0.130841	0.116505	0.375	1.27982	1.47295	3.50613
CCOc1ccc(OCC)c(Nc2c(C(=O)N3CCCCC3)cnc3ccc(F)cc23)c1	COc1cccc(CNC(=O)CC[C@H]2CCCN(C(=O)C3CCOCC3)C2)c1	0.252874	0.333333	0.6	1.36205	1.16452	3.01978
Cc1ccc(C(=O)NCCn2cccc2-c2nc(-c3ccc4c(c3)OCO4)no2)cc1	COC(=O)c1ccc(C(=O)NC(=S)Nc2ccc3nc(C)sc3c2)cc1	0.219512	0.273973	0.666667	1.34574	1.24517	2.9944
CCCCC(=O)N1CC[C@]23C(=O)N(CC(=O)NCCCOc4cccc(c4)[C@H]12)c1ccccc13	CCN(c1ccc(NC(=O)CN2C(=O)N[C@@](C)(c3ccccc3Cl)C2=O)cc1)C(C)C	0.222222	0.208333	0.466667	1.15386	1.22619	2.40153
COc1ccc(OC)c(CC(=O)N2CCc3c(cnc(C)c3CNC(=O)c3cncs3)C2)c1	Cc1ccc(NC(=O)/C=C\c2ccc(F)c(Cl)c2)cc1S(=O)(=O)N1CCOCC1	0.166667	0.21519	0.470588	1.42614	1.25536	2.56862
O=C([C@H]1CC[C@@H](O)CC1)N1C[C@@H](CN2CCCCC2)[C@@H](CO)C1	Cc1cc(S(=O)(=O)O)ccc1/N=N/c1ccc(/N=N/c2cc(S(=O)(=O)O)c3ccccc3c2O)c(C)c1	0.0547945	0	0.0666667	1.4753	1.5208	6.30303
CCNC(=S)N1CCN(C(=O)[C@H]2CCCO2)CC1	CC(C)(C)OC(=O)N1CCN(C(=O)[C@H]2CCCN(c3ncccn3)C2)CC1	0.234375	0.375	0.545455	1.10299	0.901538	3.50219
COc1ccccc1CNC(=O)[C@@H](C)Oc1ccc(-n2cnnn2)cc1	Cn1nccc1/C=C\c1nc(O)c2cc(Br)sc2n1	0.0963855	0.115942	0.125	1.43253	1.45071	6.05265
CCOc1ccc(N2C(=O)/C(=C/c3ccc(OCC(=O)Nc4ccc(Cl)cc4Cl)c(OC)c3)SC2=S)cc1	Cc1ccc(-n2nc3c4cc(C(=O)NC5CCCCC5)ccc4[nH]cc-3c2=O)cc1C	0.174757	0.195122	0.333333	1.43739	1.28691	3.12053
Cc1ccc(C(C)C)c(O[C@@H](C)C(=O)NCc2nc(-c3cccc(Cl)c3)no2)c1	COc1ccc(COc2cccc(OCC3CC3)c2-c2cc(C3CCN(C(=O)OC(C)(C)C)CC3)c(C(=O)OC(C)(C)C)c(N)n2)cc1	0.168224	0.202703	0.388889	1.31637	1.16949	3.30868
O=C(Nc1nnc(C2CCCCC2)s1)C1CCC1	CN1C(=O)Cc2cc(C(=O)CSc3ncnc4c3cnn4-c3ccccc3)ccc21	0.0987654	0.101266	0.428571	1.53326	1.46319	4.31804
CC[C@@H](C)C(=O)NCCCN1CCN(C)C[C@H]1c1ccccc1	Cc1sc2nc(CS[C@@H](C)C(=O)NC[C@@H]3COc4ccccc4O3)[nH]c(=O)c2c1C	0.204545	0.112676	0.352941	1.37184	1.51274	3.51824
Cn1c(Cn2cncn2)nnc1C1CCN(C(=O)c2cccc(F)c2)CC1	Cc1cccc(NC(=O)COC(=O)c2ccc(N3C(=O)[C@@H]4CC=CC[C@H]4C3=O)cc2)c1	0.166667	0.184211	0.294118	1.46192	1.29355	3.27491
CCCn1nc(NC(=O)c2cccc(C)c2)c2cc3cc(OC)ccc3nc21	COc1c(C)cc(C(=O)[C@@H]2CCCN(Cc3ccco3)C2)cc1C	0.197674	0.169231	0.388889	1.37685	1.3225	3.55705
Cc1cnn(CCN[C@@H](C)C(=O)N2CCCC2)c1	CCOC(=O)c1c(CN2C(=O)c3ccccc3C2=O)oc2cc(Br)c(OC)cc12	0.139241	0.101695	0.25	1.52343	1.38045	3.65902
CCOc1ccc2nc(N3CCC[C@@H](C(=O)N[C@H](C)c4ccc5c(c4)OCCO5)C3)sc2c1	Cc1ccc(Oc2ccc(NC(=O)CCCC(=O)OCC(=O)Nc3cc(C(F)(F)F)ccc3Cl)cc2)cc1C	0.148148	0.146341	0.4375	1.39226	1.35498	2.80788
Cc1ccc(CN(C(=O)Cc2ccccc2C)[C@H](Cc2ccccc2)C(=O)NC2CCCCC2)cc1	CCNc1nc(Nc2ccc(OC)cc2OC)cc(C(F)(F)F)n1	0.128205	0.173077	0.230769	1.61461	1.40763	3.95784
Cc1ccc(N2C[C@@H](c3nc(-c4ccc(Br)cc4)no3)CC2=O)c(C)c1	CCOC(=O)c1ccc(N/C=C2/C(=O)NC(=O)N(c3cccc(OC)c3)C2=O)cc1	0.16092	0.20339	0.375	1.39359	1.17557	2.86397
O=C1[C@@H]2CCCN2[C@@H](c2ccc(Cl)c(Cl)c2)N1c1nccs1	COC[C@H]1CN(Cc2cccs2)Cc2ncn(C)c21	0.175676	0.2	0.2	1.26799	1.29277	4.47962
O=C(NCc1cccnc1)[C@H](c1ccccc1)N(Cc1ccc(F)cc1)C(=O)COc1ccccc1	CCS(=O)(=O)Nc1cccc(C2=NN(S(=O)(=O)c3ccccc3)[C@H](c3ccccc3)C2)c1	0.142857	0.149254	0.214286	1.4239	1.36588	2.47182
COc1ccc(CN2CCN(S(N)(=O)=O)CC2)cc1CN1CCCC1	C[C@@H](Cc1ccco1)NC(=O)NCCN1CCOCC1	0.166667	0.203704	0.142857	1.28065	1.26889	4.43603
Cc1ccc(S(=O)(=O)N2CCN(C(=O)c3csc(-c4ccc(Cl)cc4)n3)CC2)cc1	CC(C)n1cnc([C@@H]2CN(S(C)(=O)=O)c3ccc(C(=O)NCCc4ccncc4)cc32)n1	0.153846	0.107143	0.466667	1.37107	1.41544	2.98433
CCOc1ccc(S(=O)(=O)N(CC(=O)Nc2ccccc2SCC)c2ccc(C)cc2)cc1	CCCc1nc(N2CCc3c(c(CO)nn3C)C2)c2cnn(C)c2n1	0.111111	0.0819672	0.1875	1.49696	1.48535	4.49577
CCNC(=S)N/N=C\c1cccc(OCC)c1OCC(=O)O	CCCCOc1ccc(/C=N/c2nc(-c3ccc(C)cc3C)c(-c3ccc([N+](=O)[O-])cc3)s2)cc1	0.172414	0.1	0.157895	1.26133	1.30755	4.06099
Cc1cc(=O)n(CC(=O)NCc2ccc(F)cc2)c(N2CCOCC2)n1	COc1cccc([C@@H]2CN(C(=O)c3ccn(C)n3)C[C@H]2C(=O)O)c1OC	0.195122	0.223881	0.444444	1.4929	1.29025	3.04078
Cc1ccc(-n2cccc2[C@@H]2[C@@H](c3ccccn3)NC(=S)N2C(C)C)cc1C	CC(=O)c1ccccc1OC[C@@H](O)CNC1CCCC1	0.168831	0.185185	0.133333	1.40458	1.3285	4.57116
Cc1ccc(S(=O)(=O)Nc2nc3cc(C)c(C)cc3[nH]2)cc1	Cc1ccc(C[S@](=O)Cc2ccccc2)cc1	0.183673	0.175	0.181818	1.2842	1.38904	4.04958
COc1ccc(N(CC(=O)NCCOc2ccc(C)c(Cl)c2)S(=O)(=O)c2ccccc2)cc1Cl	C[C@H](CCc1ccccc1)NC(=O)[C@@H]1CCCN(c2nc3c(-c4ccccc4)csc3c(=O)[nH]2)C1	0.152381	0.186047	0.444444	1.48015	1.16672	2.62974
O=C(O)CN1CC[C@H](n2ccc3sccc3c2=O)C1=O	CC[C@@H]1CCCCN1C(=O)CSc1nc2ccsc2c(=O)n1-c1ccccc1F	0.225	0.171429	0.470588	1.0421	1.11263	2.74095
O=C1N[C@H]2CCCC[C@@H]12	CN(C)c1ccc(NC(=O)c2cc3c(n(-c4ccccc4)c2=O)CC(C)(C)CC3=O)cc1	0.09375	0.137255	0.357143	1.30453	1.21397	5.29886
Cc1ccc([C@H](C)NC(=O)C2CCN(Cc3c(F)cccc3Cl)CC2)c(C)c1	O=C(CCc1nc2ccc(F)cc2[nH]1)NC[C@H](c1ccccn1)N1CCOCC1	0.178947	0.191781	0.444444	1.25334	1.2021	3.13581
Cc1nc([C@@H]2OCC[C@@H]2NC(=O)c2cc(Cl)cn2C)n[nH]1	C=C(C)COc1ccc2c(C)c(CC(=O)Nc3cccnc3)c(=O)oc2c1C	0.146067	0.135135	0.533333	1.44793	1.32588	4.04842
CCOc1ccccc1[C@@H]1C(C(=O)OC)=C(C)NC2=C1C(=O)C[C@H](c1ccc(OC)c(OC)c1)C2	CN1CCN(C(=O)C[C@]2(COc3cccc(Cl)c3)CCCN(C(=O)CN3CCOCC3)C2)CC1	0.1875	0.183099	0.2	1.41708	1.43176	3.18243
COc1cc(/C=c2\sc3nc4cc(C)c(C)cc4n3c2=O)cc(I)c1OCc1ccc(Br)cc1	CCc1nc(CN2CCC[C@H](N(C)CCCS(N)(=O)=O)C2)no1	0.1	0.109375	0.2	1.49564	1.5239	4.71484
C[C@@H]1CN(c2ccc(NC(=O)NCCC(=O)N(C)C)cc2)CCO1	CCN(CC)c1ccc(Nc2nc(-c3ccccc3Cl)cs2)cc1	0.146667	0.162162	0.307692	1.31763	1.31432	4.11524
O=C(Nc1ccc2c(c1)CCC2)[C@H]1CCCN1C(=O)c1ccco1	NS(=O)(=O)c1ccc(CNC(=O)Cc2cccnc2)cc1	0.164384	0.166667	0.4	1.40038	1.34614	2.92889
COc1cc(/C=C2/SC(=O)N(c3cccc(Cl)c3)C2=O)cc(Br)c1OCc1ccc(Br)cc1	O=C(/C=C\c1cnn(-c2ccccc2)c1)N1CCC[C@@H]1c1nnc2ccccn12	0.11	0.158537	0.3125	1.42105	1.28334	3.05902
C[C@@H](NCC(=O)Nc1ccncc1)c1ccc(F)c(Cl)c1	Cc1ccc(N[C@H]2c3ccccc3C(=O)N2Cc2ccccc2)cc1F	0.225352	0.28	0.666667	1.27911	1.19758	2.9157
COc1ccc(NC(=O)CCc2cccc(F)c2)cc1NC(=O)c1cccc(F)c1	CC1CCN(S(=O)(=O)c2ccc(Cl)c(C(=O)NCCOc3ccc(C(C)(C)C)cc3)c2)CC1	0.155556	0.253968	0.538462	1.47328	1.22092	2.41056
CCOC(=O)c1ccsc1NC(=O)CSc1nnc(-c2ccc(Cl)cc2)n1CC	Cc1ccc(S(=O)(=O)c2c(N)n(/N=C/c3cccs3)c3nc4ccccc4nc23)cc1	0.164706	0.242857	0.263158	1.33611	1.29546	3.34252
Cc1cc(C)n(C[C@@H]2CCCCN2C(=O)CN(C)C(C)C)n1	CC[C@@H](C)NC(=O)[C@@H](C)N(Cc1cccc(OC)c1)C(=O)CCCOc1ccc(Cl)cc1	0.214286	0.0727273	0.285714	1.41687	1.4861	3.18682
COc1cccc(-c2nnc(SCC(=O)c3[nH]c(C)c(C(C)=O)c3C)n2-c2ccc(C)cc2)c1	CC[C@@H](C)N(Cc1ccc(OS(=O)(=O)c2c(C)cccc2Cl)cc1)C(=O)CC(C)(C)C	0.163043	0.148148	0.3125	1.3465	1.41009	3.85217
CCCc1nc2ccc(Br)cc2c(=O)n1N=Cc1ccc(Cl)cc1	COc1ccc(NS(=O)(=O)c2cccc(C(=O)N3CCN(c4ccccn4)CC3)c2)cc1	0.137931	0.166667	0.1875	1.53154	1.30819	3.5673
COc1ccc2nc(NC(=O)[C@@H]3C[C@@H]3c3ccccc3)sc2c1	CSc1ccccc1NC(=O)[C@H](C)OC(=O)c1cccc(NC(C)=O)c1	0.191781	0.254902	0.466667	1.3442	1.2356	2.84683
Cc1cccc(NCc2cccc(OCCC(C)C)c2)c1C	Cc1cccc(-c2ccc3c(c2)C(=O)N2C[C@H](O)C[C@H]2C(=O)N3)c1C	0.197183	0.12	0.333333	1.32671	1.41249	3.61752
O=C(C1=C(O)C(=O)N(CCCn2ccnc2)[C@H]1c1ccc(F)cc1)c1ccc(Cl)cc1	O=C(Nc1ccc(Cl)cc1)N1CCCN(Cc2cccc3ccccc23)CC1	0.2125	0.194444	0.352941	1.40454	1.34822	3.16876
FC(F)(F)c1cc(-c2ccccc2)nc(SC[C@@H]2COc3ccccc3O2)n1	C=CCOc1ccc(C(=O)C2=C(O)C(=O)N(CCCN(C)C)[C@H]2c2ccc(OCC=C)cc2)cc1	0.105882	0.145161	0.1875	1.51386	1.42224	3.85918
CNc1ncc(CNCc2ccccc2Cl)cn1	CCc1cnc(CN(C)C(=O)c2cc(O)cc(O)c2)s1	0.145161	0.261905	0.214286	1.32533	1.10957	4.50287
CS(=O)(=O)c1cccc(C(=O)O[C@H](C(=O)N2CCOCC2)c2ccccc2)c1	O=S(=O)(Cc1ccc(Cl)cc1)c1nc2ccccc2nc1N1CCN(c2ccccc2)CC1	0.214286	0.210526	0.2	1.24821	1.20617	3.07982
CC(C)CN1CCN(Cc2ccccc2OCC(=O)O)[C@H](C)C1=O	CCOC1CC(CCNC(=O)Cc2cn3ccsc3n2)C1	0.223684	0.109375	0.3125	1.40254	1.50192	3.90595
COC(=O)c1c(C)[nH]c(C(=O)[C@H](C)OC(=O)c2c(C)noc2C)c1C	C#CCOc1c(Br)cc(Br)cc1C=C1C(=O)N(c2ccccc2)C(=O)N(c2ccccc2)C1=O	0.060241	0.0847458	0.181818	1.55512	1.43371	3.73596
CN1CCN(C(=O)c2csc(-c3ccccc3)n2)[C@H](c2ccccc2)C1	CCn1c(=O)sc2cc(NC(=O)CN(c3cccc([N+](=O)[O-])c3)S(=O)(=O)c3ccccc3)ccc21	0.188889	0.197368	0.411765	1.42081	1.27209	2.61896
COC(=O)c1sccc1NC(=O)CCSc1ccc(Cl)cc1	Cc1cc(C)nc(Nc2cc([C@@H]3CCCN(C(=O)/C=C/c4cnc[nH]4)C3)nc(C)n2)n1	0.151163	0.128205	0.25	1.43819	1.38331	3.6736
NC(=O)c1ccccc1NC(=O)CCN1C(=O)c2ccccc2S1(=O)=O	CC/N=C(/S)N1CCc2cc(OC)c(OC)cc2[C@H]1COc1ccccc1OC	0.146667	0.135593	0.235294	1.40593	1.49593	3.88105
Cn1cc(C(=O)c2cc3ccccc3o2)cn1	O[C@]1(COc2ccc(Cl)cc2)COCCN(C2CCCCC2)C1	0.157143	0.138462	0.142857	1.45828	1.4439	5.86012
COCCN1CCN(C(=O)[C@@H]2c3ccccc3C(=O)N(C3CC3)[C@H]2c2cccc(OC)c2)CC1	O=C(NCc1ccc2ncccc2c1)Nc1ccc2c(c1)COC2	0.152174	0.15	0.5	1.50457	1.30465	3.09455
COCC(=O)Nc1cc(NC(=O)c2c(C)nc3sccn23)ccc1OC	C[C@@H](NC1=NS(=O)(=O)c2ccccc21)C(=O)O[C@@H]1CCOC1=O	0.157303	0.157143	0.388889	1.44235	1.39342	3.91516
COc1cccc(NC(=O)Nc2ccc3c(c2)N(S(C)(=O)=O)CCC3)c1OC	Cc1ccccc1OCCC(=O)N1CCO[C@H](c2ncncc2-c2ccnc(N)c2)C1	0.173469	0.153846	0.473684	1.44172	1.45264	3.14425
Cc1cc(NC(=O)CSc2ncc(-c3ccccc3)[nH]2)no1	CC(=O)NC(=S)Nc1ccc(/N=C/c2cc(Cl)cc(C)c2O)cc1	0.139241	0.107143	0.421053	1.38297	1.56679	3.6567
CCOC(=O)C1CCN(c2ncc(-c3ccccn3)c(-c3cccs3)n2)CC1	Cc1cn2c3c(=O)n(C)c(=O)n(C)c3nc2n1-c1ccc(F)cc1	0.116279	0.144928	0.133333	1.51291	1.44185	4.42383
O=C(N[C@@H]1CCN(c2ccc(C(F)(F)F)cn2)C1)c1ccc(Cl)c(Cl)c1	Cc1csc(C/C(N)=N/OCCOc2ccccc2Cl)n1	0.120482	0.177419	0.222222	1.40815	1.33347	3.97033
Cc1c2cc[n+]([O-])cc2c(C)c2c1[nH]c1ccccc12	COc1ccccc1CNS(=O)(=O)c1cccc(C(C)=O)c1	0.134328	0.155556	0.176471	1.37049	1.46839	4.88402
CC1(C)CC(=O)C(=CN[C@@H](Cc2ccccc2)C(=O)O)C(=O)C1	CC(C)[C@]12C[C@@H](O)C[C@H]1C2	0.113208	0.0512821	0	1.27078	1.38569	10.2669
Cc1cc(NS(=O)(=O)C[C@@H](C)c2ccccc2)no1	CCOCCOC(=O)C1=C(C)NC2=C(C(=O)C[C@@H](c3ccc(Cl)cc3)C2)[C@H]1c1cccc(OC)c1OC	0.102273	0.135593	0.111111	1.53676	1.40932	4.21577
C[C@@]1(O)CCOC2(CCN(C(=O)c3ccc(Cl)cc3F)CC2)C1	COc1ccc(CNC(=O)[C@H](C)C2CCN(S(=O)(=O)c3c(C)noc3C)CC2)cc1	0.123596	0.19403	0.466667	1.36218	1.28887	3.48347
COCCNC(=O)c1cccc(OC2CCN(Cc3ccc(C)s3)CC2)c1	C[C@H](NCc1ccccc1N1CCCCC1)C(=O)Nc1nccs1	0.214286	0.191176	0.4375	1.33671	1.25132	3.51727
C[C@](O)(CN1Cc2ccccc2C1=O)C(=O)Nc1cnsc1	CCc1ccc(CCC(=O)N2CCC[C@H]2C(=O)O)cc1	0.146667	0.241379	0.3125	1.39777	1.25963	3.19815
CCc1noc([C@@H](C)N2CC[C@]3(C2)NC(=O)N(C(C)C)C3=O)n1	Cc1cnc(C(=O)NC2CCN(c3nc(C)cc(O)n3)CC2)cn1	0.142857	0.171875	0.538462	1.34792	1.32636	3.70906
Cc1ccc(/C=C\S(=O)(=O)N2CCNC(=O)C2)cc1	O=[N+]([O-])c1cccc2c1O[C@]1(N3CCOCC3)CCCCC1=C2	0.123288	0.142857	0.133333	1.45136	1.36412	4.38453
Cc1nn(CCNC(=O)C[C@@H]2COCCN2)c(C)c1Cl	CC(C)(C)CC(=O)NCc1cccnc1-c1ccccc1	0.138889	0.0714286	0.5	1.34499	1.58621	3.32114
CO[C@H]1CC[C@@H](NC(=O)c2cc(F)c[nH]2)C1	COC(=O)CCn1cnc(-c2ccccc2)c1-c1ccc(-n2cccn2)cc1	0.183099	0.211538	0.333333	1.46208	1.47351	3.56601
CCCN1C[C@@H]2Oc3ccc(C(F)(F)F)cc3C(=O)N(C)[C@@H]2C1	Cc1ccc(-c2cnc(-c3ccccc3C(=O)N(C)Cc3nc4ccccc4c(=O)[nH]3)o2)cc1	0.159091	0.217391	0.333333	1.38139	1.31801	3.35004
C[C@H](Cc1ccccc1F)NC(=O)NCC(C)(C)NS(C)(=O)=O	CCOC(=O)C(=O)N1CCN(c2nc(-c3ccco3)c3c(c2C#N)CCC3)CC1	0.11236	0.047619	0.166667	1.53866	1.44385	4.04112
C=CCOc1ccc(C=Nn2c(CCC)nc3ccc(Br)cc3c2=O)cc1I	COc1ccc(-c2nnc(SCC(=O)Nc3cc(C)c(Cl)cc3OC)n2CC(C)C)cc1	0.153061	0.178571	0.428571	1.45327	1.28647	3.70236
Cc1ccc([N+](=O)[O-])cc1N/C=C1\N=C(c2ccc(Br)cc2)OC1=O	O=C(NCc1ccc(F)cc1)c1ccnc(N2CCN[C@@H](c3ccccc3)C2)c1	0.0978261	0.128571	0.368421	1.35574	1.47532	3.99547
Clc1cccc(-c2ccnc(Cl)n2)c1	CC[C@H](NC(=O)[C@H](C)N(c1cc(C)ccc1C)S(C)(=O)=O)c1ccc(C)cc1	0.145161	0.146341	0.181818	1.37317	1.41006	3.95676
CCCn1nnc(NC(=S)NC(=O)c2cc(OCC)c(OCC)c(OCC)c2)n1	CNC(=O)c1cccc(CCNC(=O)NCc2ccsc2)c1	0.186667	0.218182	0.357143	1.38304	1.3371	3.50143
COc1ccc(CNC(=O)COc2ccc(-c3ccccc3)cc2Cl)cc1OC	CCNC1(C(N)=O)CCN(c2ncnc3c2N[C@H](c2ccccc2Cl)N3c2ccc(Cl)cc2)CC1	0.22093	0.129032	0.375	1.41369	1.31798	2.98174
CCOc1cc(/C=N/NCc2c(Cl)cccc2Cl)cc(I)c1OCC(=O)O	Ic1ccc(OCCCCCOc2ccc(I)cc2)cc1	0.133333	0.205882	0.272727	1.28355	0.926751	6.23879
O=c1c(=NNc2ccccc2Cl)c(=O)c2ccccc12	Cc1cccc(CSCCCNC(=O)NC2CCNCC2)c1	0.107692	0.173077	0.142857	1.51053	1.13476	4.77516
CS(=O)(=O)N1C[C@H](C(=O)N[C@@H]2C[C@H]3CC[C@H]2C3)Oc2ccc(Cl)cc21	CCOC(=O)c1oc2ccccc2c1COc1cc(OC)ccc1C(N)=O	0.147727	0.112903	0.352941	1.48719	1.51748	3.40948
N/C(=N/c1ncccn1)N1CCCc2ccccc21	COc1ccc(/C=C\C(=O)N2CCN(S(=O)(=O)N3C[C@@H](C)O[C@@H](C)C3)CC2)cc1	0.109589	0.145161	0.117647	1.37608	1.28476	4.88336
C[C@H](O)[C@H](N)C(=O)N[C@H](C(=O)N[C@H](C(=O)O)[C@@H](C)O)[C@@H](C)O	Cc1noc(-c2cccc(NC(=O)c3ccco3)c2)n1	0.114754	0	0.25	1.46304	1.51766	4.35146
CCOc1ccc(C(C)=O)cc1CN(C)Cc1cccc(Cl)c1	CCOc1ccc(/C=C2/SC(Nc3ccccc3OCC)=NC2=O)cc1	0.220588	0.189189	0.333333	1.34823	1.42976	2.8856
C[C@H](CS(=O)(=O)c1ccc2c(c1)NC(=O)[C@@H](C)S2)C(=O)N1CCC2(CC1)OCCO2	C=CCOc1ccc([C@@H]2C(C(=O)OCC)=C(C)N=c3sc(=Cc4ccc(OC)c(OC)c4)c(=O)n32)cc1OCC	0.153846	0.1125	0.333333	1.50326	1.44579	3.38128
COc1ccc(C)cc1C(=O)N1CCCN(CC2CC2)[C@@H](C(C)C)C1	Cc1cccnc1NC(=O)c1csc(-c2cc3ccccc3[nH]2)n1	0.114943	0.128571	0.352941	1.46591	1.41259	3.39826
O=C(O)CC1(CC(=O)N[C@H]2CO[C@H]3[C@@H]2OC[C@@H]3n2nnnc2-c2ccc3c(c2)OCO3)CCCC1	O=C(O)c1ccc2c(c1)C(=O)N(CCN1C(=O)c3ccc(C(=O)O)cc3C1=O)C2=O	0.148649	0.106061	0.533333	1.38071	1.47772	3.89295
CCOc1ccc([C@H](C)NC(=O)c2cccc(N3CCCCS3(=O)=O)c2)cc1OCC	Cc1cccc(O[C@H](C)C(=O)Nc2ccc(S(=O)(=O)Nc3ccccc3)cc2)c1C	0.207317	0.19697	0.727273	1.31779	1.17604	2.48136
C[C@H](c1ccncn1)N(C)C(=O)NCC1(N(C)C)CCCC1	O=C1Cc2cc(S(=O)(=O)Nc3cccc(F)c3)ccc2N1	0.157143	0.166667	0.307692	1.43446	1.40255	5.04643
CS(=O)(=O)c1cccc(C(=O)N[C@H]2[C@@H]3CNC[C@@H]32)c1	CC[C@@H](Oc1ccc(N(C)S(C)(=O)=O)cc1)C(=O)NCCCc1cccc2ccccc12	0.225352	0.211538	0.461538	1.29303	1.40697	2.91424
O=C(COCC(F)(F)F)Nc1nc(-c2cccc(F)c2)cs1	COc1ccc(CN2CCCCC[C@@H]2C[C@H](O)c2ccco2)nn1	0.107143	0.103448	0.176471	1.52693	1.52707	5.20293
O[C@H]1COC[C@@H]1n1cc(Cl)cn1	CCCS(=O)(=O)N1CCC[C@@H](OCc2noc(C)n2)C1	0.121212	0.134615	0.333333	1.25272	1.25267	6.2907
Cc1ncc(C(=O)NCC(=O)N2CCCc3ccccc32)c(C(C)C)n1	Cc1ccccc1Nc1nc(N)nc(COC(=O)CN2C(=O)c3ccccc3C2=O)n1	0.176471	0.191781	0.6875	1.20841	1.18476	2.84718
CCc1nc2ccc(Br)cc2c(=O)n1N=Cc1cc(Cl)c(OCc2ccc(Cl)c(Cl)c2)c(Cl)c1	C[C@H]1CC[C@]2(CCN(c3cccc(S(N)(=O)=O)c3[N+](=O)[O-])C2)C1	0.107527	0.203704	0.153846	1.42526	1.22944	4.95981
NC(=O)c1ccc(NC(=O)CSc2ncccn2)cc1	CCOc1ccccc1C(=O)NCC(=O)N(C)Cc1ccccc1Cl	0.1875	0.272727	0.4	1.25871	1.1785	2.80877
CCOc1ccc([C@@H]2NC(=O)C(O)=C2C(C)=O)cc1	O=C(NC1CCCC1)[C@H](Cc1ccccc1)N(Cc1ccc(Br)cc1)C(=O)CSCc1ccccc1	0.183099	0.203704	0.384615	1.43874	1.415	2.99263
FC1(F)CCNCC1	CCS(=O)(=O)Nc1ccc(C(=O)N[C@H](CC(C)C)c2ccc(OC)cc2)cc1	0.0555556	0	0.0833333	1.39488	1.49642	12.0272
CC(C)C[C@H]1CCN(C(=O)c2ccnc(C(C)C)n2)C1	CCOc1ccc(N(CC(=O)N(Cc2ccc(Cl)c(Cl)c2)[C@H](C)C(=O)NC(C)(C)C)S(=O)(=O)c2ccc(SC)cc2)cc1	0.172043	0.148148	0.307692	1.46001	1.29714	3.5427
CS(=O)(=O)Nc1cccc(NS(=O)(=O)c2cc(Cl)sc2Cl)c1	O=C1CC[C@H](CCNCc2cccc(F)c2)N1C1CCCCC1	0.142857	0.166667	0.272727	1.38976	1.41965	4.21085
COc1cc(C(=O)OCC(=O)Nc2cccc(Br)c2)ccc1OCC(=O)Nc1ccccc1C(F)(F)F	O=C(CN1CCN(Cc2ccsc2)CC1)Nc1cc(Cl)cc(Cl)c1	0.227848	0.333333	0.466667	1.24699	1.02545	3.05221
COC(=O)c1oc(CN(Cc2ccc(OC)cc2)C2CC2)cc1C	CC(=O)N1CCN(c2ncc(F)c(N3CCOCC3)n2)C[C@@H](O)C1	0.171053	0.116667	0.235294	1.46494	1.45074	4.4453
O=C(OCC1c2ccccc2-c2ccccc21)N1C[C@@H]2C[C@]2(C(=O)O)C1	Cc1cccc(NC(=O)[C@@H](C#N)Cc2cccnc2)c1	0.169014	0.185185	0.277778	1.40157	1.34082	3.38376
CCNC(=O)[C@@H](C)N(Cc1ccccc1)C(=O)CN(c1ccc(OCC)cc1)S(=O)(=O)c1ccc(Cl)cc1	Cc1c(O)ccc2c(CN3CCN([C@@H]4CCS(=O)(=O)C4)CC3)cc(=O)oc12	0.159574	0.161765	0.111111	1.4945	1.33871	4.15915
CO[C@@H]1C[C@H](C(=O)NCCS(=O)(=O)c2ccc(F)cc2)CC[C@@H]1O	COc1cccc(-c2ccc(NC(=O)[C@@H]3CCCN(C(=O)c4ccc(=O)[nH]c4)C3)cc2)c1	0.195402	0.268657	0.368421	1.20151	0.959272	2.80351
CC(C)OC(=O)CN1C(=O)S/C(=C/c2cccn2C)C1=O	COc1ccccc1CNC(=O)C(=O)NC[C@H](c1ccco1)N1CCN(c2ccc(F)cc2)CC1	0.142857	0.129032	0.277778	1.45622	1.41181	3.05583
CC1(C)C(=O)Nc2ccc(S(=O)(=O)Nc3cc(-c4ccc5ccccc5c4)[nH]n3)cc21	COc1ccc(C(=O)N(Cc2ccco2)Cc2cc3c(OC)ccc(OC)c3nc2N2CCOCC2)cc1	0.139785	0.182927	0.470588	1.4673	1.39913	3.41846
CCOC(=O)[C@H](C)Oc1c(C=Nn2c([C@@H](C)CC)nc3ccc(Br)cc3c2=O)cccc1[N+](=O)[O-]	Cn1c(Cn2c(=O)sc3ccccc32)nnc1SCc1cccc(C(F)(F)F)c1	0.122642	0.174603	0.4	1.37472	1.20319	3.33849
Cc1ccc(CN2C(=O)NC(C)(C)C2=O)c(OC[C@H]2CCOC2)c1	Cc1c(C(=O)OCC(=O)N2[C@H](C)CCC[C@H]2C)oc2ccccc12	0.179487	0.152778	0.4375	1.37216	1.40363	3.78089
CC(C)NC(=O)NC(=O)COc1ccc(Br)cc1Br	C[C@H](NC(=O)CSc1ncccc1C(=O)O)[C@@H]1C[C@H]2CC[C@H]1C2	0.197183	0.0454545	0.235294	1.21719	1.58986	3.94263
COc1ccc(CCN[C@H](CC(=O)Nc2cccc(C)c2)C(=O)O)cc1	COc1ccccc1NC(=O)CSc1nc(-c2cccs2)c2c(c1C#N)CCCC2	0.218391	0.266667	0.4	1.3601	1.25146	2.9587
C/C(=N/NS(=O)(=O)c1ccc(C)cc1)C(=NO)/C(C)=N/NS(=O)(=O)c1ccc(C)cc1	C[C@@H](c1nc(C2CC2)no1)N1CCC(C(=O)c2ccccc2)CC1	0.119403	0.172414	0.142857	1.456	1.39999	5.5036
C[C@@H](C(=O)N(C)C1CCCCC1)N1CCN(S(=O)(=O)c2ccc(F)cc2)CC1	CO[C@@H]1CCC[C@@]12CCCN(CC(=O)NCC1CCCCC1)C2	0.208333	0.293103	0.285714	1.34327	1.03007	4.09177
CCOC(=O)n1c2ccccc2c(=O)n1CCO	CN(Cc1ncnn1C1CCCCC1)[C@@H]1CCS(=O)(=O)C1	0.106061	0.0535714	0.181818	1.5033	1.5745	7.09317
O=C1[C@H]2[C@@H](ON(c3ccccc3)[C@H]2c2ccc(F)cc2)C(=O)N1c1ccc(Br)cc1	O=C(Nc1nccs1)[C@@H]1CCCN(C(=O)COC2CCCCC2)C1	0.0595238	0.0684932	0.294118	1.5894	1.48043	3.28224
Cc1c(Cl)cccc1NC(=O)C(=O)NCC1CCN([C@H]2CCSC2)CC1	CCOC(=O)c1sc(-c2ccccc2)cc1NC(=O)COC(=O)CCS(=O)(=O)c1ccc(C)cc1	0.188889	0.202703	0.375	1.47112	1.196	3.3409
O=C(NCc1ccc2c(c1)OCO2)c1cccc2ccccc12	Cc1cc(OCc2nc(C)c(C(=O)Nc3nncs3)s2)ccc1Cl	0.1375	0.171429	0.461538	1.42843	1.33377	3.27815
O=C(CCc1ccsc1)NC[C@@H](O)c1cccc(C(F)(F)F)c1	Cc1nc2ccc(Br)cc2c(=O)n1N=Cc1cc(Br)c(OCC(=O)OC(C)C)c(Br)c1	0.111111	0.122807	0.3125	1.49531	1.53407	3.66577
CCc1c(C(=O)NCC2(C)COC2)[nH]c2ccccc12	O=C(CSCc1ccc(F)cc1)NCCSCc1c(Cl)cccc1Cl	0.202899	0.203704	0.357143	1.3717	1.35822	3.98789
O=[N+]([O-])c1ccc(/C=N\Nc2nc3ccccc3o2)cc1	Cn1c(=O)c2c(ncn2CC(=O)OCc2c(F)cccc2Cl)n(C)c1=O	0.0853659	0.138462	0.210526	1.47818	1.31634	4.69744
COc1ccc(C)cc1NC(=O)Cn1cnc(C)cc1=O	Cc1cc(C)nc([C@@H]2CN(C(=O)C3(N)CCCC3)CCO2)n1	0.146667	0.172414	0.538462	1.24582	1.35643	3.17752
O=C(NC[C@@]1(O)CCOC1)c1sccc1Br	Cc1cc(S(=O)(=O)N2CCCc3ccccc32)ccc1OCC(=O)NCc1ccc(Cl)cc1Cl	0.183908	0.157895	0.4	1.36568	1.29286	3.80098
CCCCCN1CC(=O)N[C@@H]1c1cn2ccccc2n1	CC(C)CCCCCCc1ccc(O)cc1	0.0952381	0.0555556	0.0666667	1.30337	1.45024	5.91919
Cc1cc(C)n(C2CN(Cc3cccc(C(=O)O)n3)C2)n1	CCNC(=O)COc1ccc(CN(C)S(C)(=O)=O)cc1	0.15493	0.0588235	0.125	1.42585	1.42464	3.50602
C[C@H](O)[C@H](O)[C@H](O)C(/C=N/NC(N)=S)=N\NC(N)=S	CCc1ccc(Nc2ccccc2S(=O)(=O)/C(=C/NCc2ccc(C)cc2)C(=O)c2ccc(C)cc2C)cc1	0.0609756	0	0.0588235	1.37096	1.60255	9.31074
CCCCOc1cc(F)ccc1-c1nc(COC)n[nH]1	Oc1ccccc1N1CCN(Cc2csc(Cc3ccc(Cl)cc3)n2)CC1	0.1125	0.163265	0.235294	1.42265	1.35455	4.97561
Cc1ccc(S(=O)(=O)Nc2ccc(NC(=O)[C@@H](C)Oc3ccc(C#N)cc3)cc2)cc1	Cn1c(=O)c2cc(C(=O)Nc3ccc(F)cc3)cnc2n(-c2ccc(F)cc2)c1=O	0.164557	0.258065	0.466667	1.25945	1.17309	2.77572
Cc1c(C(=O)NCCCn2ccc3ccccc32)sc2ncn(C)c(=O)c12	CC(C)c1nn2c(COc3ccc(F)cc3)nnc2s1	0.160494	0.162162	0.307692	1.38595	1.40801	5.11532
Cc1ccc(-n2c(SCC(=O)NCc3ccccc3)nc3c(c2=O)C2(CCCCC2)Cc2ccccc2-3)cc1	C=Cn1cc(CNC(C)(C)c2ccc(Cl)cc2)cn1	0.127907	0.208955	0.363636	1.47223	1.3576	4.07342
CCCc1cc(=O)[nH]c(SCC(=O)Nc2ccc(Br)cc2Br)n1	Cc1cccc(Cc2c(C)nc(C)nc2N2CCN(C(=O)C3CCCC3)CC2)c1	0.156627	0.21875	0.571429	1.40797	1.27547	2.83975
C[C@H]1C[C@@H](NC(=O)N[C@@H]2CCCc3c(F)cc(F)cc32)c2nccn21	Cc1ccc(S(=O)(=O)N(C)CC(=O)NCCOc2cccc(C)c2)cc1	0.104651	0.181818	0.4	1.5351	1.33499	3.89489
CC(C)Oc1ccc(CNC(=O)c2cccc(S(=O)(=O)N(C)C)c2)cc1	Cn1c(=O)oc2cc(S(=O)(=O)N3CCN(C(=O)C4CC4)CC3)ccc21	0.184211	0.116667	0.461538	1.36183	1.44115	3.10019
C[C@H](NC(=O)CN(c1cccc(Cl)c1)S(C)(=O)=O)[C@@H]1C[C@@H]2CC[C@@H]1C2	O=C(Nc1nccs1)c1ccc(Cl)c(-n2cnnn2)c1	0.144578	0.144928	0.615385	1.29708	1.32896	3.93286
O=C(NCCc1ccccn1)Nc1ccc(N2CCCC2)c(F)c1	CCn1c(SCc2cn3ccccc3n2)nnc1-c1ccccn1	0.182927	0.194444	0.214286	1.34212	1.39531	3.57081
Cc1nn(C)c2nc(N[C@H](C)CCCC(C)(C)O)sc12	CCOC(=O)C1=C(C)N=c2s/c(=C3\C(=O)N(C(C)=O)c4ccccc43)c(=O)n2[C@@H]1c1ccc(OC(C)=O)c(OC)c1	0.126316	0.0833333	0.277778	1.40901	1.45089	4.93349
O=C(CN1CCOCC1)N[C@H]1C[C@H](c2cc(O)nc(C3CC3)n2)C1	Cn1ncc2c(N3CCN4C(=O)CNC(=O)[C@H]4C3)nc(C(C)(C)C)nc21	0.134146	0.171053	0.461538	1.19598	1.25005	4.43258
Cc1cc(Br)cnc1N1CCN(Cc2ccccc2)CC1	CCCN1CC2(CCN(C)CC2)C[C@H]1C(=O)NCc1cccc(F)c1F	0.144737	0.214286	0.214286	1.3584	1.28882	3.63279
COC(=O)C1CCN(S(=O)(=O)c2ccc(F)c(F)c2F)CC1	CCCN(CCC)C(=O)c1csc(CN(Cc2ccc(OCc3ccccc3)cc2)Cc2cccc(C(F)(F)F)c2)n1	0.127907	0.117647	0.428571	1.54228	1.52695	3.31094
Cn1cccc1[C@H]1CCCCCN1C(=O)c1cccc(-n2cccn2)n1	N[C@H]1CCC[C@H]1Oc1ccc(F)cc1	0.117647	0.152542	0	1.33551	1.29449	5.68846
C[C@@H](NC(=O)c1ccco1)C(=O)OCc1cccc2ccccc12	CCc1ccc(CCC(=O)N(Cc2cccc(Br)c2)[C@H](Cc2ccccc2)C(=O)NC2CCCCC2)cc1	0.21519	0.230769	0.416667	1.29853	1.30789	2.51127
COc1c(Cl)cc(Cl)cc1C(=O)Nc1sc2c(c1C(N)=O)CC[C@@H](C(C)(C)C)C2	O=C(c1ccncc1Cl)N1CCn2nc([C@@H](O)c3ccccc3)cc2C1	0.157303	0.229508	0.333333	1.18369	1.21392	3.39433
COc1ccccc1CNC(=O)c1cnn(-c2ccc(-c3nc(C(C)(C)C)no3)cn2)c1C	Cc1ccc(Cl)cc1NC(=O)Nc1nnc(N2CCC[C@@H](C)C2)s1	0.127451	0.175676	0.4375	1.44933	1.36933	4.14848
CNc1snc(C)c1C(=O)Nc1cccc(NS(=O)(=O)c2ccccc2)c1	CCO[C@H](C)c1ccc(-c2ncccc2N)cc1	0.0821918	0.137255	0.285714	1.35719	1.42271	4.30296
COc1cccc2c1N[C@H](c1ccc(Cl)c([N+](=O)[O-])c1)[C@@H]1CC=C[C@H]21	NC(=O)[C@H]1CC(=O)Nc2nc(Nc3cc(Cl)cc(Cl)c3)[nH]c(=O)c21	0.152941	0.178571	0.3	1.21997	1.34107	4.2661
CCC[C@H](O)CN(Cc1c(C)nn(-c2ccccc2)c1Oc1ccccc1OC)C[C@@H]1CCCO1	O=C(Nc1cccc(Nc2ccccc2)c1)C12C[C@H]3C[C@@H](C1)CC(n1cnc(Br)n1)(C3)C2	0.141414	0.158537	0.266667	1.46389	1.4137	3.91566
COc1ccc(-n2cc(CNC(=O)N3CCO[C@H](C(F)(F)F)[C@@H]3C)nn2)cc1	C[C@@H]1NCCn2c(COCc3ccccn3)cnc21	0.180723	0.179104	0.25	1.35113	1.39685	5.66226
C[C@@H](C(=O)NC(C)(C)C)N(Cc1ccc(Br)cc1)C(=O)COc1ccc2ccccc2c1Br	Cc1ccc(CN(Cc2ccncc2)C(=O)[C@@H](C)Cn2cccn2)s1	0.222222	0.134328	0.307692	1.30385	1.22895	3.28019
C[C@H](NC(=O)[C@@H]1O[C@@H]2OC(C)(C)O[C@@H]2[C@@H]2OC(C)(C)O[C@H]21)C(=O)O	CCCCc1ccc(C[C@@H](OC)C(=O)O)cc1	0.122807	0	0.384615	1.37776	1.45115	4.49242
C[C@H](NC(=O)CCCOCc1ccccc1)C12C[C@H]3C[C@@H](CC(O)(C3)C1)C2	C[C@@H]1CCCC[C@H]1NC(=O)CCOc1ccc(S(C)(=O)=O)cc1	0.223684	0.327273	0.75	1.34463	1.13018	3.9895
C[C@H]1CO[C@H](CO)CN1S(=O)(=O)c1ccc2c(c1)C(=O)NCC2	Cc1ccc(N2C[C@@H](c3nc4ccccc4n3CC(=O)N3CCOCC3)CC2=O)cc1	0.246914	0.283582	0.470588	1.2467	1.22867	3.52193
CSc1ccc(Cl)c(C(=O)Nc2nc3ccccc3[nH]2)c1	CCCCNC(C)(C)/C(C)=N\O	0.0634921	0	0.117647	1.21372	1.53975	7.35511
CCCCN(Cc1cccc(Cl)c1)S(=O)(=O)N1CCCC1	Cc1cc2c(cc(C(=O)NCC3CC3)n2Cc2ccc(F)c(F)c2)s1	0.213333	0.263158	0.25	1.42252	1.29438	3.98486
COCC(=O)N1CCC2(CC1)C[C@@H](N1CCCCC1)CCO2	O=C(Nc1ccc(F)c(F)c1)[C@H]1CCC(=O)N1S(=O)(=O)c1ccccc1	0.118421	0.116667	0.307692	1.45965	1.54741	4.02239
COC(=O)[C@@H]1CC[C@@H](C)C1(C)C	CCn1c2ccccc2c2cc(NC(=O)c3cc(S(=O)(=O)Nc4cccc(Cl)c4)c(Cl)cc3Cl)ccc21	0.1	0.0217391	0.125	1.46867	1.44865	6.68047
CN(Cc1ccccc1)C(=O)N1CCN(C(=O)CCNC(=O)c2ccc(Cl)cc2)CC1	CNc1nc2c(s1)[C@@H](c1cc(OC)c3c(c1OC)OCO3)CC(=O)N2	0.113636	0.0972222	0.4	1.57919	1.47189	4.22911
CN1C(=O)N/C(=C/c2ccc(F)cc2)C1=O	Cc1cc(N2CCN(C(=O)c3ccncc3)CC2)nc(C(C)C)n1	0.112903	0.12	0.266667	1.37216	1.32643	3.66206
CCCCn1nc(C)c(C(=O)N2CCN(CC(=O)NC3CC3)CC2)c1Cl	COc1ccc(-c2cc(CNC(=O)c3cc(C)on3)no2)cc1	0.219178	0.19403	0.538462	1.38369	1.22902	3.51813
COc1ccc(C)cc1[C@@H](C)Nc1ccccc1C#N	COc1cccc([C@H]2NC(=O)N(C)C3=C2C(=O)N(CCc2ccc(OC)c(OC)c2)C3)c1	0.148148	0.217391	0.357143	1.39001	1.35413	3.40582
CC(C)COCCCNC(=O)Nc1ccnn1C	Cc1nn(CCC(=O)NCc2cccs2)c(=O)c2nn(-c3ccccc3)c(C)c12	0.189873	0.0483871	0.5	1.15972	1.3705	3.85947
O=C(c1ccc(S(=O)(=O)NC[C@H]2CCCO2)cc1)N1CCN(c2ncnc3sc4c(c23)CCCC4)CC1	Cc1ccc(N2C[C@H](Cc3ccccc3)N(C(=O)c3nc(C)c[nH]3)CC2=O)cc1	0.189474	0.2	0.588235	1.48015	1.32528	3.03531
Cc1csc(CNC(=O)c2ccc(Cl)o2)n1	CCCCc1ccc(NC(=O)[C@]23CC[C@](C)(C(=O)C2=O)C3(C)C)cc1	0.19697	0.2	0.3125	1.43144	1.30117	4.34199
CC(C)[C@H](NC(N)=O)C(=O)N(Cc1ccccc1)c1c(N)n(Cc2ccccc2)c(=O)[nH]c1=O	Cc1ccc(Oc2ccc3c(c2)C(=O)N(c2ccccc2C(=O)O)C3=O)cc1C	0.171053	0.185185	0.272727	1.3122	1.23224	2.82901
CC(=O)Nc1ccc(S(=O)(=O)Oc2ccc(Oc3ccccn3)cc2)cc1	O=C(COc1cccc(/C=C2\SC(=S)N(c3ccc(Oc4ccccc4)cc3)C2=O)c1)Nc1ccc(Cl)cc1	0.231707	0.178082	0.571429	1.10835	1.15603	2.80566
COc1ccc(S[C@H](C)C(=O)N[C@H]2CCCc3ccccc32)cc1	C[C@@H]1O[C@@H](O[C@H]2CC[C@H](O[C@@H]3[C@H](C)O[C@@H](c4ccc5c(c4O)C(=O)C4=C(C5=O)[C@@]5(O)C(=O)C[C@](C)(O[C@@H]6CC[C@H](O[C@H]7C=CC(=O)[C@H](C)O7)[C@H](C)O6)C[C@@]5(O)C=C4)C[C@@H]3O)O[C@H]2C)C=CC1=O	0.155963	0.108696	0.277778	1.40512	1.29789	6.81229
C[C@@H](NS(=O)(=O)c1ccc2c(c1)OCCCO2)C(=O)N1CCN(c2ccccn2)CC1	O=C(Nc1ccc(OC(F)(F)F)cc1)c1nn(Cc2ccccc2)c(=O)c2ccccc12	0.144444	0.186667	0.666667	1.38278	1.37822	2.93331
CCCCN(C)C(=O)c1cc(N2CCN(c3cccc(C(F)(F)F)c3)CC2)nc2ccccc12	CC[C@@H](C(=O)NC(C)C)N(Cc1ccc(C)cc1)C(=O)CCCN1C(=O)c2ccccc2C1=O	0.166667	0.150943	0.352941	1.37824	1.42399	2.46947
N#CCOc1ccc(NC(=O)C(=O)N[C@@H](Cc2cccc(F)c2)c2cccc(F)c2)cc1	Cn1ccc(C(=O)N2C[C@H]3C[C@H](OCc4ccccc4)C[C@H]3C2)n1	0.158537	0.241379	0.428571	1.49724	1.21884	3.38824
COc1ccc(CCN2C[C@H]3CCN(c4ncc(C)cn4)CC[C@H]3S2(=O)=O)cc1	Cc1cnc(C(=O)N2CCO[C@H](c3ccccc3)C2)cn1	0.194805	0.214286	0.384615	1.21277	1.26369	4.16551
COc1ccc([C@@H]2Cn3cnc(C(=O)N4CCC(C(=O)Nc5cccc(F)c5)CC4)c3CO2)cc1	CCCC[C@@](C)(OCCC)C(=O)Nc1ccc(OCCN2CCCCC2)cc1	0.241758	0.206349	0.625	1.35987	1.38475	3.46605
CCN(CC)S(=O)(=O)NCCNC(=O)c1ccc(F)cc1F	CCOC(=O)c1cc2c(=O)n3ccccc3nc2n(CCCOC)/c1=N\C(=O)c1ccc2c(c1)OCO2	0.150538	0.0363636	0.357143	1.30701	1.2185	3.44691
Cc1nnc(SCC2=C(C(=O)O)N3C(=O)[C@@H](NC(=O)c4ccc(F)cc4F)[C@H]3SC2)s1	COC(=O)CN1C(=O)S/C(=C/c2cccn2-c2ccc(Br)cc2)C1=O	0.16129	0.180556	0.421053	1.39372	1.2057	3.17866
O=C(NCc1cc2c(cc1OC(F)F)OCO2)Nc1ccsc1Cl	COC(=O)[C@@H](C)OC(=O)c1ccc(-n2cnnn2)cc1	0.128205	0.0526316	0.235294	1.44447	1.50365	5.29369
CC(=O)N1CCCN(C(=O)[C@@H](c2cccc(F)c2)N(C)C)CC1	O=C(NCCOc1cccc(C(F)(F)F)c1)c1ccccc1F	0.176471	0.204082	0.5	1.31328	1.38225	2.70695
CCOC(=O)N1CCC(NC(=O)c2ccc3c(c2)N(Cc2ccc(Cl)cc2)C(=O)c2ccccc2[S@]3=O)CC1	CCn1c(SCC(=O)NC(C)(C)C)nnc1-c1ccc2c(c1)CCCC2	0.229885	0.108108	0.466667	1.28655	1.40312	3.2768
O=c1[nH]c(CN2CCC[C@H]2c2cccc(F)c2)nc2ccccc12	Cc1cccc(C(=O)Nc2nnc(S(=O)(=O)NCCCc3ccc(OC(C)C)cc3)s2)c1	0.125	0.150685	0.235294	1.53069	1.39554	3.15194
Cc1ccc(N2C[C@H](c3nc4ccccc4[nH]3)CC2=O)cc1C	Cc1nn(-c2ccccc2)c(C)c1CN(C)Cc1nc(N)nc(Nc2ccccc2)n1	0.202703	0.2	0.4375	1.39005	1.32467	3.75489
CC[C@@H](C)NC(=O)[C@H](Cc1ccccc1)N(Cc1ccc(Br)cc1)C(=O)CN(c1cccc(Br)c1)S(=O)(=O)c1ccc(C)cc1	Cc1ccc(CN(C(=O)CSCc2ccc(Cl)cc2Cl)[C@H](Cc2ccccc2)C(=O)NC(C)C)cc1	0.445783	0.5	0.727273	0.840072	0.742613	1.52528
O=C(N[C@@H]1CCCN(Cc2ccccc2F)C1)c1cnn(Cc2ccccc2)c1	CCCN1CCN(C(=O)Cn2nc(C)c(C)c2C)[C@H]2CS(=O)(=O)C[C@H]21	0.151163	0.211268	0.357143	1.37247	1.19946	3.66527
CC[C@H](C)NC(=O)c1ccc(CNC(=O)/C=C/c2c(C)nc3sc(C)cn23)cc1	Cc1nc2ccn(Cc3ccccc3)c(=O)c2cc1C(=O)NCc1ccc(Br)cc1	0.247059	0.34375	0.692308	1.19633	1.1158	2.46006
CCn1nc(C)c(NC(=O)CN(C)[C@H](C)c2ccc3c(c2)OCCO3)c1C	C[C@H](CN1CCCCCC1)NCc1noc(C2CCCC2)n1	0.142857	0.126761	0.230769	1.33339	1.30929	5.86492
COc1ccc(NC2=NC(=O)[C@@H](CC(=O)Nc3ccc([N+](=O)[O-])cc3OC)S2)cc1	CC[C@H](C(=O)N1CCN(c2nc3ccccc3c3nnc(Cc4ccccc4)n23)C[C@H]1C)c1ccccc1	0.14	0.19403	0.315789	1.55807	1.25224	2.97265
O=C(O)c1cnn(-c2nc(-c3cccc(F)c3)cs2)c1C(F)(F)F	O=Cc1ccccc1CCC(=O)O	0.123077	0.1	0.285714	1.35333	1.20613	4.24987
O=C(C[C@@H]1CCOC2(CCN(C(=O)c3ccccn3)CC2)C1)N1CCCC1	CC[C@@H](C)NC(=O)[C@H](C)N(Cc1cccc(OC)c1)C(=O)CN(c1ccccc1F)S(=O)(=O)c1ccccc1	0.175824	0.169014	0.3125	1.44992	1.30907	2.58679
O=C(CSc1nc(C2CC2)n[nH]1)Nc1ccc(SC(F)F)cc1	COc1ccc(O)c(C=Nn2cnc3scc(-c4cccs4)c3c2=O)c1	0.0851064	0.140845	0.15	1.50655	1.43602	4.53595
C=CCn1c(SCC(=O)NCc2ccccc2)nnc1[C@H](C)NC(=O)c1ccccc1	Cn1cc(-c2ncnc3c2CCN(C(=O)c2cscn2)CC3)cn1	0.137931	0.126582	0.416667	1.43545	1.38837	3.94367
COc1cccc(CN2C(=O)CCc3c(C)nc([C@H]4CCCNC4)nc32)c1	O=C1[C@@H]2[C@H]3C=C[C@@H]([C@@H]4C[C@H]34)[C@H]2C(=O)N1N=Cc1ccc(-c2cccc([N+](=O)[O-])c2)o1	0.111111	0.135802	0.25	1.45314	1.36044	4.09518
CCCNC(=O)[C@@H](C)N(Cc1c(Cl)cccc1Cl)C(=O)CN(c1ccc(I)cc1)S(=O)(=O)c1ccccc1	CC[C@H]1CCc2c(sc(NC(=O)c3cc(-c4ccccc4C)nc4ccccc34)c2C(N)=O)C1	0.19802	0.208955	0.411765	1.37017	1.29577	2.32377
Cc1cccc2nc(-c3ccccn3)n(CCc3ccccn3)c12	CC(=O)c1cccc(S(=O)(=O)NCc2ccccc2Cl)c1	0.147059	0.137255	0.0666667	1.33673	1.48614	3.43205
COc1cc(OCC(=O)N(Cc2cccc(C)c2)[C@@H](C)C(=O)NC(C)C)ccc1[N+](=O)[O-]	O=C(NC1CCN(Cc2ccccc2)CC1)[C@H]1CC1(Cl)Cl	0.144578	0.291667	0.4	1.39435	1.15193	2.81028
COc1cc(C(=S)N2CCCCC2)cc(Br)c1OC(=O)c1ccccc1Br	CCCNC(=O)[C@@H](C)N(Cc1cccc(OC)c1)C(=O)CSc1ccccc1	0.207792	0.196078	0.428571	1.48639	1.31362	3.30181
NC(=O)C1CCN(C(=O)CCNC(=O)N2CCc3c([nH]c4ccccc34)C2)CC1	CCOC(=O)C1=C(C)N=c2s/c(=C/c3ccccc3O)c(=O)n2[C@@H]1c1ccc(OC)c(Br)c1	0.177083	0.146667	0.28	1.41414	1.43967	3.00273
CC1(C)CC(=O)c2c(C#N)sc(C#N)c2C1	Cc1cccc2sc(N(CCCN(C)C)C(=O)c3ccc(N4C(=O)CCC4=O)cc3)nc12	0.136986	0.145455	0.25	1.33013	1.13136	7.03276
O=C1C[C@@H](c2ccc(Br)cc2)c2scc(-c3cccc(F)c3)c2N1	c1cc(C2CCCC2)sc1CN1C[C@@H]2CCN[C@@H]2C1	0.106667	0.123077	0.272727	1.31873	1.24492	6.14582
O=C(/C=C/c1ccc2c(c1)OCCO2)c1cc(Cl)ccc1OCc1ccccc1	CNC(=O)c1ccc(N(C[C@@H]2CCCO2)C2CCC(C)CC2)c([N+](=O)[O-])c1	0.170455	0.2	0.285714	1.35341	1.24772	3.4345
O=S(=O)(Cc1ccccc1F)N1CCC[C@@H](Oc2ccncc2Cl)C1	CN(C)C(=O)[C@H]1CN(C(=O)CCc2ncc(-c3ccccc3Cl)o2)c2ccccc2O1	0.191011	0.173333	0.294118	1.25571	1.30945	3.212
CC(C)C(=O)N[C@@H](N1CCCCCC1)C(Cl)(Cl)Cl	CS(=O)(=O)CCSc1ncccc1C(=O)NCc1cccs1	0.101449	0	0.384615	1.46644	1.53577	4.82746
Cc1c(Br)ccc(NC(=O)C[C@@H](NC(=O)c2ccccc2)c2ccccc2)c1C	N#C[C@@H]1C(=O)Nc2nc(N3CCCCC3)[nH]c(=O)c2[C@H]1c1cccc2ccccc12	0.104651	0.0985915	0.428571	1.52323	1.37715	2.9382
COCCc1cccc(C)n1	Cn1c(=O)c(CCC(=O)NC[C@@H]2C[C@H]3C=C[C@H]2C3)nc2ccccc21	0.130435	0.0535714	0.214286	1.31342	1.60519	4.38668
O=C(Nc1ncc([N+](=O)[O-])s1)c1ccc2c(c1)C(=O)N(N1C(=O)c3ccccc3C1=O)C2=O	CCc1nnc2ccc(NC(=O)Nc3ccccc3)cn12	0.171429	0.232143	0.529412	1.47655	1.30257	3.2372
COc1ccccc1OCCn1c(C#N)cc(N)c1Cc1ccc(Cl)cc1	O=C(Oc1ccc(-c2cnc3ccccc3n2)cc1)c1cccc(Oc2c(Cl)cccc2[N+](=O)[O-])c1	0.130435	0.15625	0.352941	1.35581	1.14445	3.58119
Cc1ccc(-c2cc[nH]n2)cn1	Cc1cc(OCC(=O)N[C@H](C)c2ccc(S(N)(=O)=O)cc2)ccc1C(C)C	0.145161	0.186047	0.142857	1.30552	1.44689	5.20406
CCCS(=O)(=O)N1CCC2(CC1)O[C@H](C(=O)N(CC)CC)Cn1ccnc12	Cc1ccc([C@@H](C)NC(=O)COc2ccc(C(C)(C)C)cc2Br)c(C)c1	0.091954	0.113208	0.266667	1.56422	1.471	3.63381
CCOc1ncccc1C(=O)N[C@@H]1CCOc2ccccc21	C[C@@H]1CN(C(=O)c2cc(-c3ccco3)cs2)C[C@@H](C)O1	0.175676	0.15625	0.357143	1.28486	1.28244	3.67665
Cn1cc2c3c(cccc31)C(=O)NN=C2	COC(=O)c1ccccc1-n1cccc1[C@H]1[C@@H](c2ccccn2)NC(=S)N1Cc1cccnc1	0.158537	0.136986	0.4	1.3446	1.38854	4.23091
Cc1cc(=O)oc2cc(NC(=S)N3C[C@H](C)O[C@@H](C)C3)ccc12	COc1ccc(C(=O)N2c3ccccc3OC(=O)[C@@H]2CC(=O)Nc2ccccc2)cc1	0.192308	0.181818	0.4	1.3552	1.22873	3.4992
COc1cc(C(=O)OCc2ccc(C)cc2)cc(OC)c1OCC(N)=O	COC(=O)C1=C(N)N(c2cccc(Cl)c2)C2=C(C(=O)[C@H](C(=O)OC)[C@H](c3ccccc3)C2)[C@@H]1c1cccc(Cl)c1	0.205128	0.156863	0.4375	1.36569	1.26206	2.98703
C[C@@H](C(=O)N[C@@H]1CCOc2ccccc21)N1CCc2cncnc2C1	O=C(O)c1cccc(N2CC[C@]3(CCCN(CC4CCC4)C3=O)C2)n1	0.157303	0.195122	0.294118	1.28474	1.3525	3.41442
Cc1ccc(CNC(=O)N2CCC[C@]3(CCc4cnc(C)nc43)C2)cc1	O=C(CN1CCN(CC(=O)N2CCCCC2)CC1)Nc1cccc(F)c1	0.236111	0.311475	0.533333	1.28555	1.12957	3.509
Cc1nc(SCC(=O)OCC(=O)NC[C@@H]2CCCO2)c(C(N)=O)c(C)c1C	C=C(Br)CN1CCCN(C(=O)c2cccs2)CC1	0.139241	0.138889	0.266667	1.46745	1.37692	3.41007
CSCC[C@H](NC(=O)c1nn(C)cc1Cl)C(=O)O	O=C(Cc1nnc(O)c2cc(-c3ccc(F)cc3)nn12)NCc1cccs1	0.158537	0.05	0.4375	1.33897	1.50154	3.706
CCC(=O)Nc1ccc(S(=O)(=O)/N=C2\CCCCCN2C)cc1	Cc1ncc(CNC[C@H](C)N2CCN(C)CC2)n1-c1ccccc1	0.157895	0.186441	0.1875	1.39027	1.32434	4.25854
CCCCNC(=O)c1ccc(NC(=O)c2cccs2)cc1	CC1(C)CC(=O)C2=C(C1)Nc1ccc(Cl)cc1N[C@H]2c1cccc(O)c1O	0.118421	0.14	0.294118	1.52787	1.37939	4.4674
CCn1c2ccccc2c2cc(/C=C3/SC(=O)N(c4ccccc4)C3=O)ccc21	N#Cc1ccc(-n2nc([C@H]3CCOC3)nc2CCc2n[nH]c3c2CCCC3)cc1	0.108696	0.1625	0.294118	1.37901	1.378	4.51765
CC[C@H](C(=O)NC1CCCCC1)N(Cc1ccc(OC)cc1)C(=O)COc1ccc(C(C)(C)C)cc1Br	OCCN1CCN(Cc2ccccc2Oc2cccnc2)CC1	0.152941	0.164179	0.1875	1.40045	1.30691	3.36037
COc1c(C(=O)Nc2ccc(Cl)cn2)ccc2ccccc12	CCc1nc([C@H]2Nc3cc(OC)c(OC)cc3C(=O)N2C)cs1	0.146667	0.142857	0.733333	1.36317	1.31124	3.5473
O=S(=O)(NCC#CCN1CCc2ccccc2C1)c1ccc(Br)s1	CC(=O)CSc1nc(C2CCCC2)nc2c1c(=O)n(C)c(=O)n2C	0.105263	0.102941	0.142857	1.47629	1.3428	4.54468
CCOC(=O)c1cc(-c2cccc(NC(=O)c3cccc(C#N)c3)c2)n(-c2ccc(F)cc2)n1	CCOC(=O)c1c(-c2ccc(-c3ccccc3)cc2)csc1NC(=O)c1ccccc1OC(C)=O	0.267442	0.38	0.571429	1.10646	0.89715	2.27709
COC(=O)c1ccc(CN2CCN(C)[C@H](c3nccn3C)C2)o1	Cc1c(CC(=O)N2CCN(c3ncccn3)CC2)c(=O)oc2cc(O)ccc12	0.188235	0.2	0.315789	1.29875	1.21231	4.67473
O=C(c1ccc(F)c(F)c1)N1CCC[C@@H](Oc2ccncc2)C1	Cc1ccc(C)c(OC(=O)Cc2ccc([N+](=O)[O-])cc2)c1C	0.0945946	0.211538	0.3125	1.44381	1.34544	3.48507
Cc1ccc(Nc2nccc([C@@H]3CCCN(C(=O)C4CCCC4)C3)n2)nc1	CCOC(=O)c1c(NC(=O)CSc2nn3c(=O)c(C(C)(C)C)nnc3s2)sc2c1CCC2	0.132653	0.139535	0.5	1.3711	1.36087	3.49454
COc1cccc(CN(C(=O)CN(c2ccc(Cl)cc2)S(=O)(=O)c2ccc(C)cc2)[C@@H](Cc2ccccc2)C(=O)NC(C)C)c1	COc1ccc([C@@H]2c3c(-c4ccccc4)n[nH]c3C(=O)N2c2cccc(C(F)(F)F)c2)cc1	0.176471	0.123077	0.588235	1.24963	1.1474	2.42292
Cc1ccc(-c2csc3ncn(Cc4cc(=O)n5ccsc5n4)c(=O)c23)s1	Cc1c(Cc2ccccc2)c(=O)oc2cc(OCC(=O)N3CC[C@]4(O)CCCC[C@@H]4C3)ccc12	0.178218	0.208791	0.214286	1.26283	1.3427	3.93054
CC(C)c1cc(C(=O)N2CCN(C[C@H](C)O)CC2)nn1C(C)(C)C	COc1cc(/C=C(\Sc2n[nH]c(C)n2)C(=O)O)ccc1OCc1ccc([N+](=O)[O-])cc1	0.136364	0.135593	0.130435	1.47327	1.33617	4.09086
O=C1C[C@@H](C(=O)NCc2ccccc2)c2c(nc(N3CCC(Cc4ccccc4)CC3)[nH]c2=O)N1	Cc1cc(C)c(NC(=O)CNC(=O)c2ccccc2C(=O)c2ccc(Cl)cc2)c(C)c1	0.139535	0.175676	0.4	1.50206	1.20866	2.52196
Cn1c(C(=O)N2CCOC[C@@H]2C(=O)O)c(Cl)c2ccccc21	CCO[C@H]1C[C@@H](O)C12CCN(C(=O)c1c[nH]nc1-n1cnnn1)CC2	0.180723	0.254237	0.26087	1.3249	1.09556	4.53433
COc1ccc(/N=C2/S[C@@H](C(=O)Nc3cccc(Cl)c3)CC(=O)N2Cc2ccc(OC)c(OC)c2)cc1	Cc1nc(C)c(CN[C@@H]2CCN(c3ncccc3Cl)C2)s1	0.173913	0.162162	0.235294	1.44401	1.38756	3.98273
CC1=C(C(=O)Nc2ccc(C)c(C)c2)[C@@H](c2ccc(Cl)cc2Cl)NC(=S)N1	COc1ccc(-n2c(=O)[nH]c(O)c(/C=N/c3cc([N+](=O)[O-])ccc3OC)c2=O)cc1	0.0957447	0.169492	0.0952381	1.44774	1.33942	3.79064
CC(C)N1CCC(OCCCNC(=O)CC2=C3CCCC[C@H]3N(C(C)C)C2=O)CC1	COC(=O)C1=C(C(=O)OC)[C@]2(C=C(c3ccccc3)O1)Sc1ccccc1N2C	0.1	0.0540541	0.3125	1.4313	1.34579	3.72554
CCOC(=O)CSC1=N[C@@H]2CS(=O)(=O)C[C@@H]2N1c1cccc(Cl)c1	COc1ccc(OC(=O)c2nc(SCc3ccc(F)cc3)ncc2Cl)cc1	0.217949	0.178571	0.533333	1.33672	1.38706	4.43852
C=CC(=O)N1CC(=O)N(Cc2ccccc2)C1	CC(C)[C@H]1CN(C(=O)CCCn2cncn2)CCC(=O)N1CC1CC1	0.173333	0.177419	0.571429	1.14366	1.19733	2.96565
COc1ccc(NC(=O)Nc2ccccc2C)cc1OC	CN(C)c1ccc(Nc2nc(-c3cc4ccccc4oc3=O)cs2)cc1	0.173913	0.2	0.266667	1.27726	1.33803	3.72799
C[C@H]1CCCN(C(=O)c2cccc(CSc3nccn3C)c2)C1	O=C(Nc1cccc2ccccc12)c1ccc(CS(=O)(=O)N2CCCC2)cc1	0.220779	0.242857	0.333333	1.25016	1.16388	3.41658
Cc1n[nH]c(SCC(=O)Nc2ccc(F)cc2F)nc1=O	COc1cc(/C=N\Nc2ccc([N+](=O)[O-])cn2)cc(Cl)c1O	0.130952	0.166667	0.285714	1.4549	1.44797	4.462
O=C(CN1CCCCC1)Nc1ccc(S(=O)(=O)NC2CCCCC2)cc1	COc1ccc(C(=O)c2cn(CC(=O)Nc3ccc(F)cc3F)c3nc(C)ccc3c2=O)cc1	0.192771	0.276923	0.388889	1.41609	1.15515	3.10761
CCc1nc(SCC(=O)N2CCCCCC2)c2ccccc2n1	COCCCNC(=O)[C@@H]1C[C@H]2CC[C@H]1C[C@]21NC(=O)c2ccccc2O1	0.149425	0.123077	0.428571	1.43565	1.50498	3.3687
Cc1cc(C)nc(-n2cc(C(=O)N(C)c3ccc(F)cc3)c(C)n2)n1	O=C1/C(=C/c2ccc(F)c(Br)c2)CS(=O)(=O)c2ccccc21	0.108108	0.12069	0.307692	1.28477	1.32949	4.49292
COCCN(Cc1ccc(C)s1)C(=O)NCC(C)(C)N(C)C	CCSc1nnc(NC(=O)[C@@H](C)N(c2cccc(C)c2)S(C)(=O)=O)s1	0.175	0.0833333	0.375	1.29877	1.41294	4.02747
CCS(=O)(=O)N1CCCc2cc(C(=O)Nc3cccc(OC)c3)ccc21	COc1cccc2c1C[C@@](C(=O)O)(N(C)C(=O)OC(C)(C)C)CC2	0.25	0.25641	0.5625	1.19016	1.09008	3.36212
CCCN(C(=O)/C=C/c1ccc(N(C)C)cc1)[C@@H]1CCS(=O)(=O)C1	Cc1nc(C2(NC(=O)CN3C(=O)[C@@H]4[C@@H](C3=O)[C@H]3C=C[C@H]4C3)CCCCC2)no1	0.135802	0.123288	0.285714	1.46429	1.20439	4.13384
CCN(CC)CCS(=O)(=O)[C@@H]1CCN2C(=O)c3coc(n3)CC(=O)C[C@H](O)C=C(C)C=CCNC(=O)C=C[C@@H](C)[C@@H](C(C)C)OC(=O)[C@@H]12	O=C(Nc1n[nH]c2ccc(C(F)(F)F)cc12)[C@H]1CCCO1	0.122807	0.164706	0.347826	1.39286	1.31503	4.15024
COc1ccc([C@@H](CNC(=O)COc2cc(Cl)ccc2Cl)N2CCOCC2)cc1	CC(C)c1nc2cc(NC(=O)Nc3ccc(S(N)(=O)=O)cc3)ccc2o1	0.154762	0.216667	0.352941	1.47179	1.30897	3.59278
Cc1nn(CC(=O)N2CCO[C@H](c3nc(-c4cccc(C(F)(F)F)c4)no3)C2)c(C)c1C	COc1cc2c(cc1OC)[C@H]1CCCC[C@H]1O[C@@H]2c1ccc(OCc2ccccc2)c(OC)c1	0.170213	0.164557	0.153846	1.48336	1.36147	3.58552
CC(C)c1ccc(NC(=O)[C@@H](Cc2ccccc2)NS(=O)(=O)c2ccc(Br)s2)cc1	CN(C)[C@@H]1C(O)=C(C(N)=O)C(=O)[C@@]2(O)C(O)=C3C(=O)c4c(O)cccc4C[C@H]3C[C@H]12	0.133333	0.134328	0.181818	1.5051	1.44075	4.80089
COC[C@@H]1CN(C(=O)Cn2cc(C)cn2)C[C@H]1c1ccncc1	O=C1CS/C(=N/N=C/c2cn(Cc3ccc(Cl)cc3Cl)c3ccccc23)N1	0.0842105	0.115385	0.294118	1.41463	1.36015	3.79443
CCC(C)(C)NC(=O)c1cc(NS(=O)(=O)c2ccc(OC)cc2)ccc1Cl	COc1cc(C2C3=C(CC(C)(C)CC3=O)N(Cc3ccccc3)C3=C2C(=O)CC(C)(C)C3)cc(Cl)c1Oc1ccc([N+](=O)[O-])cc1[N+](=O)[O-]	0.16129	0.156863	0.352941	1.3737	1.34771	3.08834
CN(C)S(=O)(=O)c1cccc(C2=N/C(=C\c3cccc(F)c3)C(=O)O2)c1	CSCC[C@@H](NC(=O)c1ccccc1)C(=O)OCC(=O)Nc1ccc(C)c(Cl)c1	0.0888889	0.132075	0.4	1.51582	1.3744	3.13084
O=C(CNC(=O)C(=O)Nc1cccc(Cl)c1)Nc1ccccc1Cl	CCCc1ccc([C@@H](C)NC(=O)N[C@H](C)CC)cc1	0.15	0.130435	0.5	1.40975	1.84717	3.2123
Cc1cc(C)c(NC(=O)CN(C)C(=O)C2=Cc3cc(Br)ccc3OC2)c(C)c1	CC(C)C[C@@H]1NC(=O)CN(C(=O)c2cccc3c2CCC3=O)CCNC(=O)[C@H](Cc2ccccc2)NC(=O)[C@H](C)N(C)C1=O	0.115385	0.144578	0.571429	1.41256	1.19973	2.36913
O=C([C@H]1CN(S(=O)(=O)c2ccc(Cl)cc2)c2ccccc2O1)N1CCCc2ccccc21	COc1ccc(CNC(=O)CN2C(=O)N[C@@](C)(c3ccc(Cl)cc3Cl)C2=O)cc1	0.178571	0.223881	0.4375	1.39015	1.37563	2.75098
CCNc1nc(C)cc(NCCNC(=O)c2ccc(OC)cc2)n1	COC(=O)C1=C(C)N(C(C)C)C(=O)/C1=C\c1cc(C)n(-c2cc(Cl)ccc2C)c1C	0.230769	0.116667	0.642857	1.5152	1.46707	3.42816
COc1cccc([C@@H]2Cn3ccnc3CN2C(=O)c2cc[nH]n2)c1	CCCOC(=O)c1cnc2nc(C)ccc2c1Nc1ccc(F)cc1	0.139535	0.15	0.444444	1.4199	1.38054	4.05162
O=C(Oc1ccc(Cl)cc1N1C(=O)[C@@H]2CC=CC[C@H]2C1=O)c1ccco1	Cc1ccc(-c2noc(-c3ccccc3S(=O)(=O)N(C)c3ccc(C)cc3)n2)cc1	0.0886076	0.115942	0.1875	1.36761	1.40125	3.46823
C[C@H](NC(=O)[C@H]1CCCN(S(=O)(=O)Cc2ccc(Cl)cc2Cl)C1)c1ccccc1	O=C1[C@@H]2[C@H]3C=C[C@@H]([C@@H]4C[C@@H]34)[C@H]2C(=O)N1N=Cc1ccc(-c2ccc(Cl)cc2[N+](=O)[O-])o1	0.170213	0.164384	0.4	1.3818	1.35661	3.06715
CCc1nn2c(=O)c(S(=O)(=O)Nc3ccc(OC)c(Cl)c3)c(C)nc2s1	O=C(O)c1cc(Cl)ccc1NC(=S)NC(=O)c1cc(I)cc(I)c1Br	0.152941	0.235294	0.222222	1.43925	1.3496	3.64944
Cc1cc(/C=C/Br)cnc1F	O=C(CNc1ccc(F)c(Cl)c1)N1CCC[C@@H]1c1cccs1	0.117647	0.0869565	0.153846	1.30719	1.50207	5.05447
O=C(Nc1ccncc1)[C@@H]1C[C@H]1c1ccccc1	O=C(NCc1ccc(F)cc1)[C@@H]1CSCN1C(=O)/C=C/c1ccccc1	0.208955	0.225806	0.545455	1.20098	1.10146	2.67335
CN1c2ccccc2N(CCNC(=O)[C@H]2C[C@H]3C=C[C@H]2C3)S1(=O)=O	Cc1cc(Br)ccc1NS(=O)(=O)C[C@H]1CCCCO1	0.118421	0.166667	0.214286	1.39539	1.32624	4.5262
Cc1ccccc1OC[C@@H]1c2ccsc2CCN1C(=O)CN(CC(C)C)C(=O)c1cccc(F)c1	C[C@H]1Cc2ccccc2N1CCCNS(=O)(=O)c1nnc(NC(=O)c2ccc(Cl)cc2Cl)s1	0.162162	0.265823	0.533333	1.28719	1.05187	2.91545
Cc1nc2ncnn2c(NCc2cccc(NC(=O)N(C)C)c2)c1C	CCOC(=O)N1CCC(N[C@@H]2c3ccccc3C(=O)N2[C@@H]2CCC[C@@H](C)[C@H]2C)CC1	0.172414	0.145161	0.5	1.5162	1.50365	3.4961
O=C1C[C@H](NCc2ccc3nonc3c2)CN1CCc1ccccc1	CC(=O)c1ccc(NC(=O)N[C@H]2CO[C@H]3[C@@H]2OC[C@H]3OC(=O)NC2CCCCC2)cc1	0.148148	0.189189	0.4	1.40441	1.33644	3.56979
C[C@@H](Sc1nnc(-c2ccccn2)c(-c2ccccn2)n1)C(=O)c1ccc(N2CCCC2=O)cc1	CCCc1cc(C(=O)NC[C@@H](O)c2ccccc2C(F)(F)F)[nH]n1	0.174419	0.148649	0.315789	1.39035	1.39601	3.54273
CCN1CCCC[C@H]1CNC(=O)N1CCC(OCc2cccnc2)CC1	CNC(=O)c1c(NC(=O)c2nn(-c3ccccc3)ccc2=O)sc2c1CCCC2	0.181818	0.170732	0.333333	1.39254	1.4123	3.60286
COc1ccc(-c2csc(NC(=O)c3cnc4c(cnn4C(C)C)c3)n2)cc1	Cc1ccccc1CN1CCN(C(=O)c2nn(-c3ccccc3)c(C)cc2=O)CC1	0.125	0.166667	0.375	1.44561	1.32109	2.97579
COc1ccc([N+](=O)[O-])cc1N(C[C@H](O)CN1C(=O)C(C)(C)N=C1O)S(=O)(=O)c1ccccc1	Cc1ccc(C(=O)NC2CCN(Cc3nc(-c4ccccc4)no3)CC2)s1	0.189474	0.151899	0.217391	1.47693	1.41027	3.66189
CCc1ccc(C[C@@H](Oc2cc(C)cc(C)c2)C(=O)O)cc1	CC1CCC2(CC1)NC(=O)N(NC(=O)c1cc3c(s1)CC[C@@H](C)C3)C2=O	0.0958904	0.0877193	0.125	1.45118	1.55543	4.17512
CCCn1ncc(C(=O)N2C[C@@H]3CC[C@H](C2)N(Cc2ccccn2)C3)c1C	O=C(CN1CCCc2ccccc21)Nc1ccc(Cl)c([N+](=O)[O-])c1	0.164835	0.197183	0.375	1.49277	1.41905	3.20997
COC(=O)[C@@H](CSCc1ccccc1)NC(=O)COC(=O)CNC(=O)c1ccccc1	O=c1c(Oc2cnn(-c3ccccc3)c2)coc2c(O)c(O)ccc12	0.120482	0.109589	0.125	1.48939	1.48046	3.86093
O=C(NCC1(c2ccc3c(c2)OCCO3)CCCC1)C1CCCC1	CCc1nc(C)c(CN2CCOC[C@@](CC(N)=O)(OC)C2)[nH]1	0.151899	0.177419	0.3125	1.2524	1.29456	4.12653
CCOc1ccc(N2C(=O)C[C@@H](NCc3ccc(Cl)cc3Cl)C2=O)cc1	CC[C@H](C)N(CC(=O)N1CCc2sccc2[C@H]1COc1ccc(C(C)C)cc1)C(=O)c1ccc(F)cc1	0.227273	0.191176	0.583333	1.39543	1.31027	2.67436
C[C@]12C=CC(=O)C=C1CC[C@H]1[C@H]2[C@@H](O)C[C@@]2(C)[C@H]1CC[C@]2(O)C(=O)COC(=O)CCC(=O)NCCc1ccc(F)cc1	COc1ccc(-n2ccn3c(SCc4ccccc4F)nnc3c2=O)cc1	0.152381	0.144578	0.222222	1.43763	1.38611	4.23382
Cc1nn(C)cc1-c1nn(-c2cccc(Cl)c2)c(-c2cn(C)nc2C)c1Cl	CCOc1ccc(N2C(=S)N[C@H](c3ccccn3)[C@H]2c2cc(C)n(Cc3ccco3)c2C)cc1	0.139535	0.2	0.363636	1.27842	1.3749	4.46841
COc1cc(-c2cc(CN(C[C@@H]3CCCO3)C(=O)Nc3ccc(F)c(F)c3)no2)cc(OC)c1OC	CCOC(=O)[C@H]1CCCN(C(=O)c2nn(C(C)C)c(=O)c3ccccc23)C1	0.195652	0.188406	0.4375	1.45516	1.42714	3.31656
C=CCNC(=S)N/N=C\c1ccc(Cl)cc1Cl	CCOC(=O)/C=C\c1ccc(/C=C\C(=O)OCC)cc1	0.2	1	0.1	1.09711	0.0917171	5.01712
CC(C)c1ccc(N2C[C@H](C(=O)N3CC(c4ccccn4)C3)CC2=O)cc1	C/C=C(C)\C=N/O	0.0338983	0	0.0909091	1.45143	1.46861	10.5983
COc1ccc(C(=O)N/C(=C\c2cccs2)C(=O)N[C@H](C)c2ccc(C)cc2C)cc1	Cc1ccc(N(CC(=O)N(Cc2ccc(Cl)c(Cl)c2)[C@@H](Cc2ccccc2)C(=O)NC2CCCC2)S(=O)(=O)c2ccc(F)cc2)cc1	0.165049	0.173333	0.461538	1.39969	1.3108	2.29523
CCCCCCOc1ccccc1/C=C1/C(=O)N(c2ccccc2)N=C1C	CCOC(=O)c1cc(-c2cccc(NC(=O)c3ccc(C#N)cc3)c2)n(-c2ccccn2)n1	0.211765	0.183333	0.466667	1.38356	1.20369	3.0171
CCc1ccccc1C(=O)N1C[C@@H](C(=O)O)C[C@@H](C(=O)Nc2ccc(C)nc2)C1	CN(C)c1ccc(C2SCCS2)cc1	0.125	0.148148	0.1875	1.43783	1.41891	7.99396
O=C(CSc1nc2ccccc2c(=O)n1C[C@@H]1CCCO1)NC[C@H]1COc2ccccc2O1	CC1CCN(C(=O)c2cccc(NC(=O)Nc3cccc(Cl)c3)c2)CC1	0.174419	0.205128	0.375	1.41695	1.34385	2.64218
C/C=C\c1ccc(OC[C@@H](O)CN2C(=O)NC(c3ccccc3)(c3ccccc3)C2=O)c(OC)c1	C[C@@H](NC(=O)CSc1nc(-c2cc3ccccc3oc2=O)cs1)c1ccccc1	0.168539	0.150685	0.315789	1.38467	1.35896	2.62451
c1ccc2c(CNc3ccc4c(c3)OCO4)c3ccccc3cc2c1	COC(=O)c1cccc(NC(=O)[C@@H](C)Sc2ccccc2)c1	0.126984	0.156863	0.363636	1.35174	1.32446	3.28415
C=C(C)COc1cccc(C(=O)NCC2(CO)CCC2)c1	Cc1ccccc1-c1nc2s/c(=C3/C(=O)N(Cc4ccccc4Cl)c4ccccc43)c(=O)n2n1	0.114943	0.153846	0.25	1.55587	1.43274	3.15605
CCCNC(=O)[C@H](CC)N(Cc1ccc(OC)cc1)C(=O)CN(c1ccc(Oc2ccccc2)cc1)S(=O)(=O)c1ccc(C)cc1	Cc1ccc(C)c(N2/C(=N\C(=O)CNC(=O)OC(C)(C)C)S[C@@H]3CS(=O)(=O)C[C@H]32)c1	0.171717	0.104478	0.5	1.41237	1.39851	3.04666
Cc1ccccc1O[C@@H]1CCC[C@H](NCCCCN(C)C)[C@H]1O	CC(C)[C@H](NC(=O)c1ccc(Cl)cc1)C(=O)Nc1ccc(N2CCOCC2)cc1	0.146667	0.16	0.266667	1.51144	1.44051	4.59836
CSCc1c(C(=O)NC[C@@H](c2ccccc2)N2CCCC2)oc2ccccc12	CCCNC(=O)c1ccccc1NC(=O)CCc1ccc(Cl)c(Cl)c1	0.207792	0.222222	0.428571	1.11563	1.23705	2.66948
CCn1c(C)cc([C@H]2[C@H](c3ccccn3)NC(=S)N2CC(C)C)c1C	COc1ccc(C(=O)N2CCN(C(c3ccccc3)c3ccccc3)CC2)cc1COc1ccccc1	0.127907	0.0882353	0.0714286	1.41682	1.386	3.32053
O=S(=O)(O)c1ccc(/N=N\c2c(O)ccc3cc(Br)ccc23)cc1	Cc1nc(-c2ccc(CNC(=O)c3ccccc3[N+](=O)[O-])o2)cs1	0.12987	0.145455	0.105263	1.51457	1.45812	5.22463
Cc1ccc(C)c(NS(=O)(=O)c2ccc(OCC(=O)NC[C@@H]3CCCO3)cc2)c1	COc1ccccc1NC(=O)[C@H]1C(=O)C[C@](C)(O)[C@@H](C(=O)Nc2ccccc2OC)[C@H]1c1ccccc1	0.149425	0.202899	0.5	1.43116	1.2231	2.77225
O=C(Nc1ccc2scnc2c1)c1ccc(CNS(=O)(=O)c2ccc(F)c(Cl)c2)cc1	COc1ccc(-c2nc(Cl)c(C#N)cc2Br)cc1OC	0.120482	0.133333	0.25	1.40792	1.5121	4.13592
Cc1ccc(NC(=O)c2ccc(N3C(=O)C(C)(C)CS3(=O)=O)cc2)c(C)c1	CCOc1ccc(-c2noc(CN(Cc3ccccc3)C[C@H](C)C(=O)OC)n2)cc1	0.111111	0.133333	0.307692	1.50338	1.39424	2.72387
CC(C)N(Cc1c(-c2ccccc2)noc1N1CCCC1)C(=O)c1ccc(C(F)(F)F)cc1	CCc1cc(N2CCC3(CC2)[C@H](C(=O)O)CC(=O)N3C)nc(N(C)C)n1	0.211765	0.151515	0.4	1.41353	1.25485	3.29883
Cc1ccc(C)c(CN2CCN(CCOCCO)CC2)c1	COc1ccc(Nc2ccc3c(=O)c(-c4ccc(OC)cc4)coc3c2)cc1	0.140625	0.14	0.181818	1.47319	1.42965	5.31745
COc1cccc(CSc2nnc(C)s2)c1	Cc1ccc(NC(=O)COC(=O)[C@@H]2C[C@@H]3CCCC[C@H]3N2c2ncccn2)cc1C	0.141026	0.129032	0.357143	1.55395	1.4488	4.22073
Cn1nccc1-c1nn2c(Cc3ccc(OC(F)(F)F)cc3)nnc2s1	COc1ccc([C@H]2C[C@H](c3ccccc3)n3nc(NC(=O)/C=C/c4ccccc4OC)nc3N2)cc1	0.112245	0.144737	0.333333	1.3461	1.35274	4.82067
C=CC[C@]1(CO)CCCN(C(=O)C2(c3ccccc3F)CC2)C1	Cc1ccc(C)c(N=c2cc(Cl)nc(-c3cccc(F)c3)[nH]2)c1	0.1125	0.148936	0.1875	1.31989	1.49239	4.32643
Cn1ncc(N2CCC[C@@H](CC(=O)NCCC3=CCCCC3)C2)cc1=O	CC[C@@H](C(=O)OC)N(C)CC(=O)N1N=C(c2ccco2)C[C@H]1c1cccs1	0.142857	0.0963855	0.235294	1.43061	1.35256	4.22787
Cn1nc(COCc2ccc(F)cc2Cl)c2c1CCN(S(=O)(=O)Cc1ccccc1)C2	Fc1cc(-c2cnn([C@@H]3CCCCO3)c2)c2ncccc2c1	0.164706	0.123288	0.666667	1.44711	1.34062	3.96212
Cc1cc(/C=C\C(=O)NCc2nnc3c(Cl)cc(C(F)(F)F)cn23)c(C)n1-c1ccccc1	Cc1cc(C(=O)N2CCO[C@H]3[C@@H](Oc4ncccc4F)CC[C@@H]32)no1	0.185567	0.154762	0.6	1.34442	1.36921	3.2086
Cc1csc([C@@H](C)CNC(=O)c2cc(CO)ccn2)n1	CSc1ccccc1C(=O)N1CCC(n2cnc3cc(C(F)(F)F)ccc32)CC1	0.154762	0.180328	0.263158	1.43265	1.40647	3.60821
CCn1c2ccccc2c2cc(NC(=O)[C@H](C)N3CCN(S(C)(=O)=O)CC3)ccc21	CCOc1ccc(C(C)=O)cc1COC(=O)c1ccc(S(N)(=O)=O)cc1	0.173333	0.185185	0.222222	1.42254	1.41084	2.82126
O=Nc1c(O)c(S(=O)(=O)O)cc2cc(S(=O)(=O)O)ccc12	CNC(=O)CN(C)c1ccc(OCCOC)cc1	0.1	0.222222	0.133333	1.40819	1.14038	6.15898
O=C(Nc1cccc(Cl)c1)c1nn2c(C(F)(F)F)cc(-c3ccccc3)nc2c1Cl	O=C(c1cc(-c2cccs2)n[nH]1)N1CCN(C(=O)[C@@H]2C[C@H]2c2ccc(F)cc2)CC1	0.149425	0.211268	0.533333	1.33088	1.20952	2.95255
Cc1cc(Cl)ncc1N	C[C@H]1CN(S(=O)(=O)c2ccc(C(=O)Nc3nc4ccc(S(N)(=O)=O)cc4s3)cc2)C[C@H](C)O1	0.0909091	0.0588235	0.222222	1.407	1.45519	6.30956
COc1ccc(N[C@H](C(=O)Nc2nc(-c3ccc(C)cc3)cs2)c2ccccc2)cc1	Cc1cn[nH]c1[C@@H]1COCCN1Cc1cnn(C)c1C	0.0813953	0.0810811	0.333333	1.53663	1.42101	4.91134
O=C(NC[C@@H](c1cccs1)N1CCCC1)c1ccccc1Br	CC(C)NC(=O)N1CCC[C@@H](C(=O)N[C@@H](C)c2ccccc2)C1	0.230769	0.280702	0.636364	1.21668	1.17145	2.8405
CCCC[C@H](CC)C(=O)Nc1ccc([C@@H]2SCC(=O)N2c2ccc(N(C)C)cc2)cc1	O=C(Nc1ccc(C(=O)N2CCN(c3cccc(Cl)c3)CC2)cc1)N1CCOCC1	0.209877	0.207547	0.5	1.32789	1.24876	2.90968
O=C(O)[C@H]1CCCN(C(=O)CCS(=O)(=O)c2ccc3c(c2)CCC3)C1	CC1=CC(C)(C)N(C)c2ccc([C@@H]3[C@H](c4ccccn4)NC(=S)N3c3ccccc3F)cc21	0.117021	0.0864198	0.136364	1.5848	1.42538	3.59671
Cc1cc(NC(=O)c2cccc(NS(=O)(=O)c3ccc4c(c3)OCCO4)c2)no1	O=C(c1ccc(F)c(F)c1)N1CCC(CSC2=NCCS2)CC1	0.129412	0.153846	0.294118	1.4656	1.35526	3.76845
O=C(NCCSCc1cccc(Cl)c1)C1CCN(S(=O)(=O)Cc2ccccc2)CC1	Cc1nc2sc([C@@H](c3ccc(Cl)c(Cl)c3)N3C[C@H](C)C[C@H](C)C3)c(O)n2n1	0.176471	0.176471	0.25	1.4277	1.31855	4.31205
CC(C)(C)CCS(=O)(=O)NC[C@@H]1CCN(C2CC2)C1	Cc1nc(CN)cc(N2CCC[C@@H]2CCc2ccccc2)n1	0.112676	0.136364	0.111111	1.3477	1.27626	5.17755
COc1ccccc1N1C[C@H](C(=O)NCCn2c(C)nc3ccccc32)CC1=O	COc1ccc(C)cc1S(=O)(=O)N[C@@H](Cc1ccccc1)C(=O)NCc1ccc(S(=O)(=O)N2CCCC2)cc1	0.265957	0.202532	0.6	1.22475	1.20324	2.05442
COc1ccc(C)cc1-n1nnnc1SC[C@H](O)COc1ccccc1	CN(C)C(=O)NC1CCN(C(=O)OC(C)(C)C)CC1	0.0789474	0	0.111111	1.55721	1.55	4.30952
COC(=O)c1ccc(NC(=O)CN(c2cccc(Cl)c2C)S(=O)(=O)c2ccc(C)cc2)cc1	CSCc1cccc(NC(=O)N2CCC(OCC3CC3)CC2)c1	0.2125	0.313725	0.470588	1.42286	1.19028	3.52722
Cc1cc([C@H]2CCCN(C(=O)C(C)(C)NS(C)(=O)=O)C2)n[nH]1	CC(C)c1ccc(S(=O)(=O)ON=C2C=CC(=O)C=C2)cc1	0.101449	0.0816327	0.1875	1.28407	1.41319	6.6245
Cc1ncc(CN2[C@H](C)CC[C@@H](C(=O)O)[C@@H]2C)s1	Cc1ccc(-c2csc(NC(=O)COc3cccc([C@@H]4OC[C@@H](c5ccccc5F)C[C@H]4C(C)C)c3)n2)cc1	0.157895	0.136986	0.294118	1.26842	1.33331	3.88455
Cc1cc(NC(=O)Cc2c(Cl)cccc2Cl)n(CCC#N)n1	COCCNC(=O)/C(=C\c1ccc(OC)cc1)NC(=O)c1ccccc1	0.144737	0.222222	0.384615	1.33139	1.28307	3.25345
O=c1oc(-c2ccccc2)nn1C[C@@H](O)c1ccccc1	COc1ccc(OCCNS(=O)(=O)c2ccc(SC)c(C(=O)N3CCCCC3)c2)cc1	0.1	0.128571	0.133333	1.55188	1.30669	3.38109
CC(=O)N[C@@H](Cc1ccccc1)C(=O)N1CC[C@H]2O[C@H]3c4ccc(C)cc4OC(C)(C)[C@@H]3C[C@H]2C1	CCCCCCSc1nc2sc3c(c2c(=O)n1-c1cccc(C)c1)CCC3	0.174757	0.146667	0.266667	1.44703	1.50254	3.80955
COc1ccc(-c2nnsc2C(=O)NCCc2c[nH]c3ccc(Cl)cc23)cc1	CCOc1ccc(CN[C@H](C)C23CC4CC(CC(C4)C2)C3)cc1OCC	0.146341	0.138462	0.230769	1.33968	1.36514	4.75725
O=C(O)[C@H]1COCCN1C(=O)CCc1ccccc1	Cc1csc(CNC(=O)NCc2cccc(N3CCCC3=O)c2)n1	0.175676	0.213115	0.375	1.31306	1.32337	3.1103
CC(=O)c1ccc(S(=O)(=O)N(C)CCOc2ccccc2Cl)cc1	CCCN(CC(=O)NC)S(=O)(=O)C1=Cc2ccccc2CC1	0.231884	0.116279	0.375	1.15219	1.261	3.5174
Cc1ccc(Cn2c(-c3cscn3)nc3ccccc32)cc1	Cc1csc2nc(CN(C)[C@H](C)C3CC3)cc(=O)n12	0.140845	0.134328	0.625	1.33743	1.22288	4.51877
CC(C)CNC(=O)[C@@H](C)N(Cc1ccccc1Cl)C(=O)CSCc1ccc(Cl)cc1Cl	Cc1noc(C)c1C(=O)Nc1nc(-c2ccncc2)cs1	0.125	0.137931	0.384615	1.56738	1.46408	3.40688
Cc1nn(C)cc1CNC(=O)N1CCC[C@H](c2nc(-c3cccnc3)no2)C1	O=S(=O)(Cc1ccccc1F)N[C@@H]1CCOC[C@H]1OCc1ccccc1	0.159574	0.164706	0.0666667	1.31455	1.3044	3.74476
CNc1nc(Nc2cccc(F)c2)cc(C(F)(F)F)n1	Cc1n[nH]c(N)c1-c1ccc(Br)cc1	0.109091	0.228571	0.5	1.34211	1.14533	6.31314
CC(C)CN(Cc1ccncc1)C1CN(C(=O)c2ccco2)C1	COc1ccc(CCNS(=O)(=O)c2ccc(NC(C)=O)c(C)c2)cc1OC	0.123457	0.185185	0.2	1.50495	1.30572	3.07478
COc1ccccc1NC(=O)Cn1nnc(C(=O)Nc2cc(C)ccc2C)c1N	O=C(Nc1ccc(C(F)(F)F)cc1[N+](=O)[O-])C(=O)[C@H]1NC(=S)NC1=O	0.162791	0.245283	0.333333	1.29344	0.966551	2.67835
O=C1S/C(=C/c2cc(Br)ccc2O)C(=O)N1CC1CCCCC1	Cc1cc(F)ccc1NC(=O)CC[C@@H]1CCCN(C(=O)c2cc[nH]c2)C1	0.222222	0.261538	0.315789	1.31844	1.2012	3.327
Cc1ccc(NC(=O)[C@H]2CN3CCC[C@H]3CO2)c(O)n1	C=C1CCCN(Cc2csc(C3CC3)n2)C1	0.169014	0.15942	0.125	1.23506	1.35571	5.7422
CCCNC(=O)[C@@H](CC)N(CCc1ccccc1)C(=O)CCc1ccc(C(C)C)cc1	Cc1nsc(C)c1C(=O)N1C[C@@H](C)Oc2ncccc21	0.141026	0.116667	0.416667	1.52286	1.45125	3.40606
CCCC[C@H](CC)CNC(=O)c1ccccc1N(C)S(=O)(=O)c1ccccc1	O=C(OC[C@@H]1CCCN2CCCC[C@@H]12)c1ccc([N+](=O)[O-])cc1[N+](=O)[O-]	0.117647	0.166667	0.235294	1.42509	1.36554	4.15276
CC(=O)Nc1c[nH]nc1[C@@H]1CCCN(Cc2cn3cc(Cl)ccc3n2)C1	Cc1cc(NC(=O)[C@@H]2CCCN(C(=O)C(C)(C)C)C2)n(CCC#N)n1	0.241379	0.149254	0.529412	1.08075	1.1873	3.35365
Cc1noc(C)c1CN1CCN(S(=O)(=O)c2ccccc2F)CC1	Cn1cnc(S(=O)(=O)N[C@@H](c2nccn2C)C2CC2)c1	0.133333	0.115942	0.444444	1.26642	1.18238	4.96682
Cc1cc(C)n(Cc2cc(C(=O)NCCc3c(C)nn(C)c3C)c3ccccc3n2)n1	CCC(=O)N1c2ccccc2N=C2C[C@@H](c3cccc([N+](=O)[O-])c3)CC(O)=C2[C@@H]1c1ccc(OC)cc1	0.165049	0.109756	0.333333	1.48217	1.44243	2.75388
C=C=C(CC)[C@@H](C(=O)OC)N(CC)CC	CC1(C)CC2=Nc3ccccc3N(C(=S)Nc3ccccc3)[C@H](c3ccc(C(F)(F)F)cc3)C2=C(O)C1	0.0759494	0	0.0526316	1.51168	1.5324	6.44049
COc1cccc(/C=C\C(=O)c2ccc(C#N)cc2)c1OC	CC(C)(C)OC(=O)NCCCCC(=O)c1ccccn1	0.181818	0.148148	0.294118	1.2518	1.66514	4.11737
CCN(CC)CCCCNc1ccc(NCCCCN(CC)CC)c2c1C(=O)c1ccccc1C2=O	Cc1ccc(SCc2nnc(NC(=O)Nc3ccccc3F)s2)cc1	0.176471	0.166667	0.375	1.40995	1.3606	5.08229
Nc1nc2ncn(COCCO)c2c(=O)[nH]1	CC(=O)c1ccc(OC[C@H](O)CN2CCCCC2)cc1	0.151515	0.1	0.190476	1.32647	1.46074	6.88904
C[C@@H]1CN(S(=O)(=O)N2CCCCCCC2)CCO1	CC[C@@H](NC(=O)CCCN(c1ccccc1C)S(C)(=O)=O)c1ccccc1C	0.057971	0.0425532	0.0833333	1.36305	1.4698	5.10442
Clc1ccc(CSc2nc3ccccc3o2)cc1	Cc1nnc(N2CCCC2)nc1Cl	0.115385	0.0851064	0.3	1.22501	1.52945	7.17677
Cc1nc2cc(C(=O)NCc3c(C)ncc4c3CCNC4)ccc2[nH]1	C[C@@H](Oc1ccccc1)C(=O)NC[C@H](O)COc1ccc(C(C)(C)C)cc1	0.130952	0.179104	0.294118	1.4068	1.3628	3.81864
COc1ccc(OC)c(S(=O)(=O)N2CCC(c3c(C)n(Cc4ccccc4C)c4ccccc34)CC2)c1	COc1cccc([C@H]2CC(=O)Nc3nc(N4CCC(C)CC4)nc(O)c32)c1OC	0.206522	0.197183	0.5	1.18188	1.26102	3.31567
COCCNC(=O)c1cc(C(C)C)nc(N(C)C)n1	Cc1cccc(CNC(=O)N[C@H]2CCOC2)c1Br	0.126761	0.05	0.384615	1.35828	1.55958	4.03385
CC[C@H](C(=O)NC)N(Cc1ccc(C)cc1)C(=O)COc1cccc2ccccc12	Cc1ccc(-n2c(=O)n(CCC(C)C)c(=O)c3c2ncn3CC(=O)C(C)(C)C)cc1	0.180723	0.142857	0.428571	1.4306	1.4235	3.12291
CC(=O)c1ccc(-n2c(=O)c3cc(C)ccc3n(CC(=O)NCc3ccco3)c2=O)cc1	COc1ccc(S(=O)(=O)N(CCc2ccccc2)CC(=O)Nc2cccc(C(C)=O)c2)cc1Cl	0.180851	0.173913	0.470588	1.35415	1.2313	2.4768
CC(=O)Nc1ccc(-c2nnc(SCC(=O)N3CCN(c4ccccc4)CC3)n2C)cc1	O=C(O)c1nn(-c2ccc(Cl)cc2)nc1N1CCN(CCO)CC1	0.26087	0.267857	0.333333	1.10575	1.11159	3.81923
CCNC(=O)[C@@H](C)N(Cc1ccccc1F)C(=O)CN(c1cccc(Cl)c1C)S(=O)(=O)c1ccc(C)cc1	O=C1CCCC2=C1[C@@H](c1ccc(Cl)cc1)N1C(=O)CCSC1=N2	0.111111	0.117647	0.333333	1.40853	1.39952	3.59902
Cc1ccc(S(=O)(=O)NO)cc1	CC(C)c1nc(CN2CCOC[C@@H]2c2cccn2C)cs1	0.0967742	0.0487805	0.111111	1.4927	1.52145	5.77152
O=C(Cc1ccncc1)N1CCN(Cc2cccc(F)c2)C(=O)C1	CC(=O)c1ccc(NC(=O)CCn2c(=O)oc3ccc(Cl)cc32)cc1	0.151899	0.213115	0.4375	1.33799	1.21065	3.04727
CCC1(CC)O[C@@H](c2cc(Cl)c(O)c(OC)c2)Nc2ccccc21	CN(Cc1c(Cl)cccc1Cl)c1ncnc2c1ncn2Cc1c(Cl)cccc1Cl	0.146667	0.12963	0.285714	1.3404	1.37008	4.50729
CCOC(=O)C1=C(C(F)(F)F)N=c2s/c(=C\c3cc(Br)ccc3OCc3ccc(Br)cc3)c(=O)n2[C@H]1c1ccc(Cl)cc1	O=C1N/C(=N\c2ccc(F)cc2)S/C1=C\c1ccc2c(c1)OCO2	0.112245	0.179487	0.411765	1.26086	1.14712	3.39992
CCOc1ccc(C(=O)NCc2nc(-c3ccc(OC)cc3)no2)cc1C	C=CCN(C[C@@H](O)CN1c2ccccc2Sc2ccccc21)c1ccccc1	0.0833333	0.166667	0.125	1.44411	1.30992	3.84176
Cc1ccc(C)c(O[C@@H](C)C(=O)Nc2cc(Cl)ccc2Oc2ccccc2)c1	CCc1ccc(CN2C[C@H](NC(=O)CC3CCCC3)C[C@H]2C(=O)OC)cc1	0.144578	0.20339	0.5	1.49838	1.31782	3.22661
Cc1cc(C(F)(F)F)nn1CCC(=O)NC[C@@H]1COC[C@@H](O)[C@H]1O	COc1ccc(CCN(C(=O)c2ccco2)[C@H](C(=O)NC2CCCC2)c2ccco2)cc1OC	0.193182	0.242857	0.4	1.50339	1.22905	4.12827
C[C@@H](C1CC1)n1ncc2cc(C(=O)O)cnc21	COc1ccc(S[C@@H](C)C(=O)NCc2ccco2)cc1	0.1875	0.107143	0.0625	1.37757	1.47982	4.89009
CC(=O)NC1=NN(C(C)=O)[C@]2(S1)C(=O)N(CCCOc1cccc(C)c1)c1ccc(Cl)cc12	C[C@@H]1CCCC[C@]12NC(=O)N(CC(=O)N1CCN(S(=O)(=O)c3cccs3)CC1)C2=O	0.193878	0.205479	0.263158	1.33864	1.18279	2.67637
COc1cc([N+](=O)[O-])ccc1NC(=O)CNC1CCC(C)CC1	COC(=O)CSc1nnc(COc2ccc(F)c(Cl)c2)n1C	0.1625	0.191489	0.375	1.39315	1.39664	3.87938
Cc1noc(Cl)c1CC(=O)N(C)Cc1ccc(F)cc1Cl	Cc1ccc([C@@H](C(=O)NCCC(C)C)N(C(=O)Cn2nnc3ccccc32)c2ccc(C)cc2C)cc1	0.168675	0.236364	0.538462	1.39565	1.24358	3.1623
CCOc1ccc(N2C(=O)[C@@H]3[C@H](c4ccccc4C)N[C@](CCSC)(C(=O)OC)[C@H]3C2=O)cc1	COC(=O)[C@@]1(O)Cc2cc(Cl)ccc2C1=O	0.210526	0.186047	0.388889	1.26762	1.26067	3.58027
C1CC1CO[C@@H]1COC2(CCN(CC3CC3)CC2)C1	CCn1cc(CNC(=O)C[C@H]2C(=O)NCCN2CC(C)(C)C)cn1	0.103896	0.0909091	0.0909091	1.33515	1.33409	8.16465
CC(C)Nc1[nH]c(=O)[nH]c(=O)c1N	Cc1cc(C(=O)CSc2nc3ccccc3c(=O)n2-c2ccccc2)c(C)n1C	0.0757576	0.12963	0.0588235	1.41011	1.21884	5.88937
CCN1CCN(C(=S)c2ccc(OCC(=O)Nc3ccc(C)cc3)c(Cl)c2)CC1	CCCCC(=O)Nc1cccc([C@@H](C)O)c1	0.217391	0.0731707	0.375	1.20302	1.61129	3.35507
Cn1ncc2c1CCC[C@H]2NC1CCCCCC1	CC(=O)c1c(-c2ccco2)c(C#N)c(=S)n([C@@H]2O[C@@H](CO)[C@@H](O)[C@@H](O)[C@H]2O)c1C	0.0843373	0.129032	0.133333	1.4476	1.25708	6.33988
COc1ccc(S(=O)(=O)N(CC(=O)N(Cc2ccccc2C)[C@H](Cc2ccccc2)C(=O)NC(C)C)c2cc(Cl)ccc2OC)cc1OC	Cc1ccc(-n2cccc2[C@@H]2[C@@H](c3ccccn3)NC(=S)N2c2ccccc2)cc1	0.0980392	0.0985915	0.3125	1.39559	1.32865	2.82384
CC(C)[C@](C)(C#N)NC(=O)CNC(C)(C)c1ccc(F)cc1	Cc1ccc(C(=O)NCCN(C(=O)N(C)C)C2CCOCC2)c(C)c1	0.140845	0.0909091	0.545455	1.35044	1.45748	3.565
C[C@@H](c1ccccn1)N1CCNCC1	Cc1cc(C)nc(Nc2ccc([C@@H]3CN(S(=O)(=O)C4CCCC4)CCO3)nc2)n1	0.126761	0.174603	0.4	1.33971	1.18419	5.40335
COc1cc(/C=C2/SC(=O)N(CC(=O)Nc3ccc4c(c3)OCO4)C2=O)cc(I)c1OCc1ccccc1C#N	CC(C)Oc1ccc(CNC(=O)c2cc(S(=O)(=O)N3CCCCCC3)ccc2Cl)cc1	0.126126	0.2	0.533333	1.47994	1.32561	2.48304
CCOc1cc(/C=C2\SC(=Nc3ccccc3)NC2=O)cc(Cl)c1OCc1ccc(Cl)c(Cl)c1	Cc1ccccc1CNC(=O)[C@@H](C)n1nc(C)c2ccccc21	0.126437	0.144928	0.466667	1.50472	1.44011	2.68488
O=S(=O)(c1ccc(Br)s1)N1CCC(Cc2ccccc2)CC1	CCN/C(=N\C)NCCC1=CCCCC1	0.0588235	0.047619	0.1	1.5074	1.53805	7.26088
CCOc1ccccc1NC(=O)[C@@H](OC(=O)/C=C\c1ccccn1)c1ccccc1	CCOc1cc(/C=C2\S/C(=N\c3cccc(Cl)c3Cl)NC2=O)ccc1OCc1ccc(Cl)cc1	0.181818	0.144928	0.4375	1.33615	1.28542	2.37299
COc1ccc(CCC(=O)Nc2ccc(S(=O)(=O)Nc3ccc(C)c(Cl)c3)cc2)cc1OC	COc1ccc(/C=C/C(=O)NCCc2ccccc2)c(OC)c1OC	0.253333	0.306122	0.636364	1.08341	0.907115	2.48203
Cc1ncc(CN(CC(=O)O)C[C@H](C)c2ccccc2)[nH]1	COc1ccc(N(C)C(=O)[C@@H]2CCCN(S(=O)(=O)c3cc(F)ccc3OC)C2)cc1	0.13253	0.114754	0.15	1.55003	1.51101	3.44237
CC(=O)Cn1cnc2scc(-c3ccc(F)cc3)c2c1=O	CC(C)(C)OC(=O)N1CCC[C@@H](Cn2ccc3ccccc32)C1	0.155844	0.105263	0.4	1.44757	1.43451	4.21964
CN1C(=O)/C(=C/c2ccc(OCc3ccccc3C#N)c(Br)c2)S/C1=N/c1ccc(C(=O)O)cc1	COc1ccc2nc(C[C@H]3CN(C(=O)CC(C)(C)C)CC[C@H]3CC(=O)O)[nH]c2c1	0.207921	0.130435	0.32	1.40953	1.38773	3.37395
Cc1ccc(NC(=O)Nc2ccccc2F)cc1OCc1cc(=O)n2cccc(C)c2n1	O=C1c2oc3ccc(F)cc3c(=O)c2[C@@H](c2cccc([N+](=O)[O-])c2)N1c1ccccn1	0.166667	0.171053	0.555556	1.26773	1.14278	2.84072
C[C@H](C(=O)Nc1ccccc1-c1ccccc1)N1C(=O)NC2(CCCC2)C1=O	O=C(O)Cc1cc(C2CCN(C(=O)c3c[nH]c(-c4ccccc4)n3)CC2)n[nH]1	0.223684	0.2	0.315789	1.27891	1.30803	2.88988
NC(=O)C1CCN(CC(=O)NC2(c3ccccc3Cl)CC2)CC1	Cc1cc(C(=O)N2CCCC[C@H]2C)c2c(C)noc2n1	0.19403	0.232143	0.4	1.43455	1.36861	3.47689
COC(=O)[C@H](OC(=O)C[C@@H](C)C(C)(C)C)c1cccnc1	Cc1ccc(OCc2nc(C)c(C(=O)NC(C)C)s2)cc1	0.230769	0.178571	0.384615	1.31397	1.28666	4.01949
CN(C[C@@H](O)CN1CCCC1=O)c1nc(-c2cccs2)nc2scc(-c3ccccc3)c12	N#Cc1ccc(C(=O)Oc2ccc3nc(N4CCCCC4)sc3c2)cc1	0.168421	0.219512	0.368421	1.38017	1.28445	4.24305
CNC(=O)CCC(C)(C)NC(=O)[C@H](C)Cn1cccn1	Cn1nccc1CCN1C[C@@]2(CCOC2)CCC1=O	0.144928	0.125	0.5	1.21713	1.29075	4.05372
CCS(=O)(=O)N1Cc2ccccc2C[C@H]1C(=O)Nc1nc(-c2ccc(NC(C)=O)cc2)cs1	Cc1ccc(C(=O)O)cc1NC(=O)COc1cccc(C)c1C	0.17284	0.222222	0.375	1.38674	1.19972	2.70642
CCOC(=O)c1s/c(=N\N=C\c2ccc(O)cc2OCC)[nH]c1C	Cc1ccc(-c2cnc([C@H]3CC(=O)N(C(C)C)C3)[nH]2)cc1	0.157895	0.163636	0.5	1.42846	1.38853	4.00649
CCOc1ccc2c(c1)[C@@H](SCC(=O)NCCc1ccc(OC)c(OC)c1)CC1(CCCC1)O2	O=C(c1cc2c(nc1O)CCC2)N1CC[C@@](O)(CN2CCOCC2)C1	0.134021	0.148148	0.277778	1.21277	1.35615	3.86978
Cc1nc2sc3c(c2c2nnc(SCC(=O)c4ccc(F)cc4)n12)CC(C)(C)OC3	COc1ccc([C@H]2NC(=S)N=C(N)N2)cc1OC	0.108434	0.151515	0.157895	1.37722	1.50328	5.87874
COc1cccc(C(=O)Nc2cccc(NS(N)(=O)=O)c2)c1F	CCC[C@H](C)NC(=O)[C@@H](C)Oc1cc(Cl)ccc1Cl	0.181818	0.157895	0.7	1.41189	1.62264	3.36814
CCCSc1nnc(CNC(=O)c2ccccc2F)n1-c1ccc(Br)cc1	C=CCn1c(=S)[nH]c2cc(C(=O)Nc3cccc(OC)c3)ccc2c1=O	0.181818	0.224138	0.4375	1.40923	1.17454	2.84322
CN1CC[C@]23c4c5ccc(O)c4O[C@H]2C(=O)CC[C@H]3[C@H]1C5	O=C(NC1CCN(Cc2ccccc2F)CC1)c1ccc(-n2cnnc2)nc1	0.2125	0.128205	0.333333	1.40583	1.50982	6.47024
Cc1ccc(C)c(N([C@H](C)C(=O)NCCOc2ccc(S(=O)(=O)N3CCCCC3)cc2)S(C)(=O)=O)c1	COc1ccc(C[C@@H](C)c2nc(-c3ccc(N)nc3)no2)cc1OC	0.193182	0.123288	0.25	1.47703	1.46462	3.78003
CN(C)C(=S)SCC(=O)O[Sn](c1ccccc1)(c1ccccc1)c1ccccc1	O=C(COc1ccccc1)N1CCC2(CC1)C[C@@H](CCOCc1ccccc1)CCO2	0.194444	0.122807	0.363636	1.22386	1.25442	3.04167
Cn1cc(CNCc2cccc(F)c2F)cn1	Cc1cccc2nc(-c3cccnc3Oc3ccccc3)oc(=O)c12	0.0985915	0.181818	0.4	1.39825	1.46987	3.75702
O=C1Nc2ccccc2S/C1=C\c1cc(Br)c(N2CCOCC2)o1	CC(C)(C)OC(=O)N[C@@H]1CCNCC1(F)F	0.0684932	0.04	0.352941	1.39764	1.41912	5.65532
COC(=O)c1cc(OC)c(OC)cc1NC(=S)Nc1ccc([N+](=O)[O-])cc1OC	CCOC(=O)N1CCN(S(=O)(=O)CCCOc2ccc(F)cc2)CC1	0.118421	0.136364	0.294118	1.47379	1.36104	3.84281
CN(Cc1ccccc1)C(=O)c1nc2ccccn2c1CN1CCCC[C@H]1CO	CC(=O)c1ccc(NC(=O)c2ccc(OC(=S)N3CCC(C)CC3)cc2)cc1	0.189873	0.274194	0.368421	1.28018	1.19215	3.67168
O=S(=O)(Cc1ccccc1)N1CC[C@@H]2NCCC[C@@H]2C1	CC[C@H](C)C(=O)Nc1cc(S(=O)(=O)NC(C)(C)C)c(F)cc1F	0.117647	0.0769231	0.272727	1.37617	1.60478	4.47983
CCSCCCNCc1ccccc1	CSc1cccc(NC(=O)[C@@H](C)Oc2ccc(=O)n(-c3ccc(C)c(C)c3)n2)c1	0.128571	0.0810811	0.272727	1.38608	1.63147	5.20556
CCOc1cc([C@H]2NC(=O)NC(C)=C2C(=O)OC)ccc1OC[C@H](O)N/N=C\c1cn(Cc2cccc(Cl)c2)c2ccccc12	Cc1cccc(C)c1NCC(=O)NC[C@@](C)(O)c1ccsc1	0.138614	0.127907	0.333333	1.4439	1.31233	3.59719
CC[C@@H](C)n1[nH]ccc1=N	COc1cc(N2C(=O)NC(=O)/C(=C\c3cc(Br)c(OCc4ccc([N+](=O)[O-])cc4)c(OC)c3)C2=O)c(OC)cc1Cl	0.128205	0.12	0.105263	1.41871	1.4565	7.25273
Cc1ccc2nsnc2c1NC(=S)NC(=O)/C=C/c1ccc(-c2cccc(Cl)c2Cl)o1	O=C(CSC(=S)N1CCOCC1)Nc1ccc(Cl)cc1C(=O)c1ccccc1	0.2	0.253333	0.529412	1.2926	1.23669	3.33719
CC(=O)N1Cc2ccccc2O[C@@]2(CCCN(Cc3ccncc3)C2)C1	O=C(Nc1nc(-c2ccncc2)cs1)c1ccc(Oc2ccccc2)cc1	0.179487	0.162162	0.6	1.3334	1.40602	3.04766
Cc1ccccc1-c1cc(NS(=O)(=O)c2ccc(F)cc2)n[nH]1	O=S1(=O)C[C@H](O)[C@H](NS(=O)(=O)c2ccc(Cl)c(Cl)c2)C1	0.193548	0.304348	0.307692	1.11052	0.910725	4.322
Cc1ccc(OCC(=O)Nc2ccc(S(=O)(=O)Nc3c(C)cc(C)cc3C)cc2)cc1	COc1ccc(N2CCN(C(=O)Cn3nc(C)cc3C)CC2)cc1	0.238806	0.196429	0.538462	1.2245	1.27304	2.71863
CCN(c1ccccc1)S(=O)(=O)c1ccc(OC)c(NC(=O)[C@H]2CC(=O)N(C3CCCC3)C2)c1	c1ccc(-c2nc3nccc(-c4ccc5c(c4)OCCCO5)n3n2)nc1	0.150538	0.151899	0.2	1.42878	1.43857	3.58735
CNC(=O)c1ccc(CN(C)[C@H](c2ccccc2)c2nc(-c3ccccc3)no2)cc1	CCNC(=O)CN1CCN(C(=O)c2cnc(C)[nH]c2=O)CC1	0.1375	0.0806452	0.5	1.4002	1.53477	2.72369
CN(Cc1ccccc1F)C(=O)c1ccc2c(c1)S(=O)(=O)N=C1CCCCCN12	COc1ccccc1CNc1cccc(CN2CCC[C@H]2C(N)=O)c1	0.213483	0.290323	0.352941	1.33576	1.20723	3.13042
O=C(Nc1ccc2c(ccn2CCN2CCOCC2)c1)c1ccc2[nH]nnc2c1	N#CC1(c2ccccc2)CCN(C(=O)c2ccc(OC[C@@H]3CCCO3)nc2)CC1	0.197802	0.211765	0.411765	1.26368	1.20269	3.54216
O=C(c1cccc(Cl)c1)N1CCOc2c(O)cc(-c3cccnc3)cc2C1	CCc1ccc(OCC(=O)N(Cc2ccccc2)[C@H](CC)C(=O)NC2CCCCC2)c(Br)c1	0.138298	0.175676	0.466667	1.41928	1.39209	2.85778
Cc1nn(CC(=O)N2CCCC[C@@H]3[C@H]2[C@@H](c2ccccc2)CCN3C)c(C)c1C	O=C(C1CC1)N1C[C@@H](c2ccsc2)[C@@H]2CN(Cc3cccc4ccccc34)CC[C@@H]21	0.238095	0.243902	0.666667	1.19964	0.959944	2.9005
COCCNS(=O)(=O)c1cc(NC(=O)C2CC2)ccc1Oc1c(C)c(C(=O)O)nn1-c1ccc(C)cc1	Oc1ccnc(C(F)(F)F)c1F	0.0875	0.106383	0.105263	1.44134	1.49417	5.63487
Cc1ccc2cccc(Oc3ncnc4scc(-c5ccc(C(C)C)cc5)c34)c2n1	CC[C@H]1CN(C(=O)NC23CC4CC(CC(C4)C2)C3)c2ccccc2O1	0.0804598	0.08	0.333333	1.47303	1.43596	4.20947
O=C(NC[C@@H](c1cccs1)N1CCc2ccccc21)C(=O)Nc1ccccc1Cl	C[C@H](OCCCNC(=O)c1n[nH]c2ccccc12)c1ccccc1	0.142857	0.191781	0.533333	1.26168	1.19591	2.80656
CCOc1ccccc1N(CC(=O)N(Cc1ccc(C)cc1)[C@@H](Cc1ccccc1)C(=O)N[C@H](C)CC)S(=O)(=O)c1ccc(SC)cc1	Cc1cc(C)nc(CNC(=O)CC2CCNCC2)n1	0.159091	0.129032	0.428571	1.52519	1.32196	3.4803
C[C@H]1CCN(C(=O)CN(C)CC(=O)N2CCOCC2)c2ccccc2S1	Cc1csc(NC(=O)N2CCC(Nc3ccccc3F)CC2)n1	0.226667	0.257576	0.35	1.34954	1.1467	3.3314
CCCc1cc(CN(C)C(=O)c2nccc3ccccc23)[nH]n1	O=C([C@@H]1C[C@H]1c1cccc2ccccc12)N1CC[C@H](CO)C1	0.205479	0.220339	0.4	1.17913	1.21598	3.29634
CC(C)CN1C(=S)N[C@H](c2ccccn2)[C@H]1c1ccc(-c2ccccc2)o1	COc1ccc(CN(C(=O)c2ccc(S(=O)(=O)c3ccccc3)o2)[C@@H]2CCS(=O)(=O)C2)cc1OC	0.141304	0.135135	0.230769	1.40893	1.24433	3.30533
Cc1ccccc1-c1cc(NC(=O)c2ccc(=O)n(C)c2)n(C)n1	O=C(c1cc(O)n[nH]1)N1C[C@@H](c2ccccc2)[C@@H]2[C@H]1C1CCN2CC1	0.228571	0.185714	0.4375	1.4276	1.26941	3.31589
Cc1ccc(OCC(=O)NC[C@H](c2ccc3c(c2)CCCN3C)N2CCN(C)CC2)cc1	CC[C@H](NC(=O)N[C@H]1CCN(CCOC)C1)c1ccc(F)cc1F	0.2	0.236111	0.4375	1.23984	1.07344	3.65314
COC(=O)CNC(=O)COc1c(Cl)cc(Cl)cc1Cl	CCN(CC)C(=O)CSc1nc(Cl)cc(N2CCN(C(=O)Nc3cccc(Cl)c3)[C@@H](C)C2)n1	0.166667	0.0857143	0.4	1.26532	1.505	3.07586
COc1ccc(CCNC(=S)Nc2cccnc2)cc1	CCCCCCCCCCCCCCCCCCOCCOCCOCCOCCOCCOCCOCCOCCOCCOCCOCCOCCN=[N+]=[N-]	0.0666667	0	0.181818	1.34733	1.50488	12.7263
COc1ccc(C(=O)COC(=O)CCc2c[nH]c3ccccc23)cc1	CCNc1ccnc(N(C)CC2(CO)CCC2)n1	0.12	0.0862069	0.105263	1.49601	1.56389	6.17825
CC[C@H](C)CN(CC(=O)N(Cc1ccccc1)Cc1ccc(C)s1)C(=O)c1cccc(OC)c1	Cc1ccccc1[C@@H](CC(=O)N(C)Cc1nc(C2CC2)no1)c1ccccc1	0.211765	0.227273	0.6	1.06998	1.10205	2.79886
CCN(CC)C(=O)COc1coc(CN2CCN(c3ccccc3F)CC2)cc1=O	CN(CC(=O)N1CCN(c2ccccc2)CC1)S(=O)(=O)c1ccc2[nH]c(=O)ccc2c1	0.234568	0.316667	0.5	1.17512	1.06476	2.74673
COc1ccc(S(=O)(=O)Oc2ccc3c(c2)O/C(=C\c2ccc(C(C)(C)C)cc2)C3=O)cc1	COc1ccccc1NC(=O)c1nc(-c2ccc(C)cc2)n(-c2cccc(Cl)c2C)n1	0.114943	0.142857	0.294118	1.41141	1.38942	3.52203
Cc1cccc2cc(CN(Cc3ccccc3)C(=O)[C@@H]3CCCO3)c(=O)[nH]c12	C[C@H](c1cc(F)ccc1F)N(C)C(=O)[C@H]1CCC[C@@H](N)C1	0.21519	0.258065	0.3125	1.23058	1.02849	3.40077
CC(C)Sc1nc(N)c(C#N)c(C(C)C)n1	CC/C(=C(\CC)c1ccc(O)c(CN(C)C)c1)c1ccc(OC)cc1	0.0677966	0.105263	0.0714286	1.11783	1.44025	7.0654
CC[C@@H](C(=O)NC1CCCC1)N(Cc1ccc(Cl)cc1Cl)C(=O)CN(c1cccc(C(F)(F)F)c1)S(=O)(=O)c1ccc(C)cc1	COc1cccc(C(=O)N2CCN(C(=O)CCS(C)(=O)=O)CC2)c1	0.195652	0.20339	0.333333	1.34213	1.45836	2.42756
Cc1ccc(C)c(NC(=S)N[C@@H](NC(=O)C(c2ccccc2)c2ccccc2)C(Cl)(Cl)Cl)c1	Cc1nn(C)c(C)c1CC(=O)Nc1nc(-c2ccccc2Cl)cs1	0.181818	0.241379	0.615385	1.2051	1.22155	3.0893
COc1cc(C(=O)N2CCC[C@@H](Cc3cn4ccnc4cn3)CC2)ccc1OCc1ccccn1	O=C(O)CNS(=O)(=O)c1cc(C(F)(F)F)ccc1Cl	0.123596	0.0327869	0.105263	1.56997	1.54258	3.64955
Cc1onc(-c2ccccc2)c1C(=O)N[C@@H](C)c1nc(-c2ccncc2)no1	Cc1ccc(S(=O)(=O)N(C)C)cc1NC(=O)CN1CCCCC1	0.12987	0.213115	0.538462	1.47781	1.38874	3.10007
CCc1cc(N2CCC([C@H](O)c3nccn3C)CC2)n2nccc2n1	COc1cccc([C@@H]2CN(C(=O)c3c[nH]c(=O)[nH]c3=O)C[C@H]2C(=O)O)c1	0.141176	0.15493	0.0909091	1.35842	1.33777	5.28888
CC(=O)Nc1cc(C(=O)N(CCc2ccccc2)Cc2ccccc2)ccc1Sc1ccc(C)cc1	Cc1ccn2c(=O)c(C(=O)NCCCOCc3ccccc3)cnc2c1	0.22619	0.208955	0.583333	1.18078	1.21104	2.70887
Cc1ccc(Cl)cc1N1CCN(C(=O)[C@H](Cc2ccccc2)NS(=O)(=O)c2cc(Cl)ccc2Cl)CC1	O=C(Nc1ccccc1C(=O)N1CCN(c2ccccc2)CC1)c1ccc(F)cc1	0.25	0.377358	0.75	1.30794	0.978647	2.21732
COC(=O)C1CCN(C(=O)[C@@H](C)N(c2cccc(Cl)c2)S(C)(=O)=O)CC1	O=C(c1cc(Cl)sc1Cl)N1CCC(N2CCNC2=O)CC1	0.236111	0.222222	0.4375	1.19208	1.14126	3.22812
CNC(=O)c1ccc(CN(C)C(=O)/C=C\c2ccc(C(C)C)cc2)cc1	O=C(NCC[C@H](O)C1CC1)C(=O)NC[C@H]1CCCO1	0.114286	0.107143	0.4	1.40075	1.24181	3.95754
Cc1cccc(B2OC(=O)CN(C)CC(=O)O2)n1	O=C1[C@@H]2[C@H](ON(c3ccccc3)[C@@H]2c2ccc(-c3ccc([N+](=O)[O-])cc3)s2)C(=O)N1c1ccccc1	0.138889	0.15	0.166667	1.41169	1.37805	4.81217
C[C@@H]1CCN(C[C@@H](O)COc2ccccc2C(F)(F)F)C[C@@H]1O	COC[C@@H]1C(=O)NCC12CCN(C(=O)c1cc(C)oc1C)CC2	0.181818	0.122807	0.222222	1.45937	1.39102	4.01948
CC[C@@H](C)NC(=O)C(=O)N[C@@H](C)CC	C[C@H](Sc1nnc(NC2CC2)s1)C(=O)c1ccc2c(c1)NC(=O)CO2	0.142857	0	0.307692	1.38368	1.42838	4.37976
COC(=O)c1ccc([C@H]2CC(=O)Nc3c2c(=O)[nH]c2nc4ccccc4n32)cc1	Cc1ccccc1C(=O)N(CC(=O)N(CCc1c[nH]c2ccccc12)Cc1ccc(C(C)(C)C)cc1)CC(C)C	0.132653	0.113924	0.647059	1.32356	1.3359	2.99637
Cc1cccc(Oc2ccc(N3C(=O)[C@H]4C5c6ccccc6C(c6ccccc65)[C@@]4(C)C3=O)cc2)c1	Cc1nn(-c2ccccc2)c2ncc(C=O)cc12	0.166667	0.208333	0.357143	1.18599	1.31571	4.49278
Cc1ccc2c(c1)[C@H]1OCC[C@H]1[C@@H](c1ccc(F)cc1)N2	O=c1c2ccccc2nc(/C=C\c2ccccc2F)n1/N=C/c1ccccc1F	0.0958904	0.122807	0.3	1.36572	1.40312	4.48945
CC(C)(C)OC(=O)N1CCC[C@H]([C@H](N)C(C)(C)C)C1	CN(C)C(=O)c1cccc(NC(=O)C2=NN(c3ccccc3)[C@@H](C(N)=O)C2)c1	0.180556	0.025641	0.357143	1.33218	1.56088	3.79874
COc1ccc(N2CCN(C(=O)COc3c(C)cccc3C)CC2)cc1	COc1ccc(C(=O)Nc2ccc(N3CCCC[C@H]3C)cc2)cc1Br	0.239437	0.333333	0.571429	1.36552	1.11944	2.9698
O=C(COC(=O)[C@@H](Cc1c[nH]c2ccccc12)NC(=O)c1cccs1)Nc1cccc2ccccc12	O=C(N[C@H](Cc1c[nH]c2ccccc12)C(=O)OCC(=O)c1ccc(Cl)cc1)Oc1ccccc1	0.445946	0.471429	0.705882	0.737345	0.625659	1.81992
Cc1ccc(NC(=O)[C@@H]2CC(=O)OC23CCCCC3)cc1C	CCn1c(=O)oc2cc(NC(=O)c3ccc(Br)o3)ccc21	0.25	0.220339	0.466667	1.24021	1.14301	3.53175
Cc1noc(C2CCN(C(=O)NCc3ccc(C(F)(F)F)cc3C)CC2)n1	Cc1cccnc1[C@H](C)Nc1nccnc1N(C)C	0.12987	0.163934	0.266667	1.41872	1.38462	5.34253
O=C(c1sccc1C1CC1)N1CCC[C@@H](n2cncn2)C1	COc1ccccc1NC(=O)COc1ccccc1/C=C1/C(=O)NC(=O)N(c2cccc([N+](=O)[O-])c2)C1=O	0.139785	0.166667	0.2	1.40105	1.32921	3.95594
OCc1cnc(SCc2ccc(F)cc2)n1Cc1ccccc1C(F)(F)F	COc1ccc([C@H](C)NS(=O)(=O)c2cccc([N+](=O)[O-])c2C)cc1F	0.0941176	0.204545	0.2	1.3652	1.15951	3.75021
C[C@H](Cn1cnc2c3cc(F)ccc3n(Cc3ccc(F)cc3Cl)c2c1=O)c1ccccc1	COc1ccc(C(=O)N2CCC(c3noc(-c4cnccn4)n3)CC2)cc1OC	0.123711	0.16	0.25	1.51454	1.39087	3.65803
Cc1cc(/C=C2\C(=O)NC(=O)N(c3cccc(F)c3)C2=O)c(C)n1-c1ccccc1	COc1ccccc1Oc1cc(-c2ccc(C(=O)NC3CCCCCC3)cc2)ncn1	0.104651	0.109589	0.5	1.46616	1.46447	2.9009
O=C(c1cccs1)N1CCOC[C@@H]1c1ncn(CC(F)(F)F)n1	COc1cccc(C(=O)NCCC(=O)N2CCC[C@H](c3ncc[nH]3)C2)c1	0.159574	0.185185	0.333333	1.28762	1.2086	3.93804
COc1ccccc1NC(=O)CSc1nc2cccnc2n1-c1ccc(F)cc1	COc1ccc([C@H](C)NC(=O)c2nnn3c2c(=O)[nH]c2ccccc23)cc1	0.231707	0.208955	0.611111	1.14187	1.14754	2.88504
CC(C)(C)NC(=O)[C@H](Cc1ccccc1)N(Cc1ccccc1F)C(=O)CCc1ccc2c(c1)OCO2	C[C@H](Cc1ccco1)NC(=O)c1cc2c(s1)CCC2	0.204819	0.220588	0.5	1.33474	1.26817	3.65529
CCOC(=O)[C@](NC(=O)c1cccc(C(F)(F)F)c1)(Nc1sc2c(c1C#N)CCCCC2)C(F)(F)F	C=CCOc1ccccc1-c1c(-c2ccccc2)ncn1Cc1ccccn1	0.06	0.145161	0.157895	1.4618	1.47122	3.33165
CCOc1ccccc1OCCN1CC[S@](=O)[C@@H](C)[C@H]1C	O=C(N1CC(n2ccnn2)C1)C1(Cc2ccccc2)CCC1	0.15493	0.177419	0.222222	1.39821	1.44391	4.13775
COc1ccc([C@H](OC(=O)CCSC)[C@@H](C)n2cccn2)cc1	O=C(c1ccccc1Cl)N1CCC(c2ccsc2)CC1	0.123288	0.137255	0.285714	1.44526	1.47478	4.39191
Cc1nn(C)c2nc(C3CC3)cc(C(=O)Nc3cccc(OC(F)F)c3)c12	CCOc1ccc(N2C(=O)NC(=O)/C(=C\c3ccc(OS(=O)(=O)c4ccc(Cl)cc4)c(OC)c3)C2=O)cc1	0.163265	0.185714	0.5	1.48691	1.37494	2.89911
N#CCC(=O)NC[C@H]1COc2ccccc2O1	CCOc1cc(/C=N/O)cc(Cl)c1OCC(N)=O	0.117647	0.133333	0.428571	1.35051	1.25088	4.32975
Cc1cnc(NC(=O)c2ccn(Cn3nc(C)c(Br)c3C)n2)s1	COc1ccc(Nc2nc(N/N=C/c3cc(Br)cc(Br)c3O)nc(Nc3ccccc3)n2)cc1	0.134146	0.114754	0.277778	1.32743	1.33318	4.36681
CCc1ccc(OCCS(=O)(=O)Nc2cc(NC(C)=O)ccc2OC)cc1	CN(CCCS(=O)(=O)c1ccccc1)C1CCCCCCC1	0.140845	0.276596	0.0833333	1.30009	0.970493	4.05745
COc1ccc(OC)c(-c2cccc(-c3cccc(NC(=O)c4ccccc4C)c3)n2)c1	[N-]=[N+]=NCCCCCCNC(=O)CCCC[C@@H]1SC[C@H]2NC(=O)N[C@@H]12	0.0879121	0.0652174	0.294118	1.56492	1.4555	4.44789
O=C(Nc1ccc(Cl)cc1)N[C@@H](Cc1ccccc1)c1ccccc1	COc1cccc(S[C@H](C)C(=O)c2ccc3c(c2)CCN3C(C)=O)c1	0.108108	0.218182	0.333333	1.4948	1.3394	2.81131
Cc1ccc(C(C)C)c(OCC(=O)NCCCc2cccc(OC(C)C)c2)c1	Cc1cc(COCC(=O)N[C@@H](C)[C@H](O)Cc2ccccc2)on1	0.25	0.555556	0.636364	1.12919	0.689975	2.9825
CCOC(=O)C1=C(C)N=c2s/c(=C/c3cc(Br)cc(OC)c3OCc3ccc([N+](=O)[O-])cc3)c(=O)n2[C@H]1c1ccc(OC(C)C)c(OC)c1	O=C(NCc1ccc2c(c1)OCO2)[C@@H]1CCCC[C@H]1c1nc2cc(Cl)ccc2[nH]1	0.156522	0.202381	0.4	1.47347	1.39476	3.03218
CC(=O)c1ccc(S(=O)(=O)N2CCC(C(=O)Nc3snc(C)c3C#N)CC2)cc1	CCc1cccc(C)c1NC(=O)CN(Cc1ccccc1)S(C)(=O)=O	0.175	0.218182	0.6	1.3692	1.28132	2.56329
COc1ccc(CNC(=O)C[C@@H]2C[C@H]3O[C@H](CNC(=O)Nc4cccnc4)[C@@H](O)[C@H]3O2)cc1	CN(c1cccc(NC(=O)c2ccc([N+](=O)[O-])cc2)c1)S(C)(=O)=O	0.117021	0.214286	0.368421	1.35339	1.30862	2.82292
O=C(NCc1csc(-c2ccccc2)n1)C1CCN(C(=O)NC2CCCCC2)CC1	Cc1cc(Cl)ccc1C(=O)[C@H]1CCCN(C(=O)CCN2CCCO2)C1	0.190476	0.260274	0.4375	1.21159	1.00718	2.63165
O=C1C[C@H](C(=O)N[C@H](c2ccc(F)cc2)[C@@H]2CCCO2)c2ccccc2N1	COc1ccc(C(N)=O)cc1N1C(=O)[C@H]2[C@@H]3C(=C(N)S[C@H]2C1=O)C(=O)Oc1ccccc13	0.150538	0.189189	0.470588	1.25504	1.1961	2.57599
CCN1CCC[C@H]1CNC(=O)C(=O)Nc1cc(C)cc(C)c1	COC(=O)c1c(-c2ccc(Cl)cc2)csc1NC(=O)c1ccc(OC)c(OC)c1	0.144737	0.215686	0.4	1.48583	1.24269	3.29207
CCCCN(CCCC)CCNc1ccc(C)c2sc3ccccc3c(=O)c12	CC(C)Oc1ccccc1CC(=O)Nc1cccc(CN2CCCCC2)c1	0.107143	0.12766	0.285714	1.47675	1.41744	4.10039
CCn1c(=O)n(Cc2ccc(OC)c(F)c2)c2ccccc21	O=C(Nc1cc2nc(O)[nH]c2cc1N1CCCCC1)c1ccncc1	0.118421	0.125	0.25	1.40423	1.35847	4.06463
C#CCOc1ccc(C2C3=C(CCCC3=O)N(Cc3ccccc3)C3=C2C(=O)CCC3)cc1OC	OCc1ccccc1CNc1nc(-c2ccccn2)nc2scc(-c3ccccc3)c12	0.1	0.151515	0.111111	1.43169	1.37576	4.00675
Cc1ccc(S(=O)(=O)CCC(=O)O[C@@H](C)C(=O)Nc2ccc([N+](=O)[O-])cc2)cc1	COCCNC(=O)c1cn(-c2cc(-c3nc(C)no3)ccn2)cn1	0.151163	0.0454545	0.388889	1.47203	1.50773	3.26954
CNC(=O)Cc1nc(CNc2cccc(-c3cccs3)c2)cs1	Cc1ccccc1N1C(=O)[C@@H]2[C@H](ON(c3ccccc3)[C@H]2c2cccc([N+](=O)[O-])c2)C1=O	0.142857	0.112903	0.315789	1.41696	1.54065	3.57775
Cc1cccnc1CN(C)C(=O)c1cccc(N2CCS(=O)(=O)CC2)c1	COc1ccc2[nH]c3c(c2c1)CN(c1cncc(C(=O)N2CCCC2)n1)CC3	0.206897	0.1875	0.411765	1.21009	1.21777	3.50949
NC(=O)NC1(C(=O)O)CCCCC1	CCCC(=O)N1CCN(c2ccc(Cl)cc2NC(=S)NC(=O)c2ccc(OCC)cc2)CC1	0.101449	0.0238095	0.235294	1.43262	1.50914	3.89648
Cc1cc(C)cc(N2C[C@H](c3nnc(NC(=O)C(C)(C)C)s3)CC2=O)c1	CCn1cc(S(=O)(=O)Nc2ccc(Oc3cccnc3)cc2)c(C)n1	0.134146	0.121212	0.5	1.37171	1.42844	3.63249
COCCN(CC1CCN(Cc2ccccc2F)CC1)C(=O)CCCN1CCCCC1=O	O=C(CSCc1ccc(C(=O)C(F)(F)F)o1)Nc1ccc2ccccc2c1	0.166667	0.2	0.277778	1.3409	1.2911	3.33304
CCOC(=O)C1=C(C)N=c2s/c(=C\c3ccc(-c4cccc(Cl)c4)o3)c(=O)n2[C@@H]1c1cccc(OC)c1	O=c1c2ccccc2nc(-c2cccc(C(F)(F)F)c2)n1N=Cc1ccc(OCc2ccc(Cl)c(Cl)c2)c(Br)c1	0.211009	0.22973	0.4	1.22102	1.10876	2.68426
CC[C@H]1CCCCN1C(=O)CC[C@@]1(Cc2ccc(F)c(OC)c2)CCC(=O)N1	CC(C)CCNS(=O)(=O)c1ccc(NCCO)c(C(=O)O)c1	0.172414	0.0714286	0.166667	1.48348	1.46971	3.61099
O=C(Nc1ccc(Cl)cc1)Nc1ccccc1SCc1cc(=O)[nH]c(=O)[nH]1	N#Cc1cccc(/C=C\C(=O)N[C@H]2CCN(c3ccccc3F)C2=O)c1	0.139535	0.181818	0.533333	1.3819	1.35707	3.11893
COc1c(NC(=O)C2=NN(c3ccccc3)[C@H](c3ccccc3)C2)c(C)nn1C	CCNC(=O)[C@@H](C)NC(=O)[C@@H]1CC(=O)N(c2ccc(SC)cc2)C1	0.205128	0.196429	0.466667	1.3021	1.36495	2.49011
CSc1ccc(CNC(=O)c2cccc(Nc3ccnc(-c4ccccc4)n3)c2)cc1	CCOc1ccc(NC(=O)[C@](C)(CC)OCC)cc1C#N	0.164557	0.0697674	0.636364	1.25858	1.6547	3.04199
O=C1C(=O)N(c2nnc(SCc3ccc(F)cc3)s2)[C@H](c2ccccc2)/C1=C(\O)c1ccco1	CCCCCCCCCCCCCCCCCC[Si](CCCCCCCCCCCCCCCCCC)(CCCCCCCCCCCCCCCCCC)Cc1ccccc1	0.138889	0.0588235	0.0666667	1.40488	1.52958	7.93797
Clc1ccc(/C=N/c2ccc3oc(-c4ccc5ccccc5c4)nc3c2)cc1	CCCN1C(=O)NC2(CCN(C(=O)[C@@H](C)Oc3ccccc3)CC2)C1=O	0.097561	0.126761	0.117647	1.56428	1.41725	4.41452
CCCc1nc2c(c3[nH]c4ccccc4c13)C(=O)CC(C)(C)C2	CCCCNC(=O)[C@@H](CC)N(Cc1ccc(F)cc1)C(=O)CN(c1cc(Cl)c(Cl)cc1Cl)S(C)(=O)=O	0.139535	0.148148	0.263158	1.33719	1.39757	4.25674
CC(=O)N[C@H]1CCN(c2nccc(-c3cc(C(=O)O)ccn3)n2)C1	CCS(=O)(=O)c1c(Nc2cc(C)ccc2C)sc(C(=O)c2ccc(F)cc2)c1N	0.146341	0.137255	0.210526	1.34526	1.41254	3.9205
COc1cccc(O[C@@H](C)C(=O)Nc2cc(C)ccc2OC)c1	Cc1ccc(Cl)cc1N1CCN(CCNC(=O)c2cnn(-c3ccc(F)cc3)c2-n2cccc2)CC1	0.133333	0.210526	0.538462	1.44194	1.27717	3.03924
Cn1cc(/C=C/C(=O)N2CCSC[C@H]2CC(=O)O)cn1	Cc1ccc(N(CC(=O)NCc2cnc3ccccn23)S(C)(=O)=O)cc1	0.130952	0.121212	0.352941	1.34364	1.38793	3.36097
CCOc1ccc(C=Nn2c(C3CCCCC3)nc3ccccc3c2=O)c(OCC)c1	CCN1CCC(CC(=O)N[C@H](C)c2nnn[nH]2)CC1	0.17284	0.15625	0.133333	1.40518	1.46277	4.41342
C[C@H]1CCCN(C(=O)Cn2c(C#N)cc(N)c2Cc2ccc(Cl)cc2)C1	Cc1cccc(C)c1NC(=O)[C@@H](C)Sc1nnc(-c2ccc(NC(=O)c3ccccc3)cc2)n1C	0.10989	0.2	0.411765	1.46816	1.32315	3.08675
CCN1CCN(C(=O)c2cc(C)nc(N(C)C)n2)CC1	O=C(C1CC1)N1CCN(Cc2cccc(F)c2)CC1	0.254237	0.2	0.454545	1.1871	1.1077	3.3193
Cc1c(C(N)=O)sc(NC(=O)/C=C/C(=O)O)c1C(=O)OC(C)C	O=C(NCc1ccc2c(c1)CCN2C(=O)c1ccccc1)Nc1ccccc1	0.0909091	0.0408163	0.277778	1.37906	1.57056	2.71788
Cc1c(O)c(Br)c(Br)c(Br)c1Br	COC(=O)[C@@H](C)Oc1ccc2oc(=O)cc(-c3cc4cccc(OC)c4o3)c2c1	0.0625	0.0645161	0.0769231	1.47256	1.24637	8.79203
COc1cc(C(=O)Nc2ccccc2NS(=O)(=O)c2cccs2)cc(Cl)c1OC	O=C(c1ccncc1)N1CCC(Oc2ncccc2Br)CC1	0.16	0.177419	0.294118	1.41258	1.37524	3.14513
COCCc1nc(CO[C@@H]2CCCN(C(=O)Nc3ccc4c(c3)OCCO4)C2)no1	COc1ccccc1Oc1ccc(NC(=O)[C@H]2Oc3ccccc3O[C@H]2C)cc1	0.193182	0.25	0.6	1.08555	0.977769	3.65344
CC(C)C(=O)N1CCNC(=O)C[C@H]1c1ccccc1	CCn1cc(CN2[C@H]3CC[C@H]2c2cnc(N4CCC[C@@H](CO)C4)nc2C3)c(C)n1	0.139535	0.0857143	0.0769231	1.3439	1.40051	3.79294
CN1CCN(C2=NC(=O)C[C@@H](C(=O)Nc3ccc4c(c3)OCO4)N2)CC1	CCOC(=O)/C=C(/Nc1cc2[nH]c(C)c(C)c2cc1C)C(=O)OCC	0.146341	0.0806452	0.388889	1.39562	1.47922	3.69335
O=C(O)[C@@H](Cc1ccccc1)N1CCOCC1	Cc1cc(C)c(N)c(N2CCCC[C@H]2C)c1	0.12963	0.322581	0.153846	1.37862	1.20036	4.76369
C[C@@H](NC(=O)CCc1nnc(-c2ccccc2)o1)c1cccc(C(F)(F)F)c1	C1=C[C@@H]2[C@H]3C[C@H]([C@H]2C1)[C@@H]1N=NN(c2ccccc2)[C@H]31	0.113924	0.136364	0.142857	1.42518	1.39349	5.23538
CNc1ncccc1CN1CCC[C@@H]1c1n[nH]cc1C	CCOc1cc(C=Nn2c(-c3cc4c(OC)cccc4o3)nc3ccccc3c2=O)c(Br)c(Br)c1OCc1ccc([N+](=O)[O-])cc1	0.116071	0.148148	0.105263	1.46206	1.45814	4.81787
Cc1ccc(N2C(=O)C[C@@H](C(=O)OCc3cc([N+](=O)[O-])cc4c3OCOC4)[C@@H]2c2cccs2)cc1	Cc1ccc(NC(=O)c2nn(-c3ccc(F)cc3)ccc2=O)cc1Cl	0.166667	0.184211	0.411765	1.3969	1.31826	2.52742
CN1CC[C@H](c2ccccc2F)[C](CO)C1	Cc1[nH]ncc1CCCNC(=O)N1CCN(Cc2ccccc2)CC1	0.208955	0.192982	0.117647	1.31327	1.35287	4.60785
CCOc1cc(C[C@H]2SC(=O)N(Cc3ccccc3)C2=O)ccc1OC	CC[C@@H](c1ccncc1)N(CC)C(=O)Cc1cn2ccccc2n1	0.1375	0.147541	0.285714	1.39382	1.24915	3.19304
COc1cc(/C=C2\C(=O)NC(=O)N(c3cc(Cl)ccc3C)C2=O)cc(Br)c1Cc1cc(C)cc(C)c1	CS(=O)(=O)N(CC(=O)NCc1ccc2c(c1)OCO2)c1ccc(Cl)cc1Cl	0.150538	0.15625	0.5625	1.25657	1.43488	2.42141
O=C(NCCSC1CCCCC1)[C@H]1CCCN(S(=O)(=O)Cc2ccc(Cl)c(Cl)c2)C1	CC(=O)[C@H](Cc1ccccc1)NC(=O)COC(=O)c1cc(-c2ccccc2Cl)nc2ccccc12	0.204545	0.236842	0.388889	1.42559	1.18585	2.83152
CC(C)c1nc2ccc(C(=O)NCCc3c[nH]cn3)cc2o1	CCCOc1ccc(C(=O)N2CCN(c3ccc(NC(=O)CSc4ccc(Cl)cc4)cc3Cl)CC2)cc1	0.163043	0.15493	0.352941	1.46745	1.34053	3.53176
COc1ccc([C@]2(O)c3ccccc3NC(=O)[C@@H]2O)cc1	Cc1cc([N+](=O)[O-])ccc1-c1ccc(C=C2C(=O)c3ccccc3C2=O)o1	0.132353	0.1875	0.190476	1.25976	1.3044	4.73307
COC(=O)c1ccccc1NC(=O)/C=C\c1cc(Cl)c2c(c1)OCCCO2	COc1ccc(C(C)(C)C(=O)NS(=O)(=O)Cc2ccon2)cc1	0.158537	0.196721	0.466667	1.34622	1.1964	3.60029
CCOC(=O)C(=O)NCc1nnnn1-c1ccc(C)cc1	CC[C@H](C)[C@H](C(=O)NCc1nnc2ccc(C(F)(F)F)cn12)c1ccccc1	0.26087	0.1875	0.466667	1.05805	1.0889	3.64539
COCc1c(C(=O)NCCC(C)C)cnn1-c1nccc(-c2ccccc2OC)n1	C[C@@H]1C[C@H]1C(=O)N1CCN(c2ncnc3c2oc2ccccc23)CC1	0.173913	0.140625	0.5	1.38148	1.33413	3.26066
CCCn1c(C)nc2c(c1=O)c1nc3ccccc3nc1n2Cc1ccc(Cl)cc1	Cc1cc(/C=N/n2cnnc2)c(C)n1NC(=O)c1ccccc1	0.164384	0.169231	0.363636	1.40314	1.38396	3.71111
COc1ccc(OC)c(S(=O)(=O)Nc2ccc(Cl)cc2C(=O)N2[C@@H](C)CCC[C@@H]2C)c1	NC(=O)c1cn(C(=O)C(c2ccccc2)c2ccccc2)c2ccccc12	0.133333	0.24	0.277778	1.50154	1.26159	2.82799
CCCn1cnnc1CNC1CCC2(CCNCC2)CC1	COc1cc(C(=O)NCCCn2c(C)cccc2=O)cc(OC)c1OC	0.133333	0.111111	0.333333	1.39003	1.39216	5.68093
CC(=O)Nc1ccccc1Sc1nc(Cl)nn1Cc1ccc(C)cc1	COCCOC(=O)C1=C(C)N=C2SC=C(CC(=O)N3CCCC3)N2[C@H]1c1ccc([N+](=O)[O-])cc1	0.144444	0.138462	0.217391	1.48372	1.29578	3.71233
COC(=O)c1c(NC(=O)c2ccccc2OC)sc2c1CCCCC2	C[C@@H](NC1(CCO)CCOCC1)c1cc(F)ccc1F	0.164384	0.196078	0.1875	1.48932	1.38521	4.78958
O=C1NC[C@@H](COc2cc(F)cc(F)c2)O1	O=C(NS(=O)(=O)c1ccccc1Br)c1ccccc1Oc1ccccc1	0.09375	0.188679	0.636364	1.43995	1.14259	4.48048
CCN1C(=O)/C(=C2/Sc3ccccc3N2C)SC1=Nc1ccc(OC)cc1	COCCC[C@H]1CCCN(Cc2ccc(O)c(C(=O)O)c2)C1	0.127907	0.170213	0.238095	1.35035	1.55209	4.33511
O=C(Nc1ccccn1)c1c(O)n(Cc2ccco2)c2c(c1=O)CCCC2	CSc1nsc(N/C=C2/C(=O)N(c3cccc(C(F)(F)F)c3)C(=O)c3ccccc32)n1	0.148936	0.210526	0.5	1.40249	1.33229	3.49649
CC(C)n1cnc([C@H]2CN(Cc3cccs3)C[C@@]23CCN(CC2CC2)C3=O)c1	CN(Cc1ccccc1)S(=O)(=O)c1ccc(Cl)c(C(=O)OCCOc2ccc(C#N)cc2)c1	0.122449	0.1875	0.214286	1.50638	1.39316	3.98761
CC(=O)Nc1ccc(NC(=O)N2[C@H](C)C[C@@H]3CCCC[C@@H]32)c(Cl)c1	O=C(c1cc(Cl)c2c(c1)OCO2)N1CCCc2cc(Br)cc(F)c21	0.207792	0.236364	0.615385	1.3475	1.33061	3.26199
Cc1sc2ncn(CCC(=O)Oc3ccc(-n4cnnn4)cc3)c(=O)c2c1C	O=C(/C=C\c1ccccc1Br)OCc1nnnn1-c1ccccc1	0.182927	0.216216	0.615385	1.20746	1.02299	3.78261
CCCCCNC(=O)Nc1cccnc1OC	CCc1ccc(N[C@@H]2NC(=O)/C(=C/c3cc(I)c(OCc4ccccc4Cl)c(OC)c3)S2)cc1	0.172414	0.06	0.4375	1.35174	1.56165	3.70257
Cc1cccc(CNC(=O)[C@@]2(C)Cn3nc(-c4ccco4)cc3C(=O)N2c2cccc(C)c2C)c1	COc1ccc2[nH]cc(CCN3C[C@@H](C(=O)Nc4nnc(CC(C)C)s4)CC3=O)c2c1	0.183486	0.224719	0.5625	1.35617	1.25657	2.99031
COc1cc([C@@H]2C(C(=O)Nc3c(F)cccc3F)=C(C)NC3=C2C(=O)CCC3)cc(OC)c1OC	CON1C(=O)CN(C(=O)c2ccccc2)C1(C)C	0.208333	0.25	0.25	1.38946	1.15908	3.6844
O=C(/C=C/c1ccc(Cl)cc1)Nc1ccc(Cl)cc1	C[C@H](c1nc(-c2cccs2)no1)N1CCCC[C@@H]1Cn1cncn1	0.0921053	0.1	0	1.50871	1.48331	4.82869
COc1ccc(S(=O)(=O)c2c(O)[nH]c3cc(C(=O)Nc4ccccc4Cl)ccc3c2=O)cc1	COc1ccccc1OCC(=O)NC[C@@H](O)c1ccc(-c2ccsc2)cc1	0.207317	0.191176	0.4	1.41109	1.3936	3.17983
NC[C@H]1COCCN1	COCCCn1cc(CCCC(=O)O)c2ccccc21	0.0163934	0.0769231	0.0666667	1.21722	1.43408	9.37492
N#Cc1ccccc1C(=O)N1CCC(c2nccn2Cc2ccncc2)CC1	COc1cccc([C@@H](CN2CCN(S(=O)(=O)c3ccc(F)c(Cl)c3)CC2)OCc2ccc(C#N)cc2)c1	0.177083	0.164384	0.1875	1.23346	1.25082	3.1607
O=S(=O)(c1ccc(OCCNC(=S)Nc2ccccc2)cc1)N1CCCC1	O=C(Nc1ccccc1)[C@@H]1CCCN(C(=O)/C=C/c2ccc(Cl)cc2)C1	0.28169	0.30303	0.357143	1.13774	1.16343	2.89013
Cc1cc(NC(=O)[C@H](C)SCC(=O)NC2CC2)no1	FC1(F)CC[C@H]2CNC[C@H]21	0.0714286	0.0652174	0.0833333	1.4872	1.43158	10.3959
CCc1nc(N2CCC[C@@H](CNC(=O)CCCc3cccs3)C2)no1	Cc1[nH]ccc1C(=O)N1C[C@@H]2OCCN(Cc3ccccc3)[C@H]2C1	0.2	0.192771	0.411765	1.20748	1.28231	3.91023
C=CCNCc1ccc(-c2ccc([C@H](C)O)cc2)o1	Cc1ccc(NC(=O)CSc2nnc3c4c5c(sc4nc(-c4ccccc4Cl)n23)CCCC5)cc1	0.113636	0.126984	0.125	1.49422	1.47329	5.54445
Cc1cccc(N(CCC(N)=O)CC(=O)N2CCNC2=O)c1	Cc1nc([C@@H]2CCCN2C2CCCC2)ncc1C(N)=O	0.188406	0.142857	0.5	1.3126	1.55716	3.51613
Cc1cc(C)n(C[C@@H]2CCCN2CCN2C(=O)CNC2=O)n1	CCOC(=O)[C@H]1CCCN(C(=O)CN(CC(=O)O)c2ccc(OC)cc2)C1	0.179487	0.186441	0.263158	1.42501	1.31951	3.12526
O=C(NCC(=O)N1CCS[C@@H](c2cccs2)CC1)c1ccccc1	CCCC1=C(C(=O)OCC)[C@@H](c2cc(Br)ccc2OC)n2c(s/c(=C/c3cn(CC#N)c4ccccc34)c2=O)=N1	0.12963	0.151899	0.222222	1.41456	1.34142	2.90516
C[C@]1(Cc2ccc(F)cc2)Cc2cc(C(=O)N(CC(=O)O)Cc3ccc(F)c(Cl)c3)ccc2O1	CN(CC(=O)N(Cc1ccc(Cl)cc1Cl)[C@H](Cc1ccccc1)C(=O)NC1CCCCC1)S(=O)(=O)c1ccc(Cl)cc1	0.21875	0.26087	0.428571	1.11259	1.15893	2.97452
Cc1ccc(COc2ccc3ccccc3c2/C=C2/SC(=O)N(CC(=O)O)C2=O)cc1	O=C(O)Cc1cccc(OCCN2CCOCC2)c1	0.181818	0.183333	0.5	1.29035	1.25453	2.88152
COc1ccc(/C=C2\Oc3ccccc3N(CC(=O)N[C@@H]3CCC[C@@H](C)[C@@H]3C)C2=O)cc1	COc1ccccc1Nc1cc(Cl)nc(C(C)C)n1	0.154762	0.16129	0.538462	1.35878	1.40462	3.78278
CC(=O)N1C[C@H]2CN(C)C(=O)c3c(C(=O)NCc4ccccc4)ncn3[C@@H]2C1	CC(C)CC[C@H](NCc1ccc(NC(N)=O)cc1)C1CC1	0.243243	0.296296	0.357143	1.22325	1.28898	4.46633
O=C(CSc1nnc2ccc(-c3cccc([N+](=O)[O-])c3)nn12)N1CCN(c2ccccc2)CC1	CCOC(=O)Cn1nnnc1[C@@H](CC)N(CCc1ccccc1)Cc1cc2ccc(C)cc2[nH]c1=O	0.184466	0.142857	0.272727	1.32599	1.30881	3.01944
CCOC(=O)c1nc(-c2ccccc2)cc2c1CCC2	CCc1nnc(Nc2cccc([C@@H]3CCCN(C(=O)Cc4c(C)noc4C)C3)n2)s1	0.195402	0.148649	0.4	1.31114	1.29388	3.54503
C/C(O)=N/S(=O)(=O)c1ccc(NC(=S)NC(=O)Cc2ccccc2)cc1	Cc1ccc(-c2csnn2)cc1NC(=O)[C@@H]1CC(=O)N(Cc2cccc(F)c2)C1	0.181818	0.234375	0.466667	1.41633	1.287	2.72633
CCOC(=O)c1cccc(NC(=O)Cn2ncc3c(C)n(Cc4ccccc4Cl)c(C)c3c2=O)c1	COC(=O)C1=C(C)N(c2ccc(C(C)C)cc2)C(=O)/C1=C\c1ccc(OCC(=O)Nc2cccc(Cl)c2)cc1	0.247423	0.25	0.666667	1.23901	1.20532	2.23036
C[C@@H](Sc1nnc2n(C)c(=O)c3ccccc3n12)C(=O)N1CCOCC1	COc1ccc(C(=O)O)cc1NS(=O)(=O)c1ccc(OC)c(OC)c1	0.148649	0.103448	0.157895	1.50379	1.4764	3.25995
CC(=O)Nc1ccc(S(=O)(=O)N(C)c2ccc(OCC(=O)NCCc3ccccc3F)cc2)cc1	CCOc1ccc(NS(=O)(=O)c2ccc(NC(=O)[C@@H](CC)Oc3ccc(OC)cc3)cc2)cc1	0.347222	0.652174	0.727273	1.02544	0.477528	2.0396
CCOC(=O)C1=C(C)N=c2s/c(=C\c3cccc(C)c3)c(=O)n2[C@H]1c1ccc(N(C)C)cc1	COC(=O)Cc1csc(NC(=O)Cc2c(C)c3cc4c(C)coc4cc3oc2=O)n1	0.15	0.116883	0.6875	1.36209	1.33637	3.52063
O=C(/C=C/c1cn(-c2ccccc2)nc1-c1cccs1)OCN1C(=O)c2ccccc2C1=O	CNC(=O)c1ccc(F)c(S(=O)(=O)N2CCCCC2)c1	0.131579	0.140625	0.3125	1.55675	1.38434	2.94413
CCOC(=O)Nc1ccc(NC(=O)[C@@H]2CCCN(C(=O)OC)C2)cc1	Cc1ccc([C@H](C(=O)NC2CCCCC2)N(Cc2cccnc2)C(=O)Cc2c[nH]c3ccccc23)cc1	0.202381	0.214286	0.333333	1.38627	1.24748	2.60827
Cc1cccc(CN2c3cc(C(=O)NCCN4CCN(C)CC4)ccc3OC[C@@H]2C)c1	C=CCN1C(=O)N(c2ccc(C)cc2)C(=O)[C@H]1CC(=O)Nc1ccc(C(=O)OC)cc1	0.173913	0.194444	0.5625	1.33623	1.22839	2.74952
CCn1ccnc1[C@@H]1CCCN(C(=O)c2ccccc2N2CCOCC2)C1	Cc1cc([C@H](C)NC(=O)NC[C@@H]2CCCO2)c(C)s1	0.17284	0.164384	0.294118	1.38174	1.34087	3.93002
Cc1cnn(CC(=O)N(C[C@H]2CN(C)CCO2)c2nccs2)c1	CC1(C)Cc2cc(C(=O)O)c(N)nc2CO1	0.151899	0.151515	0.277778	1.45172	1.36536	5.08727
Cc1csc(NC(=O)c2ccc(O)c(Cl)c2)n1	C(#Cc1cccc(-c2nc3ccccc3nc2-c2cccc(C#Cc3ccc(Oc4ccccc4)cc3)c2)c1)c1ccc(Oc2ccccc2)cc1	0.106061	0.142857	0.176471	1.41854	1.33591	3.51107
COc1ccc(-c2cnc(NC(=O)CCC(=O)N3CCCC3)n2C)cc1	Cc1cccc(N2C(=O)N(c3ccc(Br)cc3)[C@H]3CS(=O)(=O)C[C@H]32)c1	0.131579	0.178571	0.352941	1.51737	1.40688	3.78431
COc1cc([C@@H]2c3c(-c4cc(C)ccc4O)n[nH]c3C(=O)N2CCCO)ccc1O	CCc1ccc(N(CCCC(=O)N(Cc2ccc(Br)cc2)[C@H](Cc2ccccc2)C(=O)NCC(C)C)S(C)(=O)=O)cc1	0.138614	0.175439	0.333333	1.31281	1.40634	3.36734
CC1=NN(c2ccc(Cl)cc2)C(=O)/C1=C/N1CCN(/C=C2/C(=O)N(c3ccc(Cl)cc3)N=C2C)CC1	CCOc1ccc(-n2c(SCC(=O)c3ccccc3)nc3sc(C)c(C)c3c2=O)cc1	0.171053	0.216667	0.235294	1.3906	1.23341	4.23494
O=C(CSc1nnc(Cc2ccc(Cl)cc2)c(=O)[nH]1)Nc1ccc(F)cc1	Cc1cc(C(N)=O)c(N(C)CC[C@@H](C)N2CCCC2)nc1C	0.151899	0.163934	0.352941	1.45584	1.41494	3.81988
CSc1ccc([C@@H]2C(C(=O)c3ccc(C)cc3)=C(N)N(c3ccccc3C)C3=C2C(=O)CCC3)cc1	COc1ccc(-c2ccc(N3CCCN(C(=O)CN(C[C@H]4CCCO4)C(=O)Nc4ccc(C)cc4)CC3)nn2)cc1	0.184466	0.164706	0.333333	1.43132	1.4504	3.15244
Cc1c(/C=C2/SC(=S)N(CCC(C)C)C2=O)c(N2CCCCC2)n(C)c(=O)c1C#N	Cc1c(C)c(C)c(C(=O)C[C@]2(O)C(=O)N(C)c3ccc(Br)cc32)c(C)c1C	0.116279	0.129032	0.277778	1.28719	1.2448	4.06477
C=CCN(CCSc1ccccc1)C(=O)c1cccn1C	CCNC(=O)[C@@H](Cc1ccccc1)N(Cc1cccc(Br)c1)C(=O)CN(c1ccccc1F)S(=O)(=O)N(C)C	0.172414	0.211538	0.384615	1.19785	1.22485	3.24453
O=C(CSc1ccc2ccccc2c1)Nc1ccc(OC(F)(F)F)cc1	COc1ccc([C@@H]2C[C@H](C(=O)N3CCc4ccccc4C3)N(C)S(=O)(=O)N2)cc1OC	0.156627	0.180328	0.5	1.49411	1.28965	3.16872
Cc1ccc(NS(=O)(=O)c2ccc(-c3cc(C(F)(F)F)on3)o2)cc1	Cc1ccc(N2CCC(N(C)Cc3ccoc3)CC2)cc1	0.164179	0.152542	0.454545	1.32281	1.14308	4.67708
CNCCCN(C)Cc1ccncc1	O=C(O)[C@@H]1CC[C@H]2[C@@H](C1)C[C@H]1CCCN12	0.0357143	0.0333333	0.111111	1.40728	1.57456	6.92381
CC(C)[C@H]1CC(C)(C)Cc2ccccc21	O=C(Nc1nc(-c2ccccn2)cs1)c1ccc(S(=O)(=O)N[C@@H]2CCS(=O)(=O)C2)cc1	0.121622	0.114754	0.0769231	1.38093	1.49114	5.83671
CC[C@@H](C)Oc1c(Cl)cc(/C=N/c2ccccc2OC)cc1OC	O=C(/C=C/c1ccccc1)Nc1ccccc1SCc1ccccc1	0.164179	0.204545	0.153846	1.26654	1.07915	3.34855
C[C@@H](O)CN1CCN(CC(=O)NCc2ccccc2Cl)CC1	CC(=O)N1CC[C@@]2(CCCN(CCC3CCCCC3)C2=O)C1	0.161765	0.189655	0.307692	1.23599	1.35282	3.87395
O=C(O)c1ccccc1C(=O)Nc1ccc(C(=O)N2CCCCC2)cc1	CC[C@@H]1CCc2sc(C(=O)NCc3ccccc3CS(=O)(=O)NC(C)C)cc2C1	0.197368	0.254545	0.3125	1.36872	1.1065	2.67075
CS(=O)(=O)CCCS(=O)(=O)N1CCC[C@@H]1CN1CCCC1	O=S(=O)(Nc1ncnc2scc(-c3ccccc3)c12)c1ccccc1	0.0895522	0.0338983	0.2	1.38079	1.55614	5.24783
O=C(NCCNC(=O)c1nc(-c2ccc3c(c2)OCO3)no1)c1ccco1	O=C1[C@H]2CN(c3ncc(F)cn3)C[C@H]2CN1Cc1cccnc1	0.179487	0.189189	0.428571	1.45409	1.41378	3.61559
CCOC(=O)C1=C(c2ccccc2)N=c2s/c(=C\c3cc(I)c(O)c([N+](=O)[O-])c3)c(=O)n2[C@@H]1c1cccs1	COc1ccccc1N1CCN(Cc2ccc(C(=O)Nc3ccc(C)cc3C)cc2)CC1	0.182692	0.126761	0.217391	1.51748	1.4405	2.80381
COc1cccc(CN2CCC([C@@H](NC(=O)C3CCC3)c3ccccn3)CC2)c1	CNc1ccc2nc(-c3cc(Cl)ccc3Cl)oc2c1	0.0941176	0.129032	0.25	1.52418	1.43783	4.56349
Cc1cccc(CN2C(=O)/C(=C/c3ccccc3)Sc3ccc(C(=O)NCc4ccco4)cc32)c1	COc1ccc([C@@H](CC(=O)N(C)CCc2scnc2C)c2ccccc2)cc1	0.157895	0.1875	0.375	1.51684	1.39216	3.10132
CN1C[C@@H](COCC2CC2)C2(CCN(c3cc(N(C)C)ncn3)CC2)C1	O=C(c1cccc(OCc2ccccc2)c1)N1CCN(CCO)CC1	0.168831	0.194444	0.142857	1.21383	1.26397	5.71227
[truncated: 87 more rows]

## Sheet: FigureS4
Fig. S4
Roughness Index
Ours	GraphLoG	MolCLR	ECFP4
0.226694	0.319835	0.3058	0.319675
0.235496	0.315424	0.327008	0.292338
[truncated: 31 more rows]

## Sheet: FigureS5
Fig. S5
[truncated: 1,201 more rows]

## Sheet: FigureS6
Fig. S6
[truncated: 6,002 more rows]
[truncated: 1 more columns]

## Sheet: FigureS10, TableS4
Fig. S10 & Tab.S4
[truncated: 32 more rows]

[truncated: 4 more sheets: FigureS11, TableS5, FigureS12, FigureS14, TableS1]
